# Supplementary material for: Gene Expression Analysis Suggests Immunological Changes of Peripheral Blood Monocytes in the Progression of Patients With Coronary Artery Disease
Source: Front Genet. 2021 Mar 11;12:641117. doi: 10.3389/fgene.2021.641117 (PMC7990797; doi:10.3389/fgene.2021.641117)
Supplement: Supplementary Table 1 — FPKM of 49527 genes in 24 samples. [file Table_1.XLSX]

## Sheet: 工作表1
Supplementary Table 1. FPKM of 49527 genes in 24 samples
name	NCA1	NCA2	NCA3	NCA4	NCA5	NCA6	NCA7	NCA8	ICL1	ICL2	ICL3	ICL4	ICL5	ICL6	ICL7	ICL8	AMI1	AMI2	AMI3	AMI4	AMI5	AMI6	AMI7	AMI8	GeneName	Biotype	Position	NT:Description	GO:biological_process	GO:cellular_component	GO:molecular_function	KEGG:KO	KEGG:Description
ENSG00000100612	29.5105	29.6875	24.5057	39.1966	31.8785	31.4814	23.0476	23.2131	21.9041	22.6171	12.8339	18.7094	27.2424	24.5249	25.6318	26.9776	24.4315	32.29	17.1809	11.6746	12.8172	29.0075	34.3167	39.1858	DHRS7	protein_coding	chr14:60144120-60169856:-	PREDICTED: Gorilla gorilla gorilla dehydrogenase/reductase (SDR family) member 7, transcript variant 1 (DHRS7), mRNA	.	GO:0016020|membrane;	GO:0016491|oxidoreductase activity;	K11165	DHRS7; dehydrogenase/reductase SDR family member 7 [EC:1.1.-.-]
ENSG00000100614	3.12456	2.9219	2.42688	4.07011	3.47656	3.64087	2.588	2.80993	2.70929	2.04489	1.96906	1.04852	1.79001	2.64002	4.79637	0.91868	3.49956	3.30618	3.90689	3.14803	0.782836	3.56682	7.05672	4.76783	PPM1A	protein_coding	chr14:60245752-60299087:+	Homo sapiens protein phosphatase, Mg2+/Mn2+ dependent 1A (PPM1A), transcript variant 1, mRNA	GO:0007050|cell cycle arrest;GO:0071560|cellular response to transforming growth factor beta stimulus;GO:0016311|dephosphorylation;GO:0006499|N-terminal protein myristoylation;GO:0030514|negative regulation of BMP signaling pathway;GO:0043124|negative regulation of I-kappaB kinase/NF-kappaB signaling;GO:0042347|negative regulation of NF-kappaB import into nucleus;GO:0010991|negative regulation of…	GO:0005829|cytosol;GO:0016020|membrane;GO:0005654|nucleoplasm;GO:0005634|nucleus;	GO:0033192|calmodulin-dependent protein phosphatase activity;GO:0000287|magnesium ion binding;GO:0030145|manganese ion binding;GO:0004722|protein serine/threonine phosphatase activity;GO:0070412|R-SMAD binding;GO:0004871|signal transducer activity;	K04457	PPM1A, PP2CA; protein phosphatase 1A [EC:3.1.3.16]
ENSG00000154856	1.10919	1.40397	0.520425	0.397458	0	0.765346	1.8459	1.32079	1.03454	0.157713	0.315582	0.103076	0.272686	0.513999	0.452519	0.279826	0.410142	0.824738	0	0	0	0	0.851504	0	APCDD1	protein_coding	chr18:10454628-10489948:+	Homo sapiens adenomatosis polyposis coli down-regulated 1 (APCDD1), mRNA	GO:0043615|astrocyte cell migration;GO:0001942|hair follicle development;GO:0030178|negative regulation of Wnt signaling pathway;GO:0016055|Wnt signaling pathway;	GO:0005887|integral component of plasma membrane;	GO:0017147|Wnt-protein binding;	.	.
ENSG00000253041	0	3.54152	0	0	0	0	0	2.41597	0	0	0	0	0	0	0	0	0	1.10243	0	0	0	0	0	0	SNORA31	snoRNA	chr9:101322477-101322533:+	Human DNA sequence from clone RP11-35N6 on chromosome 9, complete sequence	.	.	.	.	.
ENSG00000253042	9.05899	17.1073	9.6285	63.6461	54.1085	17.0204	24.5665	28.5923	6.82316	6.45381	5.12713	0	16.0226	12.4458	37.159	0	14.3448	4.26025	17.5349	0	0	21.6203	73.1253	20.8125	SNORA70	snoRNA	chr1:202527310-202527427:-	TPA: Homo sapiens SNORA70CL1 gene for small nucleolar RNA SNORA70CL1	.	.	.	.	.
ENSG00000253043	0	9.09308	18.7654	8.18465	11.4348	22.3511	10.7536	2.79142	1.97821	0	3.27028	0	6.56988	0	7.11043	0	0	2.54751	14.4042	14.8908	30.7593	64.9426	66.6315	2.48906	RNU7-181P	snRNA	chr8:130004528-130004601:-	Homo sapiens RNA, U7 small nuclear 181 pseudogene (RNU7-181P) on chromosome 8	.	.	.	.	.
ENSG00000257747	0.714199	1.61846	1.47219	0	2.85947	8.48174	0.33143	0.401487	1.38706	6.2765	1.76385	4.86673	0.393725	1.37013	4.68731	0.710543	0.197398	0.229004	2.51351	6.61416	5.80659	3.41625	6.62021	3.31149	LINC02426	lincRNA	chr12:81953719-81993133:+	Homo sapiens uncharacterized LOC101928449 (LOC101928449), long non-coding RNA	.	.	.	.	.
ENSG00000257746	0	0.510408	0	0	0	0.0746787	0	0	0.370134	0	0.152971	0.696998	0	0	0	0	0.0855975	0	0	0	0	0	0	0.232858	AC138123.3	lincRNA	chr12:93090522-93107600:+	TPA: Homo sapiens long non-coding RNA OTTHUMT00000407315.1 (RP11-202G11.2 gene), lincRNA	.	.	.	.	.
ENSG00000185808	0.978161	0.288757	0.239001	0.0535107	0.1068	0.275858	0.416096	0.547503	0.212478	0.347506	0.190901	0.0850488	0.279538	0.363305	0.228748	0.651401	0.273463	0.13483	0	0.155441	0.0982828	0.292046	0.131017	0.0464951	PIGP	protein_coding	chr21:37059170-37073170:-	Homo sapiens genomic DNA, chromosome 21q22.2, BAC clone:KB318C2, CBR1-HLCS region	GO:0016254|preassembly of GPI anchor in ER membrane;	GO:0005789|endoplasmic reticulum membrane;GO:0000506|glycosylphosphatidylinositol-N-acetylglucosaminyltransferase (GPI-GnT) complex;GO:0016021|integral component of membrane;	GO:0017176|phosphatidylinositol N-acetylglucosaminyltransferase activity;	K03861	PIGP, GPI19, DSCR5; phosphatidylinositol glycan, class P
ENSG00000253047	0	0.556106	0	0	0	0.976377	0	0	0.604908	0	0	0	1.33932	0	2.41585	0	0	0	2.59093	0	0	1.471	4.28946	0	SNORA40	snoRNA	chr1:150600539-150600659:-	Human DNA sequence from clone RP11-54A4 on chromosome 1, complete sequence	.	.	.	.	.
ENSG00000253048	0	1.49531	0	0	0	0	1.26312	0	0	0	0	1.3613	0	0	0	4.67255	0	0	0	0	0	0	0	0	RNU4-60P	snRNA	chr19:42472875-42473009:+	Homo sapiens RNA, U4 small nuclear 60, pseudogene (RNU4-60P) on chromosome 19	.	.	.	.	.
ENSG00000253049	0	0	0	0	0	0	0	0	2.13186	0	0	0	0	0	0	0	0	0	0	0	0	0	0	0	SNORA43	snoRNA	chr3:3102913-3103015:+	TPA: Homo sapiens SNORA43L1 gene for small nucleolar RNA SNORA43L1	.	.	.	.	.
ENSG00000257748	1.18773	0	0	0	0	0	0	0	0	0	0	0	0	0.469953	0.311805	0	0.180554	0	0	0	0	0	0	0	LINC02281	lincRNA	chr14:28800084-28830204:-	TPA: Homo sapiens long non-coding RNA OTTHUMT00000408678.1 (RP11-966I7.3 gene), lincRNA	.	.	.	.	.
ENSG00000185803	8.73752	13.2232	22.2625	11.6538	13.5132	11.7496	14.9774	15.8607	13.383	12.593	6.45115	5.10835	2.40003	2.40919	12.8276	3.33173	7.24282	15.0761	0	2.96846	0.204715	0.547477	0.798226	0.923261	SLC52A2	protein_coding	chr8:144354135-144361272:+	PREDICTED: Homo sapiens solute carrier family 52 (riboflavin transporter), member 2 (SLC52A2), transcript variant X1, mRNA	GO:0006508|proteolysis;	.	GO:0004842|ubiquitin-protein transferase activity;	K10272	FBXL6; F-box and leucine-rich repeat protein 6
ENSG00000185800	0.157441	0.499493	0.390457	0.139159	0.16315	0.375848	0.241104	0.024339	0.116427	0.0310608	0.844736	0.313979	0	0	0.113662	0	0.215401	0.211017	0.144063	0.400964	0.317601	0.0419443	0.0802662	0.661931	DMWD	protein_coding	chr19:45782947-45792802:-	Homo sapiens dystrophia myotonica, WD repeat containing (DMWD), mRNA	GO:0006355|regulation of transcription, DNA-templated;GO:0006351|transcription, DNA-templated;	GO:0005634|nucleus;	GO:0003677|DNA binding;GO:0046872|metal ion binding;	.	.
ENSG00000217030	0	0.159075	0	0	0	0	0	0	0.173035	0	0	0	0	1.38875	0	0	0	0	0	0	0	0	0	0	AL359643.1	processed_pseudogene	chr6:4979072-4979494:+	Homo sapiens ribosomal protein S18 pseudogene 8 (RPS18P8) on chromosome 6	GO:0042254|ribosome biogenesis;GO:0006412|translation;	GO:0022627|cytosolic small ribosomal subunit;GO:0070062|extracellular exosome;GO:0005925|focal adhesion;GO:0016020|membrane;GO:0005634|nucleus;	GO:0044822|poly(A) RNA binding;GO:0019901|protein kinase binding;GO:0019843|rRNA binding;GO:0003735|structural constituent of ribosome;	K02964	RP-S18e, RPS18; small subunit ribosomal protein S18e
ENSG00000214313	0.564773	0	0	0	0	0	0	0.0396859	0.12656	0	0	0	0	0	0	0	0	0	0	0	0	0	0	0	AZGP1P1	transcribed_unprocessed_pseudogene	chr7:99980762-99987535:+	Homo sapiens alpha-2-glycoprotein 1, zinc-binding pseudogene 1 (AZGP1P1), non-coding RNA	GO:0019882|antigen processing and presentation;GO:0007155|cell adhesion;	GO:0005615|extracellular space;GO:0005886|plasma membrane;	GO:0003823|antigen binding;	.	.
ENSG00000188451	0.270076	0.23801	0	0.0918137	0	0.537279	0.229773	0.208757	0.184926	0.26641	0.122284	0	0.0818884	0.534307	0	0	0.684261	0.0317527	0	0.229273	0.151338	0	0	0	SRP72P2	processed_pseudogene	chr6:158237336-158242797:-	PREDICTED: Cricetulus griseus signal recognition particle 72kDa (Srp72), transcript variant X2, mRNA	GO:0042493|response to drug;GO:0006614|SRP-dependent cotranslational protein targeting to membrane;	GO:0005737|cytoplasm;GO:0005829|cytosol;GO:0005783|endoplasmic reticulum;GO:0005730|nucleolus;GO:0005886|plasma membrane;GO:0005786|signal recognition particle, endoplasmic reticulum targeting;	GO:0008312|7S RNA binding;GO:0044822|poly(A) RNA binding;GO:0005047|signal recognition particle binding;	K03108	SRP72; signal recognition particle subunit SRP72
ENSG00000053371	1.35046	4.26931	2.79983	1.42829	3.15303	2.2222	4.65956	2.35831	6.57553	2.10509	1.29085	2.57966	2.85109	3.16644	3.2498	9.88485	2.24298	5.39827	0.633695	0.40034	1.2444	2.09871	1.16569	2.99917	AKR7A2	protein_coding	chr1:19303965-19312146:-	Homo sapiens epididymis secretory sperm binding protein Li 166mP (HEL-S-166mP) mRNA, complete cds	GO:0005975|carbohydrate metabolic process;GO:0006081|cellular aldehyde metabolic process;GO:0044597|daunorubicin metabolic process;GO:0044598|doxorubicin metabolic process;GO:0006805|xenobiotic metabolic process;	GO:0005829|cytosol;GO:0070062|extracellular exosome;GO:0005794|Golgi apparatus;GO:0005739|mitochondrion;	GO:0004032|alditol:NADP+ 1-oxidoreductase activity;GO:0004033|aldo-keto reductase (NADP) activity;GO:0009055|electron carrier activity;GO:0019119|phenanthrene-9,10-epoxide hydrolase activity;	K15303	AKR7; aflatoxin B1 aldehyde reductase
ENSG00000053372	12.1215	10.4677	8.11928	4.44268	2.31703	5.73544	8.15743	12.2485	7.46982	6.80881	5.9171	3.90734	13.4952	7.11924	8.1418	10.6074	5.78226	9.73087	3.44387	5.0532	3.41738	7.61076	4.23018	5.04751	MRTO4	protein_coding	chr1:19251539-19260128:+	Homo sapiens MRT4 homolog, ribosome maturation factor (MRTO4), mRNA	GO:0000956|nuclear-transcribed mRNA catabolic process;GO:0000027|ribosomal large subunit assembly;GO:0006364|rRNA processing;	GO:0005737|cytoplasm;GO:0031965|nuclear membrane;GO:0005730|nucleolus;GO:0005654|nucleoplasm;GO:0005634|nucleus;GO:0030687|preribosome, large subunit precursor;	GO:0070180|large ribosomal subunit rRNA binding;GO:0044822|poly(A) RNA binding;	K14815	MRT4; mRNA turnover protein 4
ENSG00000234810	0.0181315	0.0273921	0	0	0	0	0	0	0.014898	0	0.123143	0	0	0	0	0	0	0.0511612	0.0638109	0	0	0	0.105643	0	AL603840.1	lincRNA	chr1:55581037-55868248:+	TPA: Homo sapiens long non-coding RNA OTTHUMT00000022603.1 (RP11-466L17.1 gene), lincRNA	GO:0015074|DNA integration;GO:0006310|DNA recombination;GO:0075713|establishment of integrated proviral latency;GO:0046718|viral entry into host cell;GO:0075732|viral penetration into host nucleus;	GO:0030430|host cell cytoplasm;GO:0042025|host cell nucleus;GO:0005622|intracellular;GO:0019012|virion;	GO:0004190|aspartic-type endopeptidase activity;GO:0003887|DNA-directed DNA polymerase activity;GO:0046872|metal ion binding;GO:0003723|RNA binding;GO:0003964|RNA-directed DNA polymerase activity;GO:0004523|RNA-DNA hybrid ribonuclease activity;	.	.
ENSG00000175581	5.0369	5.24687	4.76351	2.48563	1.57849	4.91583	3.44722	4.66255	4.73941	3.68634	2.92431	2.13692	4.08899	4.05825	4.45208	3.38631	4.47679	5.30103	0.514642	1.15273	0.191198	4.22048	6.36059	5.34738	MRPL48	protein_coding	chr11:73787316-73865133:+	Homo sapiens mitochondrial ribosomal protein L48, mRNA (cDNA clone IMAGE:5265037), with apparent retained intron	GO:0070125|mitochondrial translational elongation;GO:0070126|mitochondrial translational termination;	GO:0005743|mitochondrial inner membrane;GO:0005761|mitochondrial ribosome;	.	K17429	MRPL48; large subunit ribosomal protein L48
ENSG00000175582	32.6227	50.178	43.5627	41.2188	33.2306	37.5225	48.7484	54.1164	37.7032	44.8209	23.8368	18.8805	55.4534	46.6737	47.1075	40.268	35.8729	38.9918	18.5822	22.7978	11.0966	32.4886	40.3898	61.0081	RAB6A	protein_coding	chr11:73675638-73761137:-	Homo sapiens RAB6A, member RAS oncogene family (RAB6A), transcript variant 1, mRNA	GO:0000042|protein targeting to Golgi;GO:0007264|small GTPase mediated signal transduction;	GO:0005794|Golgi apparatus;GO:0000139|Golgi membrane;	GO:0005525|GTP binding;GO:0003924|GTPase activity;	K07893	RAB6A; Ras-related protein Rab-6A
ENSG00000231867	0	0	0	0	0	0.127583	0	0	0.790431	0	0	0	0	2.66442	1.89407	0	0	1.62865	0	0	0	0	0	0	AP001625.1	sense_intronic	chr21:42508624-42509661:+	TPA: Homo sapiens long non-coding RNA OTTHUMT00000195398.1 (AP001625.5 gene), sense_intronic	.	.	.	.	.
ENSG00000237868	0	0.421433	0	0	0	0	0	0	0.764028	0	0.25261	0	0.112775	0.245278	0	0	0.141352	0.131187	0	0	0.125051	0.123863	0	0	AC097533.1	processed_pseudogene	chr4:122077840-122078318:-	Homo sapiens BAC clone RP11-770K15 from 4, complete sequence	GO:0006914|autophagy;GO:0071712|ER-associated misfolded protein catabolic process;GO:0030433|ER-associated ubiquitin-dependent protein catabolic process;GO:0036503|ERAD pathway;GO:0051865|protein autoubiquitination;GO:0042787|protein ubiquitination involved in ubiquitin-dependent protein catabolic process;	GO:0036513|Derlin-1 retrotranslocation complex;GO:0005783|endoplasmic reticulum;GO:0016021|integral component of membrane;GO:0005741|mitochondrial outer membrane;	GO:0016874|ligase activity;GO:1904264|ubiquitin protein ligase activity involved in ERAD pathway;GO:0044390|ubiquitin-like protein conjugating enzyme binding;GO:0008270|zinc ion binding;	K10666	RNF5; E3 ubiquitin-protein ligase RNF5 [EC:2.3.2.27]
ENSG00000196776	33.2174	35.6345	32.6594	26.3899	39.1983	34.2528	38.935	26.1902	32.6336	26.5338	30.8976	17.4658	36.0036	36.1096	35.0707	29.4025	33.0691	36.1511	29.2735	31.4529	28.7473	50.2447	56.5536	43.4483	CD47	protein_coding	chr3:108043298-108091025:-	Homo sapiens mRNA; cDNA DKFZp313F0317 (from clone DKFZp313F0317)	GO:0007155|cell adhesion;GO:0030198|extracellular matrix organization;GO:0007229|integrin-mediated signaling pathway;GO:0050900|leukocyte migration;GO:0008228|opsonization;GO:0008284|positive regulation of cell proliferation;GO:0022409|positive regulation of cell-cell adhesion;GO:0050729|positive regulation of inflammatory response;GO:0050766|positive regulation of phagocytosis;GO:0050870|positiv…	GO:0070062|extracellular exosome;GO:0005887|integral component of plasma membrane;GO:0005886|plasma membrane;	GO:0070053|thrombospondin receptor activity;	K06266	CD47; CD47 antigen (Rh-related antigen, integrin-associated signal transducer)
ENSG00000234812	0	0.295126	0	0	0	0	0	0	0	0	0	0	0	0.25765	0	0	0	0	0	0	0	0	0	0	BX664727.2	processed_pseudogene	chr9:40291275-40291502:-	Homo sapiens FOSMID clone ABC24-468F17 from chromosome 9, complete sequence	.	.	.	.	.
ENSG00000196772	0.521317	0.196895	0	0	0	0.129636	0	0	0	0	0	0	0.434681	0	0	0	0	0	0	0	0	0	0	0	OR14A16	protein_coding	chr1:247814660-247824119:-	Homo sapiens chromosome 1 clone RP11-438H8, complete sequence	GO:0007186|G-protein coupled receptor signaling pathway;	GO:0016021|integral component of membrane;GO:0005886|plasma membrane;	GO:0004930|G-protein coupled receptor activity;GO:0005549|odorant binding;GO:0004984|olfactory receptor activity;	K04257	OLFR; olfactory receptor
ENSG00000122390	13.6961	15.3097	18.6036	12.4162	13.1915	13.0524	18.9199	16.2278	15.4591	14.0037	4.37739	1.84677	18.9962	21.3558	14.3593	25.3624	19.5955	19.635	1.80129	1.55179	1.26406	7.36499	2.64621	3.26637	NAA60	protein_coding	chr16:3443611-3486963:+	Homo sapiens N(alpha)-acetyltransferase 60, NatF catalytic subunit (NAA60), transcript variant 1, mRNA	GO:0008283|cell proliferation;GO:0007059|chromosome segregation;GO:0043967|histone H4 acetylation;GO:0017196|N-terminal peptidyl-methionine acetylation;GO:0006334|nucleosome assembly;	GO:0000139|Golgi membrane;	GO:0010485|H4 histone acetyltransferase activity;GO:0004596|peptide alpha-N-acetyltransferase activity;	.	.
ENSG00000072364	10.0064	6.20651	4.12345	3.94054	5.91052	9.67345	5.12201	4.50419	10.8978	7.70567	9.97715	7.00591	7.64118	5.71477	4.81288	3.81725	12.6042	4.93387	7.78138	8.07294	7.24288	6.2077	7.67832	3.19022	AFF4	protein_coding	chr5:132875379-132963634:-	Homo sapiens AF4/FMR2 family member 4 (AFF4), mRNA	GO:0007286|spermatid development;GO:0006366|transcription from RNA polymerase II promoter;	GO:0008023|transcription elongation factor complex;GO:0035327|transcriptionally active chromatin;	GO:0003700|transcription factor activity, sequence-specific DNA binding;	K15185	AFF4; AF4/FMR2 family member 4
ENSG00000196778	0.212251	0.036999	0	0.0111009	0.507572	0.0974409	0.187523	0.126201	0.0268306	0.0429477	0.0221775	0.0112277	0.0594051	0	0.182163	0.189188	0.0124098	0.0575868	0	0	0	0	0	0.0450123	OR52K1	protein_coding	chr11:4482646-4493497:+	Homo sapiens chromosome 11, clone RP11-54I6, complete sequence	GO:0007165|signal transduction;	GO:0016021|integral component of membrane;GO:0005886|plasma membrane;	GO:0004930|G-protein coupled receptor activity;GO:0004984|olfactory receptor activity;	K04257	OLFR; olfactory receptor
ENSG00000259769	0	0	0	0	0	0	0	0.0810536	0	0	0.0356093	0	0	0	0.0688211	0	0.0797029	0.0739714	0	0	0	0	0	0	AC127381.2	processed_pseudogene	chr15:20046296-20047994:-	Homo sapiens disintegrin and metalloproteinase domain-containing protein 21-like (LOC646071) pseudogene on chromosome 15	GO:0007339|binding of sperm to zona pellucida;GO:0007338|single fertilization;	GO:0030424|axon;GO:0016021|integral component of membrane;GO:0043025|neuronal cell body;GO:0005886|plasma membrane;	GO:0046872|metal ion binding;GO:0004222|metalloendopeptidase activity;GO:0008237|metallopeptidase activity;	K08610	ADAM21; disintegrin and metalloproteinase domain-containing protein 21 [EC:3.4.24.-]
ENSG00000238519	0	0	0	0	0	0	0	0	2.20132	0	0	0	0	0	2.63745	0	1.52724	0	0	0	0	0	0.487805	1.38489	U8	snoRNA	chr15:30384959-30385091:-	TPA: Homo sapiens SNORD118L13 gene for small nucleolar RNA SNORD118L13	.	.	.	.	.
ENSG00000068001	2.15595	3.2423	3.24975	0.932816	1.52327	2.04051	3.11402	4.01465	2.31901	2.21692	0.758748	1.69825	0.582384	0.74965	1.505	3.7473	0.655476	1.63146	0	0	0.0131792	1.73618	0.242668	1.12122	HYAL2	protein_coding	chr3:50317790-50322906:-	Homo sapiens cDNA FLJ46055 fis, clone SYNOV4009139, highly similar to Hyaluronidase-2 precursor (EC 3.2.1.35)	GO:0005975|carbohydrate metabolic process;GO:0051216|cartilage development;GO:0044344|cellular response to fibroblast growth factor stimulus;GO:0071347|cellular response to interleukin-1;GO:0071560|cellular response to transforming growth factor beta stimulus;GO:0071356|cellular response to tumor necrosis factor;GO:0071493|cellular response to UV-B;GO:0051607|defense response to virus;GO:0019064|…	GO:0031362|anchored component of external side of plasma membrane;GO:0046658|anchored component of plasma membrane;GO:0016324|apical plasma membrane;GO:0009986|cell surface;GO:0005737|cytoplasm;GO:0031410|cytoplasmic vesicle;GO:0016023|cytoplasmic membrane-bounded vesicle;GO:0005829|cytosol;GO:0030139|endocytic vesicle;GO:0005783|endoplasmic reticulum;GO:0000139|Golgi membrane;GO:0005764|lysosome…	GO:0019899|enzyme binding;GO:0005540|hyaluronic acid binding;GO:0033906|hyaluronoglucuronidase activity;GO:0004415|hyalurononglucosaminidase activity;GO:0030294|receptor signaling protein tyrosine kinase inhibitor activity;GO:0030971|receptor tyrosine kinase binding;GO:0001105|RNA polymerase II transcription coactivator activity;GO:0050431|transforming growth factor beta binding;GO:0001618|virus …	K01197	hya; hyaluronoglucosaminidase [EC:3.2.1.35]
ENSG00000269349	0.404909	0	0	0	0	0	0	0	0	0	0	0	0	0	0	0	0	0	0	0	0	0	0	0	AC022150.3	antisense_RNA	chr19:52511282-52512342:-	TPA: Homo sapiens long non-coding RNA OTTHUMT00000463463.1 (CTD-3099C6.5 gene), antisense	GO:0006355|regulation of transcription, DNA-templated;GO:0006351|transcription, DNA-templated;	GO:0005634|nucleus;	GO:0003677|DNA binding;GO:0046872|metal ion binding;	.	.
ENSG00000257298	0.151207	0.114218	0	0	0	0	0	0	0	0	0	0	0	0	0.0248095	0	0	0	0.21286	0	0	0	0	0	AC008147.2	sense_intronic	chr12:50185580-50191363:-	TPA: Homo sapiens long non-coding RNA OTTHUMT00000406414.1 (RP3-405J10.3 gene), sense_intronic	GO:0006355|regulation of transcription, DNA-templated;GO:0006351|transcription, DNA-templated;	GO:0005634|nucleus;	GO:0003677|DNA binding;GO:0046872|metal ion binding;	.	.
ENSG00000100246	0.0366585	0.359981	0.259754	0.174471	1.4562	0.437562	0.865468	0.36836	0.692782	0	0.199178	0.277301	0.266761	0.435142	0.890185	0	0.390085	0.206876	0	0.0266744	0	0	0	0.353727	DNAL4	protein_coding	chr22:38778508-38794198:-	Homo sapiens dynein axonemal light chain 4 (DNAL4), mRNA	GO:0007017|microtubule-based process;	GO:0005929|cilium;GO:0005737|cytoplasm;GO:0030286|dynein complex;GO:0005874|microtubule;	GO:0003774|motor activity;	K10412	DNAL4; dynein light chain 4, axonemal
ENSG00000284428	0.577419	0.396516	0.223171	0.321213	0.0906603	0.638164	0.334945	0.689767	0.10064	0.345202	0.106954	0.072196	0.127328	0.357703	0.206707	0.811007	0.212792	0.0370293	0	0	0	0.116539	0.101949	0	AC092329.4	processed_transcript	chr19:23259906-23274251:-	Homo sapiens chromosome 19 clone RP11-15H20, complete sequence	GO:0072332|intrinsic apoptotic signaling pathway by p53 class mediator;	GO:0005634|nucleus;	GO:0003677|DNA binding;GO:0002039|p53 binding;GO:0003723|RNA binding;GO:0008270|zinc ion binding;	.	.
ENSG00000257292	0	0.217061	0	0	0	0	0	0	0	0	0	0	0	0	0	0	0	0	0	0	0	0	0	0	AC117372.1	unprocessed_pseudogene	chr12:38205098-38206009:-	Homo sapiens family with sequence similarity 166, member A pseudogene (LOC100421618) on chromosome 12	.	GO:0005634|nucleus;	.	.	.
ENSG00000257294	0	0	0	0	0	0	0	0.208863	0	0	0	0	0	0	0.118227	0	0	0	0	0	0	0	0	0	AC080011.1	lincRNA	chr12:60092864-60096071:+	TPA: Homo sapiens long non-coding RNA OTTHUMT00000406593.2 (RP11-316A16.1 gene), lincRNA	.	.	.	.	.
ENSG00000257296	1.03823	0	0	0	0	0	0	0.963007	0	0	0	0	0	0	0.95395	0	0	0	0	0	0	0	0	0	AC093027.1	processed_pseudogene	chr12:84671598-84672026:+	Homo sapiens 12q BAC RP11-701B6 (Roswell Park Cancer Institute Human BAC Library) complete sequence	.	GO:0005743|mitochondrial inner membrane;	GO:0004129|cytochrome-c oxidase activity;GO:0046872|metal ion binding;	.	.
ENSG00000254923	1.12097	0.169351	0	0	0	0	0	0	0.122809	0	0	0	0.135954	0	0	0	0	0	0	0	0	0	0	0	AC130366.1	processed_pseudogene	chr8:12128107-12129298:-	Homo sapiens chromosome 8, clone RP11-1236K1, complete sequence	GO:0016579|protein deubiquitination;GO:0006511|ubiquitin-dependent protein catabolic process;	GO:0005783|endoplasmic reticulum;GO:0005634|nucleus;	GO:0036459|ubiquitinyl hydrolase activity;	K11845	USP17, DUB3; ubiquitin carboxyl-terminal hydrolase 17 [EC:3.4.19.12]
ENSG00000254926	0	0	0	0	0	0	0	0	2.43045	0	0	0	0	0	0	0	0.605305	0.64203	0	0	0	0	0	0	AP000445.2	unprocessed_pseudogene	chr11:58748999-58761053:-	Homo sapiens glycine-N-acyltransferase pseudogene (LOC100420019) on chromosome 11	GO:0006544|glycine metabolic process;GO:0032787|monocarboxylic acid metabolic process;GO:0009636|response to toxic substance;	GO:0005739|mitochondrion;	GO:0047961|glycine N-acyltransferase activity;GO:0047962|glycine N-benzoyltransferase activity;	K00628	GLYAT; glycine N-acyltransferase [EC:2.3.1.13]
ENSG00000254927	0	0	0	0	0	0	0	0	0	0	0	0	0	0	0.339904	0	0	0.365341	0	0	0	0	0	0	AC027779.1	lincRNA	chr11:13826843-13879499:-	TPA: Homo sapiens long non-coding RNA OTTHUMT00000386011.1 (RP11-98J9.2 gene), lincRNA	.	.	.	.	.
ENSG00000254924	0	0	0	0	0	0	0	0	0.228731	0	0	0	0	0.367151	0	0	0	0.589113	0	0	0	0.927035	0	0	AP000867.2	processed_pseudogene	chr11:71506061-71506380:-	Homo sapiens S100 calcium binding protein A11 pseudogene 3 (S100A11P3) on chromosome 11	GO:0042127|regulation of cell proliferation;	GO:0005737|cytoplasm;GO:0005634|nucleus;	GO:0005509|calcium ion binding;	.	.
ENSG00000254925	0	0	0	0	0	0	0.184347	0	0	0	0	0	0	0	0	0	0	0	0	0	0	0	0	0	OR4C9P	unprocessed_pseudogene	chr11:48464053-48464977:-	Homo sapiens olfactory receptor family 4 subfamily C member 9 pseudogene (OR4C9P) on chromosome 11	GO:0050907|detection of chemical stimulus involved in sensory perception;GO:0007186|G-protein coupled receptor signaling pathway;	GO:0016021|integral component of membrane;GO:0005886|plasma membrane;	GO:0004930|G-protein coupled receptor activity;GO:0004984|olfactory receptor activity;GO:0004888|transmembrane signaling receptor activity;	K04257	OLFR; olfactory receptor
ENSG00000280752	0	0	0	0	0.449199	0	0	0	0	0	0	0	0	0	0	0	0	0	0	0	0	0	0	0	LINC00850	lincRNA	chrX:149825708-149879799:+	Homo sapiens long intergenic non-protein coding RNA 850 (LINC00850), long non-coding RNA	.	.	.	.	.
ENSG00000254929	0.38373	0.0414085	0.427275	0.111815	0.568064	0.181756	0.769529	0	1.21614	0.793093	0.111693	0	0.166212	0.289202	0.503686	0	0.708326	0.0773399	0	0	0	0.0365109	0	2.19139	AL591684.2	processed_transcript	chr10:47517816-47553514:-	Homo sapiens hypothetical protein LOC642517, mRNA (cDNA clone IMAGE:4865591)	GO:0000479|endonucleolytic cleavage of tricistronic rRNA transcript (SSU-rRNA, 5.8S rRNA, LSU-rRNA);GO:0000462|maturation of SSU-rRNA from tricistronic rRNA transcript (SSU-rRNA, 5.8S rRNA, LSU-rRNA);GO:0042255|ribosome assembly;GO:0006364|rRNA processing;	GO:0030686|90S preribosome;GO:0005730|nucleolus;GO:0005654|nucleoplasm;GO:0005634|nucleus;	GO:0005524|ATP binding;GO:0005525|GTP binding;GO:0003924|GTPase activity;GO:0044822|poly(A) RNA binding;GO:0034511|U3 snoRNA binding;	K14569	BMS1; ribosome biogenesis protein BMS1
ENSG00000237862	0	0.273949	0	0	0	0	0	0	0	0	0	0	0	0	0	0	0	0	0	0	0	0	0	0	Z94160.1	sense_intronic	chr22:37352190-37354839:-	Homo sapiens uncharacterized LOC100506271 (LOC100506271), long non-coding RNA	GO:0006310|DNA recombination;GO:0090305|nucleic acid phosphodiester bond hydrolysis;GO:0032199|reverse transcription involved in RNA-mediated transposition;GO:0032197|transposition, RNA-mediated;	.	GO:0046872|metal ion binding;GO:0003964|RNA-directed DNA polymerase activity;GO:0009036|Type II site-specific deoxyribonuclease activity;	.	.
ENSG00000227177	0.285513	0	0	0	0	0	0	0	0.234596	0	0	0	0	0	0	0	0	0	0	0	0	0	0	0	AIMP1P2	processed_pseudogene	chr1:172885947-172886258:-	Homo sapiens aminoacyl tRNA synthetase complex-interacting multifunctional protein 1 pseudogene 2 (AIMP1P2) on chromosome 1	GO:0001525|angiogenesis;GO:0006915|apoptotic process;GO:0007155|cell adhesion;GO:0007267|cell-cell signaling;GO:0006006|glucose metabolic process;GO:0006954|inflammatory response;GO:0050900|leukocyte migration;GO:0001937|negative regulation of endothelial cell proliferation;GO:0006418|tRNA aminoacylation for protein translation;	GO:0017101|aminoacyl-tRNA synthetase multienzyme complex;GO:0009986|cell surface;GO:0005737|cytoplasm;GO:0005829|cytosol;GO:0005783|endoplasmic reticulum;GO:0005615|extracellular space;GO:0005794|Golgi apparatus;GO:0016020|membrane;GO:0017102|methionyl glutamyl tRNA synthetase complex;GO:0005634|nucleus;GO:0030133|transport vesicle;	GO:0005125|cytokine activity;GO:0051020|GTPase binding;GO:0042803|protein homodimerization activity;GO:0000049|tRNA binding;	.	.
ENSG00000227176	0	0.348647	0	0.549177	0	0.612133	1.54617	0	0.758486	0	0.156736	0	0.139946	0.608747	0.833029	0	0.350817	0	0	0	0	0	0	2.62448	AC092641.1	processed_pseudogene	chr2:170077224-170078294:-	PREDICTED: Saimiri boliviensis boliviensis NSA2 ribosome biogenesis homolog (S. cerevisiae) (NSA2), mRNA	GO:0000460|maturation of 5.8S rRNA;GO:0000470|maturation of LSU-rRNA;	GO:0005730|nucleolus;GO:0005634|nucleus;GO:0030687|preribosome, large subunit precursor;	GO:0044822|poly(A) RNA binding;	K14842	NSA2; ribosome biogenesis protein NSA2
ENSG00000227175	0	0	1.49495	0	0	0	0	0	0	0	0	0	0	0	0	0	0.178178	0	0	0	0	0	0	0	AL590677.1	antisense_RNA	chr10:13528516-13530262:+	TPA: Homo sapiens long non-coding RNA OTTHUMT00000046862.1 (RP11-214D15.2 gene), antisense	.	.	.	.	.
ENSG00000183520	11.6054	13.6764	13.2953	12.1312	4.13601	8.48107	11.7207	15.2559	5.40575	7.77038	3.96781	5.84533	16.9478	11.2976	17.5822	12.7565	7.48084	12.2893	6.4275	7.69783	4.60086	12.8476	13.3781	33.7184	UTP11	protein_coding	chr1:38009258-38024824:+	Homo sapiens UTP11, small subunit processome component homolog (S. cerevisiae) (UTP11), mRNA	GO:0007399|nervous system development;GO:0043065|positive regulation of apoptotic process;GO:0042274|ribosomal small subunit biogenesis;GO:0006364|rRNA processing;	GO:0005737|cytoplasm;GO:0005615|extracellular space;GO:0005730|nucleolus;GO:0005654|nucleoplasm;GO:0032040|small-subunit processome;	GO:0044822|poly(A) RNA binding;	K14769	UTP11; U3 small nucleolar RNA-associated protein 11
ENSG00000183527	4.28576	4.04	5.44615	2.33596	0.550559	2.95941	3.70648	5.22915	4.01621	3.7268	2.21313	0.852502	5.1549	3.05983	4.69568	6.61234	5.35738	6.99596	1.49584	2.24224	1.02413	5.73251	2.94079	2.36799	PSMG1	protein_coding	chr21:39174769-39183851:-	PREDICTED: Gorilla gorilla gorilla proteasome (prosome, macropain) assembly chaperone 1, transcript variant 1 (PSMG1), mRNA	GO:0021930|cerebellar granule cell precursor proliferation;GO:0043248|proteasome assembly;GO:0080129|proteasome core complex assembly;	GO:0005737|cytoplasm;GO:0005783|endoplasmic reticulum;GO:0005794|Golgi apparatus;GO:0005654|nucleoplasm;GO:0005634|nucleus;	GO:0070628|proteasome binding;	K11875	PSMG1, DSCR2, PAC1; proteasome assembly chaperone 1
ENSG00000227172	0	0	0.457392	0	0	0.142683	0	0	0	1.41499	0	0	0	0	0	0	0	0	0	0	0	0	0	0	AC011290.1	antisense_RNA	chr7:39545646-39566239:-	TPA: Homo sapiens long non-coding RNA OTTHUMT00000339281.2 (AC011290.4 gene), antisense	.	.	.	.	.
ENSG00000259523	0	0.278245	0	0	0	0	0	0	1.21065	0	0.250173	0	0	0	0	0	0	0	0	0	0	0	0	0	AC022613.2	antisense_RNA	chr15:29822631-29824081:+	TPA: Homo sapiens long non-coding RNA OTTHUMT00000417270.1 (RP11-680F8.3 gene), antisense	.	.	.	.	.
ENSG00000227170	2.21592	2.17601	0	0.753314	0	4.70215	0.424181	2.91178	1.4566	0	1.50498	0	1.74688	2.04582	0.581726	0	1.17899	1.87578	0	0	0	1.03311	0	0	AF178030.1	antisense_RNA	chr8:115509602-115511325:+	TPA: Homo sapiens long non-coding RNA OTTHUMT00000286434.1 (AF178030.2 gene), antisense	.	.	.	.	.
ENSG00000259767	0.196212	2.07499	4.449	3.60197	0.169439	2.08179	1.87798	4.24656	2.90196	1.41936	3.46477	0	0.713908	0	0.643871	0	0.894815	0.138411	0	0	0	0.39205	4.00129	0	AC022558.1	sense_intronic	chr15:83022236-83024336:-	TPA: Homo sapiens long non-coding RNA OTTHUMT00000419579.1 (RP11-90B9.2 gene), sense_intronic	.	.	.	.	.
ENSG00000252719	6.80001	4.6229	0	6.47275	0.587216	0	0	1.05122	1.6762	2.2359	4.61834	0.467621	5.36067	0	4.46286	0	0.516852	1.43905	16.7521	2.474	0	1.35871	4.45727	11.717	SNORA18	snoRNA	chrX:139909904-139910034:+	TPA: Homo sapiens SNORA18L4 gene for small nucleolar RNA SNORA18L4	.	.	.	.	.
ENSG00000058673	0.132249	0.0473198	0.0739805	0	0	0.0276938	0.06662	0.145264	0.0285958	0	0	0	0.0084418	0	0.0137045	0.0851348	0.0370334	0.00982008	0	0	0	0.0139077	0	0	ZC3H11A	protein_coding	chr1:203795654-203854999:+	Homo sapiens mRNA; cDNA DKFZp686F14109 (from clone DKFZp686F14109)	GO:0031124|mRNA 3'-end processing;GO:0006406|mRNA export from nucleus;GO:0016973|poly(A)+ mRNA export from nucleus;GO:0006405|RNA export from nucleus;GO:0006369|termination of RNA polymerase II transcription;	GO:0005654|nucleoplasm;	GO:0046872|metal ion binding;GO:0044822|poly(A) RNA binding;	.	.
ENSG00000259529	0.222793	0.0560974	0	0.0378698	0.128262	0.123116	0.0592332	0	0.152551	0.0488376	0.0630473	0.0383024	0.067552	0.0367304	0	0	0.141116	0.0392905	0.0130681	0	0.17478	0.098925	0	0	AL136295.5	protein_coding	chr14:24151218-24167402:+	Homo sapiens mRNA for FLJ00217 protein	GO:0023035|CD40 signaling pathway;GO:0007249|I-kappaB kinase/NF-kappaB signaling;GO:0043123|positive regulation of I-kappaB kinase/NF-kappaB signaling;GO:0051092|positive regulation of NF-kappaB transcription factor activity;GO:1903955|positive regulation of protein targeting to mitochondrion;GO:0097039|protein linear polyubiquitination;GO:0000209|protein polyubiquitination;GO:0010803|regulation …	GO:0035631|CD40 receptor complex;GO:0009898|cytoplasmic side of plasma membrane;GO:0005829|cytosol;GO:0071797|LUBAC complex;	GO:0016874|ligase activity;GO:0043130|ubiquitin binding;GO:0031625|ubiquitin protein ligase binding;GO:0004842|ubiquitin-protein transferase activity;GO:0008270|zinc ion binding;	K11974	RNF31; E3 ubiquitin-protein ligase RNF31 [EC:2.3.2.27]
ENSG00000065183	1.69057	2.65226	1.30848	1.42058	0.0673798	0.747368	1.68723	3.14957	0.705226	0.684154	0.394502	0.393484	1.39845	1.36641	1.99715	1.49571	1.29814	1.13752	0.024409	0.384812	0.151571	1.7034	1.49014	2.19296	WDR3	protein_coding	chr1:117929720-117966542:+	Human DNA sequence from clone RP4-776P7 on chromosome 1p13.1-13.3, complete sequence	GO:0000462|maturation of SSU-rRNA from tricistronic rRNA transcript (SSU-rRNA, 5.8S rRNA, LSU-rRNA);GO:0006364|rRNA processing;	GO:0031965|nuclear membrane;GO:0005730|nucleolus;GO:0005654|nucleoplasm;GO:0005634|nucleus;GO:0034388|Pwp2p-containing subcomplex of 90S preribosome;GO:0032040|small-subunit processome;	GO:0044822|poly(A) RNA binding;GO:0030515|snoRNA binding;	K14556	DIP2, UTP12, WDR3; U3 small nucleolar RNA-associated protein 12
ENSG00000227179	0.262386	0	0	0	0	0.217492	0	0	0.592881	0	0.0445509	0	0	0	0.688819	0	0.349008	0.971732	0	0	0	0	0	0	PGCP1	transcribed_unprocessed_pseudogene	chr1:111382860-111391819:-	PREDICTED: Pan troglodytes gastricsin-like (LOC469410), mRNA	GO:0007586|digestion;GO:0030163|protein catabolic process;GO:0006508|proteolysis;	GO:0005576|extracellular region;	GO:0004190|aspartic-type endopeptidase activity;	K01377	PGC; gastricsin [EC:3.4.23.3]
ENSG00000158220	0.1089	0.0342751	0.167189	0	0	0.0120356	0	0	0.111849	0.161133	0.0616343	0.00624066	0	0	0.113163	0	0.117261	0.0448116	0.140527	0	0	0	0	0	ESYT3	protein_coding	chr3:138434586-138481686:+	Homo sapiens chromosome 3 cDNA	GO:0006869|lipid transport;	GO:0031234|extrinsic component of cytoplasmic side of plasma membrane;GO:0005887|integral component of plasma membrane;GO:0031227|intrinsic component of endoplasmic reticulum membrane;GO:0044232|organelle membrane contact site;	GO:0008289|lipid binding;GO:0046872|metal ion binding;	.	.
ENSG00000143816	0	0	0	0	0	0	0	0	0.110593	0	0.091413	0	0	0.118346	0	0	0.136404	0	0	0	0	0	0	0	WNT9A	protein_coding	chr1:227918656-227947898:-	PREDICTED: Homo sapiens wingless-type MMTV integration site family, member 9A (WNT9A), transcript variant X1, mRNA	GO:0060070|canonical Wnt signaling pathway;GO:0045165|cell fate commitment;GO:0007267|cell-cell signaling;GO:0071300|cellular response to retinoic acid;GO:0061303|cornea development in camera-type eye;GO:0035115|embryonic forelimb morphogenesis;GO:0072498|embryonic skeletal joint development;GO:0048704|embryonic skeletal system morphogenesis;GO:0061072|iris morphogenesis;GO:0007093|mitotic cell c…	GO:0070062|extracellular exosome;GO:0005576|extracellular region;GO:0005615|extracellular space;GO:0005578|proteinaceous extracellular matrix;	GO:0005109|frizzled binding;	K01064	WNT9; wingless-type MMTV integration site family, member 9
ENSG00000143815	19.8426	28.4541	17.518	65.4975	40.065	21.0799	21.6246	48.2915	15.4268	19.7795	9.44848	4.35812	23.6956	22.6059	34.9424	17.9114	18.0571	18.0734	6.24978	9.16118	5.43506	26.3076	22.856	47.6973	LBR	protein_coding	chr1:225401502-225428925:-	Homo sapiens lamin B receptor (LBR), transcript variant 2, mRNA	GO:0006695|cholesterol biosynthetic process;GO:0016126|sterol biosynthetic process;	GO:0016021|integral component of membrane;GO:0005639|integral component of nuclear inner membrane;GO:0016020|membrane;GO:0005635|nuclear envelope;GO:0031965|nuclear membrane;	GO:0070087|chromo shadow domain binding;GO:0050613|delta14-sterol reductase activity;GO:0003677|DNA binding;GO:0005521|lamin binding;GO:0016627|oxidoreductase activity, acting on the CH-CH group of donors;GO:0044822|poly(A) RNA binding;	K19532	LBR; lamin-B receptor
ENSG00000143811	1.06342	2.14831	2.50588	1.96732	0.811538	0.803573	1.8305	2.0645	0.670572	1.96787	0.621462	0.901358	2.99939	1.09269	2.61317	4.02784	0.996254	1.98879	0.60925	0.593842	0.532145	0.988288	0.396257	0.528401	PYCR2	protein_coding	chr1:225919877-225924340:-	Homo sapiens cDNA FLJ10646 fis, clone NT2RP2005773, highly similar to Pyrroline-5-carboxylate reductase 2 (EC 1.5.1.2)	GO:0006355|regulation of transcription, DNA-templated;GO:0006351|transcription, DNA-templated;	GO:0005634|nucleus;	GO:0003677|DNA binding;GO:0046872|metal ion binding;	K00286	proC; pyrroline-5-carboxylate reductase [EC:1.5.1.2]
ENSG00000283994	0.645933	0.354852	0	1.91641	1.7241	1.20712	0.599501	0.726223	0.482491	0.386162	0	0	0.3917	0	1.00201	0.680428	1.33898	0.497076	1.19863	1.58095	0	0.312882	3.25032	0.849923	AC092652.3	sense_intronic	chr2:143601517-143608759:+	Homo sapiens cDNA clone IMAGE:5541269, partial cds	.	.	.	.	.
ENSG00000283992	0	0.112335	0	0	0	0	0	0.11495	0	0	0	0	0	0	0	0	0	0	0	0	0	0	0	0	SLURP2	protein_coding	chr8:142764338-142769844:-	Homo sapiens clone DNA77623 QLGT871 (UNQ871) mRNA, complete cds	.	GO:0031225|anchored component of membrane;GO:0030425|dendrite;GO:0070062|extracellular exosome;GO:0005886|plasma membrane;	GO:0030550|acetylcholine receptor inhibitor activity;GO:0008200|ion channel inhibitor activity;	.	.
ENSG00000143819	1.24314	1.12685	0.327178	1.27991	2.33107	1.41318	0.929206	1.29035	1.02145	2.94305	1.03728	1.24568	1.83079	2.0612	2.02804	1.02892	1.43082	2.15476	0.275002	0.59443	0.310484	0.993569	1.03474	0.171363	EPHX1	protein_coding	chr1:225810092-225845563:+	Homo sapiens epoxide hydrolase 1 (EPHX1), transcript variant 3, mRNA	GO:0019439|aromatic compound catabolic process;GO:0014070|response to organic cyclic compound;GO:0009636|response to toxic substance;GO:0006805|xenobiotic metabolic process;	GO:0005789|endoplasmic reticulum membrane;GO:0016021|integral component of membrane;GO:0031090|organelle membrane;	GO:0033961|cis-stilbene-oxide hydrolase activity;GO:0004301|epoxide hydrolase activity;	K01253	EPHX1; microsomal epoxide hydrolase [EC:3.3.2.9]
ENSG00000134545	0.0330171	0.124701	0	0	0.228096	0.788195	0.379216	0.178645	0.217032	0.347402	0.156969	1.08984	0.160175	0.261279	0.0866768	0.403838	0	0	0.395074	0.480495	0	0	0	0	KLRC1	protein_coding	chr12:10442264-10454685:-	Homo sapiens killer cell lectin like receptor C1 (KLRC1), transcript variant 3, mRNA	GO:0007166|cell surface receptor signaling pathway;GO:0050776|regulation of immune response;	GO:0005887|integral component of plasma membrane;GO:0005886|plasma membrane;GO:0043235|receptor complex;	GO:0030246|carbohydrate binding;GO:0023024|MHC class I protein complex binding;GO:0004888|transmembrane signaling receptor activity;	K06541	KLRC; killer cell lectin-like receptor subfamily C
ENSG00000118137	0.125112	0	0.0886519	0	0	0	0	0	0	0	0	0	0	0	0	0	0	0	0	0.637263	0.0420643	0	0	0	APOA1	protein_coding	chr11:116835751-116837950:-	Homo sapiens apolipoprotein A-I (APOA1), transcript variant 1, mRNA	GO:0008203|cholesterol metabolic process;GO:0006869|lipid transport;GO:0042157|lipoprotein metabolic process;	GO:0034364|high-density lipoprotein particle;	GO:0008289|lipid binding;	K08757	APOA1; apolipoprotein A-I
ENSG00000097033	20.1566	18.9613	14.044	36.8099	25.4778	17.1263	16.0418	17.7716	18.9234	14.6601	9.87381	8.13692	20.372	18.8415	16.6699	16.426	20.1027	20.6296	7.30793	6.33964	8.96622	16.21	20.6109	23.993	SH3GLB1	protein_coding	chr1:86704570-86748184:+	Homo sapiens SH3-domain GRB2 like endophilin B1 (SH3GLB1), transcript variant 2, mRNA	GO:0006915|apoptotic process;	GO:0000421|autophagosome membrane;GO:0031410|cytoplasmic vesicle;GO:0000139|Golgi membrane;GO:0030496|midbody;GO:0005741|mitochondrial outer membrane;	GO:0008289|lipid binding;	K11248	SH3GLB; endophilin-B
ENSG00000168411	2.76954	1.97755	1.83551	3.39135	1.43975	1.53502	4.29928	3.58919	1.64163	1.55853	2.47054	0.767506	3.2002	4.39786	3.49967	3.57464	1.22534	2.56603	1.52266	4.94287	1.97349	3.05599	3.31164	3.95067	RFWD3	protein_coding	chr16:74621394-74666881:-	Homo sapiens ring finger and WD repeat domain 3 (RFWD3), mRNA	GO:0006281|DNA repair;GO:0031571|mitotic G1 DNA damage checkpoint;GO:0016567|protein ubiquitination;GO:2000001|regulation of DNA damage checkpoint;GO:0010212|response to ionizing radiation;	GO:0005737|cytoplasm;GO:0005654|nucleoplasm;GO:0005634|nucleus;GO:0016605|PML body;	GO:0016874|ligase activity;GO:0097371|MDM2/MDM4 family protein binding;GO:0002039|p53 binding;GO:0004842|ubiquitin-protein transferase activity;GO:0008270|zinc ion binding;	K15691	RFWD3; E3 ubiquitin-protein ligase RFWD3 [EC:2.3.2.27]
ENSG00000163440	0.517306	0	0	0	0	0	0	0	0.255031	0	0.210802	0	0	0	0.135804	0	0	0	0	0	0	0	0	0	PDCL2	protein_coding	chr4:55556525-55592212:-	Homo sapiens phosducin like 2 (PDCL2), mRNA	GO:0008616|queuosine biosynthetic process;	GO:0005737|cytoplasm;	.	.	.
ENSG00000273218	2.81995	1.25525	0	1.54069	1.82638	2.80495	1.06033	0.739539	0.951645	1.19215	1.40221	0.346288	0.61073	0.763773	1.85074	0.777999	1.41616	0.319699	4.57229	3.81071	5.99335	1.77756	1.28362	1.18004	AC005776.2	lincRNA	chr19:15346068-15348417:-	TPA: Homo sapiens long non-coding RNA OTTHUMT00000472101.1 (LLNLR-246C6.1 gene), lincRNA	GO:0006355|regulation of transcription, DNA-templated;GO:0006351|transcription, DNA-templated;	GO:0005634|nucleus;	GO:0003677|DNA binding;GO:0046872|metal ion binding;	.	.
ENSG00000273216	0	1.6928	3.17586	1.39671	0	0.866867	0	0	0	0.736864	0	0	0.566237	0.615766	0.122565	0.961761	0.993613	0	0	0	0	1.24382	0	2.83172	AC002059.1	sense_intronic	chr22:29316744-29317220:-	PREDICTED: Homo sapiens RAS-like, family 10, member A (RASL10A), transcript variant X2, mRNA	.	.	.	.	.
ENSG00000146910	0	0.0372276	0	0	0	0	0	0	0.101236	0	0	0	0	0	0.19407	0	0.0936482	0	0	0	0	0	0	0	CNPY1	protein_coding	chr7:155474206-155555450:-	Homo sapiens cDNA FLJ37126 fis, clone BRACE2022693, weakly similar to Transmembrane protein 4	GO:0007167|enzyme linked receptor protein signaling pathway;GO:0009888|tissue development;	GO:0005783|endoplasmic reticulum;	.	.	.
ENSG00000168418	0.448595	0.0205368	0	0	0	0	0	0	0.457951	0	0.0923244	0.00934814	0	0	0.223041	0	0.144652	0.0671251	0	0	0.164534	0	0	0	KCNG4	protein_coding	chr16:84218667-84239750:-	Homo sapiens chromosome 16 clone RP11-486L19, complete sequence	GO:0071805|potassium ion transmembrane transport;GO:0051260|protein homooligomerization;	GO:0005886|plasma membrane;GO:0008076|voltage-gated potassium channel complex;	GO:0005251|delayed rectifier potassium channel activity;GO:0044325|ion channel binding;	K04903	KCNG4; potassium voltage-gated channel subfamily G member 4
ENSG00000134548	0.185639	0.180292	0.826819	0	0	0.580333	0	0.450971	0.522969	0.244159	0.504318	0.31003	0	0.349771	0	0.324369	0.48377	0.336736	8.32523	2.41213	0.463647	0	1.15888	0	SPX	protein_coding	chr12:21526307-21537377:+	Homo sapiens spexin hormone (SPX), transcript variant 1, mRNA	GO:0044539|long-chain fatty acid import;GO:0032099|negative regulation of appetite;GO:0010459|negative regulation of heart rate;GO:0035814|negative regulation of renal sodium excretion;GO:0003084|positive regulation of systemic arterial blood pressure;GO:0045944|positive regulation of transcription from RNA polymerase II promoter;GO:0051930|regulation of sensory perception of pain;	GO:0005615|extracellular space;GO:0030133|transport vesicle;	GO:0005184|neuropeptide hormone activity;GO:0031765|type 2 galanin receptor binding;GO:0031766|type 3 galanin receptor binding;	.	.
ENSG00000092009	0	0	0	0	0	0	0	0	0.0781152	0	0.387408	0.719148	0	0	0	0	0.07226	0	0	0	0	0	0	0	CMA1	protein_coding	chr14:24505353-24508265:-	Homo sapiens chymase 1, mast cell (CMA1), transcript variant 1, mRNA	GO:0002003|angiotensin maturation;GO:0071333|cellular response to glucose stimulus;GO:0022617|extracellular matrix disassembly;GO:0006955|immune response;GO:0050720|interleukin-1 beta biosynthetic process;GO:0030901|midbrain development;GO:0045766|positive regulation of angiogenesis;GO:0016485|protein processing;GO:0050727|regulation of inflammatory response;	GO:0005737|cytoplasm;GO:0005576|extracellular region;GO:0043231|intracellular membrane-bounded organelle;	GO:0004175|endopeptidase activity;GO:0042277|peptide binding;GO:0004252|serine-type endopeptidase activity;GO:0008236|serine-type peptidase activity;	K01329	CMA1; chymase [EC:3.4.21.39]
ENSG00000242753	0.90898	0	0	0	0	0	0	0	0.426787	0	0.0881927	0	0	0	0.340895	0	0	0	0	0	0.0873172	0	0	0	AL445430.2	lincRNA	chr6:11487226-11515710:+	TPA: Homo sapiens long non-coding RNA OTTHUMT00000039860.1 (RP11-716O23.2 gene), lincRNA	.	.	.	.	.
ENSG00000205832	0.372817	0.0528031	0	0	0.140852	0	0.0297359	0.180107	0.229748	0	0.0949519	0.17626	0	0.199758	0.0764629	0	0.177106	0	0	0	0	0	0	0	C16orf96	protein_coding	chr16:4556490-4600714:+	PREDICTED: Homo sapiens chromosome 16 open reading frame 96 (C16orf96), transcript variant X1, mRNA	.	.	.	.	.
ENSG00000242759	0.435992	0.0520006	0	0	0	0.076083	0.014642	0	0.263966	0	0.077924	0.142021	0	0	0.180722	0	0.296504	0.242808	0	0	0	0	0	0	LINC00882	lincRNA	chr3:106836811-107240641:-	TPA: Homo sapiens long non-coding RNA OTTHUMT00000353788.1 (RP11-280F2.2 gene), lincRNA	GO:0045892|negative regulation of transcription, DNA-templated;GO:0070895|negative regulation of transposon integration;GO:0006351|transcription, DNA-templated;	GO:0005634|nucleus;	GO:0003677|DNA binding;GO:0003700|transcription factor activity, sequence-specific DNA binding;GO:0008270|zinc ion binding;	K09228	KRAB; KRAB domain-containing zinc finger protein
ENSG00000206559	0.95388	0.650807	1.3736	0.334737	0.239146	0.612133	0.589018	0.428114	0.657355	0.161881	0.79413	0.02116	0.354529	0.202916	0.464477	0	0.561307	0.69459	1.42944	0.179119	0.0620721	0.286917	0.268925	0.0636237	ZCWPW2	protein_coding	chr3:28349146-28538122:+	Homo sapiens zinc finger CW-type and PWWP domain containing 2 (ZCWPW2), mRNA	.	.	GO:0008270|zinc ion binding;	.	.
ENSG00000158195	46.1408	70.9876	107.513	106.375	66.2322	63.8373	85.7209	114.128	72.2268	62.6264	30.7724	9.31394	122.514	96.1164	99.4992	110.437	80.8412	85.7002	19.7734	20.1902	16.9061	51.4906	39.823	50.0607	WASF2	protein_coding	chr1:27404226-27490158:-	Homo sapiens WAS protein family member 2 (WASF2), transcript variant 1, mRNA	GO:0030036|actin cytoskeleton organization;GO:0030048|actin filament-based movement;GO:0007188|adenylate cyclase-modulating G-protein coupled receptor signaling pathway;GO:0001667|ameboidal-type cell migration;GO:0001525|angiogenesis;GO:0038096|Fc-gamma receptor signaling pathway involved in phagocytosis;GO:0030032|lamellipodium assembly;GO:0072673|lamellipodium morphogenesis;GO:0035855|megakaryo…	GO:0015629|actin cytoskeleton;GO:0005913|cell-cell adherens junction;GO:0005829|cytosol;GO:0005769|early endosome;GO:0070062|extracellular exosome;GO:0005622|intracellular;GO:0030027|lamellipodium;GO:0001726|ruffle;GO:0031209|SCAR complex;	GO:0003779|actin binding;GO:0098641|cadherin binding involved in cell-cell adhesion;GO:0032403|protein complex binding;	K05748	WASF2; WAS protein family, member 2
ENSG00000206552	0.12523	0	0	0	0	0.221446	0	0	0.480185	0	0.226805	0	0	0	0	0	0.31728	0	0	0	0	0	0	0	KRBOX1-AS1	antisense_RNA	chr3:42934252-42936785:-	Homo sapiens KRBOX1 antisense RNA 1 (KRBOX1-AS1), long non-coding RNA	.	.	.	.	.
ENSG00000276651	3.1123	3.2684	1.3178	3.0451	8.84952	6.26699	1.23513	1.96561	1.18507	4.79229	1.03111	1.69655	2.25559	4.53033	3.61193	1.19723	1.70207	3.45385	0.347298	1.27041	1.09744	2.4268	4.69931	1.7527	AC007950.2	lincRNA	chr15:63500737-63503083:-	TPA: Homo sapiens long non-coding RNA OTTHUMT00000422127.1 (AC007950.2 gene), lincRNA	.	.	.	.	.
ENSG00000206557	0.441041	0.154954	0.188961	0.0139474	0.407434	0.0816177	0.0327232	0.142705	0.210691	0	0.0278642	0.16928	0	0.00676386	0.141363	0	0.0467756	0.0868237	0	0.0074633	0	0.0888075	0.00747013	0.0141386	TRIM71	protein_coding	chr3:32818018-32897826:+	Homo sapiens tripartite motif containing 71, E3 ubiquitin protein ligase (TRIM71), mRNA	GO:0061158|3'-UTR-mediated mRNA destabilization;GO:0008543|fibroblast growth factor receptor signaling pathway;GO:0000082|G1/S transition of mitotic cell cycle;GO:0035278|negative regulation of translation involved in gene silencing by miRNA;GO:0010586|miRNA metabolic process;GO:0017148|negative regulation of translation;GO:0001843|neural tube closure;GO:0021915|neural tube development;GO:2000637…	GO:0000932|cytoplasmic mRNA processing body;	GO:0016874|ligase activity;GO:0035198|miRNA binding;GO:0030371|translation repressor activity;GO:0061630|ubiquitin protein ligase activity;GO:0004842|ubiquitin-protein transferase activity;GO:0008270|zinc ion binding;	K12035	TRIM71; tripartite motif-containing protein 71 [EC:2.3.2.27]
ENSG00000258654	2.5984	0.38402	1.56099	0	0	0	0	0.349296	0.464134	0	0.728918	0.310759	0.0685086	0.335255	0.815597	0.618177	0.429345	0	0	0	0	0.112867	0	0	AC026495.1	lincRNA	chr15:20344736-20359166:+	TPA: Homo sapiens long non-coding RNA OTTHUMT00000414658.1 (RP11-509A17.3 gene), lincRNA	GO:0006355|regulation of transcription, DNA-templated;GO:0006351|transcription, DNA-templated;	GO:0005634|nucleus;	GO:0003677|DNA binding;GO:0046872|metal ion binding;	.	.
ENSG00000258655	0.337425	0.0728234	0	0	0.249757	0	0.0615154	0	0	0.126798	0	0.232039	0.0584622	0.349667	0.0632722	0	0.293107	0.0680072	0	0	0	0	0	0	ARHGAP5-AS1	antisense_RNA	chr14:32074946-32076793:-	TPA: Homo sapiens long non-coding RNA OTTHUMT00000409732.2 (RP11-431H16.2 gene), antisense	.	.	.	.	.
ENSG00000258657	2.25757	0.710547	0	0	0.162461	0	0	0	0.154581	0	0.319431	0.19406	0	0	0.185206	0	0	0.5972	0	0	0	0	0.959126	0	AL136018.1	antisense_RNA	chr14:24595723-24657774:+	TPA: Homo sapiens long non-coding RNA OTTHUMT00000413020.1 (RP11-104E19.1 gene), antisense	.	.	.	.	.
ENSG00000258650	3.75639	0	15.9702	0	0	0	0	0	0	0	0	0	0	0	0.704379	0	0.407877	0	0	0	0	0	0	0	HSBP1P1	processed_pseudogene	chr14:58463971-58464136:+	Homo sapiens heat shock factor binding protein 1 pseudogene 1 (HSBP1P1) on chromosome 14	.	GO:0005634|nucleus;	GO:0003714|transcription corepressor activity;	.	.
ENSG00000258653	0	0	0	0	0	0	0	0	0	0.221957	0	0.0663149	0.0438585	0	0	0	0	0	0	0	0	0	0	0.0166162	AC005520.1	protein_coding	chr14:73851971-73932278:+	Homo sapiens zinc finger protein 410, mRNA (cDNA clone IMAGE:4824119)	GO:0006355|regulation of transcription, DNA-templated;GO:0006351|transcription, DNA-templated;	GO:0005634|nucleus;	GO:0003677|DNA binding;GO:0046872|metal ion binding;	.	.
ENSG00000258658	0.223258	0	0	1.21436	0.192795	0	2.56422	0.862845	0.917217	0.880913	0	0	0	0	3.22355	1.58094	0.339387	0.314981	0	0	0	0	3.73984	1.23101	AL139021.2	antisense_RNA	chr14:58370023-58395641:-	TPA: Homo sapiens long non-coding RNA OTTHUMT00000412427.1 (RP11-517O13.3 gene), antisense	.	.	.	.	.
ENSG00000258659	0.132461	0.200115	0	0.0225154	0.142984	0	0.126781	0.07679	0.0544193	0	0.0899631	0	0.0401629	0	0.0869346	0	0.226531	0	0	0	0	0.0441117	0	0	TRIM34	protein_coding	chr11:5619764-5644398:+	Homo sapiens tripartite motif containing 34 (TRIM34), transcript variant 4, mRNA	GO:0051607|defense response to virus;GO:0060333|interferon-gamma-mediated signaling pathway;GO:0051091|positive regulation of sequence-specific DNA binding transcription factor activity;GO:0070206|protein trimerization;	GO:0005737|cytoplasm;GO:0005829|cytosol;	GO:0008270|zinc ion binding;	K11999	TRIM6_22_34; tripartite motif-containing protein 6/22/34
ENSG00000229184	1.46936	0.27748	0	0	0	0	0.234393	0	2.56556	0	0	0	1.67069	0	0	0	0	0	0	0	0	0	0	0	ATP5HP2	processed_pseudogene	chr9:2900320-2900804:-	Homo sapiens ATP synthase, H+ transporting, mitochondrial Fo complex subunit D pseudogene 2 (ATP5HP2) on chromosome 9	GO:0006754|ATP biosynthetic process;GO:0015986|ATP synthesis coupled proton transport;GO:0042776|mitochondrial ATP synthesis coupled proton transport;	GO:0005737|cytoplasm;GO:0070062|extracellular exosome;GO:0005743|mitochondrial inner membrane;GO:0005753|mitochondrial proton-transporting ATP synthase complex;GO:0000274|mitochondrial proton-transporting ATP synthase, stator stalk;GO:0005739|mitochondrion;GO:0005654|nucleoplasm;	GO:0015078|hydrogen ion transmembrane transporter activity;GO:0022857|transmembrane transporter activity;	K02138	ATPeF0D, ATP5H, ATP7; F-type H+-transporting ATPase subunit d
ENSG00000250822	0.924707	0.203729	0.409517	0	0	0	0	0	0.0633165	0	0	0	0	0	0.101148	0	0	0	0	0	0	0	0	0	LINC02111	lincRNA	chr5:17378906-17387310:-	TPA: Homo sapiens long non-coding RNA OTTHUMT00000366276.1 (CTD-2139B15.4 gene), lincRNA	.	.	.	.	.
ENSG00000235638	0	0	0	0	0.589466	0	0	0	0	0	0	0	0	0	0	0	0	0	0	0	0	0	0	0	MTND6P14	processed_pseudogene	chr1:235537520-235538041:+	Homo sapiens mitochondrially encoded NADH:ubiquinone oxidoreductase core subunit 6 pseudogene 14 (MTND6P14) on chromosome 1	.	GO:0016021|integral component of membrane;GO:0031966|mitochondrial membrane;GO:0070469|respiratory chain;	GO:0008137|NADH dehydrogenase (ubiquinone) activity;	K03884	ND6; NADH-ubiquinone oxidoreductase chain 6 [EC:1.6.5.3]
ENSG00000229180	1.70433	2.13669	1.54275	1.80795	1.44866	2.1065	1.5316	2.86925	1.76698	1.94819	1.25449	1.17816	1.87224	1.95951	1.997	1.26948	2.28563	1.40369	1.19334	1.04536	0.570015	1.65219	1.94316	1.35918	AC006001.3	transcribed_unprocessed_pseudogene	chr7:66526088-66592397:-	TPA: Homo sapiens long non-coding RNA OTTHUMT00000345605.4 (GS1-124K5.11 gene), lincRNA	GO:0006355|regulation of transcription, DNA-templated;GO:0006351|transcription, DNA-templated;	GO:0005634|nucleus;	GO:0003677|DNA binding;GO:0046872|metal ion binding;	K17770	TOM20; mitochondrial import receptor subunit TOM20
ENSG00000229182	0	0.163322	0	0	0	0	0	0	0	0	0.58738	0	0	0.570331	0.85141	0	0	0	0	0	0	0	0	0	MRPS16P1	processed_pseudogene	chr8:91917507-91917918:+	Homo sapiens mitochondrial ribosomal protein S16 pseudogene 1 (MRPS16P1) on chromosome 8	GO:0032543|mitochondrial translation;GO:0070125|mitochondrial translational elongation;GO:0070126|mitochondrial translational termination;GO:0006412|translation;	GO:0005737|cytoplasm;GO:0005743|mitochondrial inner membrane;GO:0005763|mitochondrial small ribosomal subunit;GO:0005739|mitochondrion;	GO:0003735|structural constituent of ribosome;	K02959	RP-S16, MRPS16, rpsP; small subunit ribosomal protein S16
ENSG00000229183	0	0	0	0.011765	0	0	0	0.0668755	0	0	0.0470087	0	0	0	0	0	0.0263044	0	0	0	0	0	0	0	PGA4	protein_coding	chr11:61222216-61231927:+	Homo sapiens genomic DNA, chromosome 11 clone:CTD-2331C18, complete sequences	GO:0044267|cellular protein metabolic process;GO:0007586|digestion;	GO:0070062|extracellular exosome;GO:0097486|multivesicular body lumen;	GO:0004190|aspartic-type endopeptidase activity;GO:0008233|peptidase activity;	K06002	PGA; pepsin A [EC:3.4.23.1]
ENSG00000095596	0.0299731	0.0452818	0.382289	0.020379	0	0	0	0.139007	0.0246278	0	0	0	0.018176	0.0197659	0	0.0964754	0	0	0	0	0.0806186	0	0	0	CYP26A1	protein_coding	chr10:93073475-93077890:+	Homo sapiens cytochrome P450 family 26 subfamily A member 1 (CYP26A1), transcript variant 2, mRNA	GO:0048387|negative regulation of retinoic acid receptor signaling pathway;GO:0034653|retinoic acid catabolic process;GO:0042573|retinoic acid metabolic process;GO:0006766|vitamin metabolic process;GO:0006805|xenobiotic metabolic process;	GO:0005789|endoplasmic reticulum membrane;GO:0031090|organelle membrane;	GO:0020037|heme binding;GO:0005506|iron ion binding;GO:0016709|oxidoreductase activity, acting on paired donors, with incorporation or reduction of molecular oxygen, NAD(P)H as one donor, and incorporation of one atom of oxygen;GO:0019825|oxygen binding;GO:0008401|retinoic acid 4-hydroxylase activity;GO:0001972|retinoic acid binding;	K07437	CYP26A; cytochrome P450, family 26, subfamily A
ENSG00000235631	0	0	0	0	0	0	0	0	0.0561303	0	0	0	0	0	0	0	0	0	0	0	0	0	0	0	RNF148	protein_coding	chr7:122701664-122702967:-	Homo sapiens Ca2+ dependent secretion activator 2 (CADPS2), RefSeqGene on chromosome 7	.	GO:0016021|integral component of membrane;	GO:0008270|zinc ion binding;	.	.
ENSG00000215302	1.79612	4.56097	1.76011	5.92413	2.07906	3.52246	2.80421	7.32563	1.63281	1.48274	0.33741	0.394198	0.602529	0.327616	2.90938	0.541223	1.59756	3.18102	0	0	0	0.890845	0.667985	3.76651	AC127502.1	transcribed_unprocessed_pseudogene	chr15:30470779-30507623:+	PREDICTED: Homo sapiens WAS protein homolog associated with actin, golgi membranes and microtubules (WHAMM), transcript variant X5, mRNA	GO:0030490|maturation of SSU-rRNA;GO:0010923|negative regulation of phosphatase activity;GO:0006396|RNA processing;GO:0008380|RNA splicing;GO:0000375|RNA splicing, via transesterification reactions;GO:0006364|rRNA processing;	GO:0005694|chromosome;GO:0034457|Mpp10 complex;GO:0005730|nucleolus;GO:0005654|nucleoplasm;GO:0005732|small nucleolar ribonucleoprotein complex;GO:0032040|small-subunit processome;	GO:0044822|poly(A) RNA binding;	K14559	MPP10; U3 small nucleolar RNA-associated protein MPP10
ENSG00000215305	6.7525	7.24095	8.89386	7.9579	5.511	9.4998	9.51279	7.96213	8.85551	9.15977	4.62204	3.49631	10.8873	8.99323	8.32462	12.2054	8.81568	9.20912	0.372774	0.462441	2.47504	3.89774	2.41075	2.62816	VPS16	protein_coding	chr20:2840703-2866732:+	Homo sapiens VPS16, CORVET/HOPS core subunit (VPS16), transcript variant 1, mRNA	GO:0097352|autophagosome maturation;GO:0008333|endosome to lysosome transport;GO:0006886|intracellular protein transport;GO:0035542|regulation of SNARE complex assembly;GO:0032889|regulation of vacuole fusion, non-autophagic;	GO:0005776|autophagosome;GO:0030424|axon;GO:0030136|clathrin-coated vesicle;GO:0005769|early endosome;GO:0030897|HOPS complex;GO:0005770|late endosome;GO:0031902|late endosome membrane;GO:0005765|lysosomal membrane;GO:0005764|lysosome;GO:0043025|neuronal cell body;GO:0055037|recycling endosome;	GO:0003779|actin binding;	.	.
ENSG00000186723	0.36	0.06043	0	0	0	0	0	0	0.0657332	0	0	0	0.0485128	0	0.157513	0	0	0	0	0	0	0	0	0	OR10H1	protein_coding	chr19:15804549-15815664:-	Homo sapiens chromosome 19 clone LLNLR_222F11, complete sequence	GO:0007192|adenylate cyclase-activating serotonin receptor signaling pathway;GO:0007268|synaptic transmission;	GO:0030425|dendrite;GO:0005887|integral component of plasma membrane;GO:0005886|plasma membrane;	GO:0004993|serotonin receptor activity;GO:0030594|neurotransmitter receptor activity;GO:0004984|olfactory receptor activity;	K04257	OLFR; olfactory receptor
ENSG00000235635	0.821015	0	0	0	0.708989	0	0	0	0	0	0	0	0.124468	0	0	0	0	0	0	0	0	0	0	0	AC016644.1	antisense_RNA	chr5:56941307-56947152:+	TPA: Homo sapiens long non-coding RNA OTTHUMT00000132531.1 (AC016644.1 gene), antisense	GO:0031937|positive regulation of chromatin silencing;GO:0043123|positive regulation of I-kappaB kinase/NF-kappaB signaling;GO:0006351|transcription, DNA-templated;	GO:0005654|nucleoplasm;GO:0017053|transcriptional repressor complex;	GO:0003677|DNA binding;GO:0004871|signal transducer activity;	.	.
ENSG00000145826	0.532433	0.247499	0.406291	0	0	0	0	0.063315	0.302871	0	0.333794	0	0	0	0.161279	0	0.12452	0.173348	0.201795	0	0	0	0	0	LECT2	protein_coding	chr5:135922279-135955034:-	Homo sapiens leukocyte cell derived chemotaxin 2 (LECT2), mRNA	GO:0006935|chemotaxis;GO:0001501|skeletal system development;	GO:0005737|cytoplasm;GO:0005615|extracellular space;	GO:0042802|identical protein binding;	.	.
ENSG00000251199	0	0.152122	0.713491	0	0	0	0	0.207551	0	0	0	0	0	0	0.0881138	0	0	0	0	0	0	0	0	0	AC109830.1	lincRNA	chr4:134255173-134327473:-	TPA: Homo sapiens long non-coding RNA OTTHUMT00000365046.1 (RP11-400D2.2 gene), lincRNA	GO:0008283|cell proliferation;GO:0000466|maturation of 5.8S rRNA from tricistronic rRNA transcript (SSU-rRNA, 5.8S rRNA, LSU-rRNA);GO:0000463|maturation of LSU-rRNA from tricistronic rRNA transcript (SSU-rRNA, 5.8S rRNA, LSU-rRNA);GO:0007000|nucleolus organization;GO:0033365|protein localization to organelle;GO:0051726|regulation of cell cycle;GO:0042273|ribosomal large subunit biogenesis;GO:0006…	GO:0000793|condensed chromosome;GO:0005737|cytoplasm;GO:0016020|membrane;GO:0005730|nucleolus;GO:0005654|nucleoplasm;GO:0005634|nucleus;GO:0070545|PeBoW complex;GO:0030687|preribosome, large subunit precursor;	GO:0044822|poly(A) RNA binding;GO:0043021|ribonucleoprotein complex binding;GO:0003723|RNA binding;	K14843	PES1, NOP7; pescadillo
ENSG00000184389	0	0.460432	0	0	0	0	0	0	0	0.0572636	0	0	0	0	0	0	0.132371	0	0	0	0	0	0	0	A3GALT2	protein_coding	chr1:33306766-33321098:-	Homo sapiens alpha 1,3-galactosyltransferase 2 (A3GALT2), mRNA	GO:0006688|glycosphingolipid biosynthetic process;GO:0030259|lipid glycosylation;	GO:0032580|Golgi cisterna membrane;GO:0016021|integral component of membrane;GO:0031982|vesicle;	GO:0046872|metal ion binding;GO:0047276|N-acetyllactosaminide 3-alpha-galactosyltransferase activity;	.	.
ENSG00000251194	37.7072	4.49229	3.49671	5.07588	2.73172	10.3206	1.61478	7.2376	21.7294	20.886	23.8048	6.87416	3.29946	3.0874	4.81659	0	25.198	6.51594	25.294	29.5551	22.8878	15.5068	19.445	2.70355	AL133330.1	sense_intronic	chr11:35212550-35214007:+	TPA: Homo sapiens long non-coding RNA OTTHUMT00000388934.1 (RP1-68D18.2 gene), sense_intronic	.	.	.	.	.
ENSG00000251195	0	0.944404	0	0	0	0	0	0	0	0	0.424563	0	0	0	0	0	0	0	0	0	0	0	0	0	AC105417.1	processed_pseudogene	chr4:129177386-129179094:+	Homo sapiens chromosome 4 clone RP11-378N18, complete sequence	.	.	.	.	.
ENSG00000184384	1.86706	2.37579	1.4295	1.78913	3.66826	2.83347	2.21476	1.49158	1.48262	1.10421	1.36166	1.12021	2.22641	2.73517	2.47539	1.72624	1.50483	2.50153	2.01975	2.47094	3.55572	1.12668	3.02989	2.37504	MAML2	protein_coding	chr11:95976598-96343180:-	Homo sapiens mastermind like transcriptional coactivator 2 (MAML2), mRNA	GO:0007219|Notch signaling pathway;GO:0045944|positive regulation of transcription from RNA polymerase II promoter;GO:0007221|positive regulation of transcription of Notch receptor target;GO:0006367|transcription initiation from RNA polymerase II promoter;	GO:0005794|Golgi apparatus;GO:0016607|nuclear speck;GO:0005654|nucleoplasm;GO:0005634|nucleus;	GO:0003713|transcription coactivator activity;	K06061	MAML; mastermind
ENSG00000023608	2.78375	2.83748	0	2.25756	2.75147	2.20181	1.54085	1.76285	2.618	3.70541	3.32569	10.079	2.1152	1.48187	4.88663	0.669313	4.41017	1.25393	10.1747	7.51663	3.02204	3.79749	5.71591	4.71572	SNAPC1	protein_coding	chr14:61762357-61796428:+	Homo sapiens small nuclear RNA activating complex polypeptide 1 (SNAPC1), mRNA	GO:0006355|regulation of transcription, DNA-templated;GO:0042795|snRNA transcription from RNA polymerase II promoter;GO:0042796|snRNA transcription from RNA polymerase III promoter;	GO:0043231|intracellular membrane-bounded organelle;GO:0005730|nucleolus;GO:0005654|nucleoplasm;GO:0005634|nucleus;GO:0019185|snRNA-activating protein complex;	GO:0043565|sequence-specific DNA binding;	K15208	SNAPC1; snRNA-activating protein complex subunit 1
ENSG00000251191	0.386558	0.421772	0.45651	0	0	0	0	0	0.388203	0	0.116683	0.0590727	0	0.679778	0	0	0.261167	0	0	0	0	0	0	0	LINC00589	lincRNA	chr8:29673922-29748109:-	TPA: Homo sapiens long non-coding RNA OTTHUMT00000375643.2 (C8orf75 gene), lincRNA	.	.	.	.	.
ENSG00000251192	1.07706	0.520694	0.936169	0.810417	1.25253	0.752313	0.65976	0.677117	0.200596	0.679963	0.321861	0.641914	0.330924	0.606098	0.669178	0.342055	0.392951	0.172216	0.970378	0.532929	1.12016	0.516497	0.794895	1.62326	ZNF674	protein_coding	chrX:46497727-46545457:-	Homo sapiens zinc finger protein 674 (ZNF674), transcript variant 1, mRNA	GO:0006355|regulation of transcription, DNA-templated;	GO:0005622|intracellular;	GO:0003676|nucleic acid binding;	K09228	KRAB; KRAB domain-containing zinc finger protein
ENSG00000184381	0.210903	0.398276	0	0.376412	0.421165	0.559416	0.479416	0.397358	0.487382	0.242714	0.581905	0.897392	0.351707	0.704095	1.21114	0.746724	0.671265	0.557905	0.593791	0.968733	0.0797716	0.035117	0.0384007	0.227126	PLA2G6	protein_coding	chr22:38111495-38205690:-	PREDICTED: Homo sapiens phospholipase A2, group VI (cytosolic, calcium-independent) (PLA2G6), transcript variant X2, mRNA	GO:0019731|antibacterial humoral response;GO:0032049|cardiolipin biosynthetic process;GO:0006935|chemotaxis;GO:0038096|Fc-gamma receptor signaling pathway involved in phagocytosis;GO:0016042|lipid catabolic process;GO:0060135|maternal process involved in female pregnancy;GO:0007613|memory;GO:0051967|negative regulation of synaptic transmission, glutamatergic;GO:0036151|phosphatidylcholine acyl-ch…	GO:0005737|cytoplasm;GO:0005829|cytosol;GO:0005615|extracellular space;GO:0016020|membrane;GO:0005815|microtubule organizing center;GO:0005739|mitochondrion;	GO:0047499|calcium-independent phospholipase A2 activity;GO:0016787|hydrolase activity;GO:0004623|phospholipase A2 activity;	K16343	PLA2G6, IPLA2; calcium-independent phospholipase A2 [EC:3.1.1.4]
ENSG00000276509	0	0	0	0	0	0	0	0.0343931	0	0.146305	0.0302199	0	0	0	0	0	0	0	0	0	0	0	0	0	AC239799.2	lincRNA	chr1:146235806-146237807:+	TPA: Homo sapiens long non-coding RNA OTTHUMT00000478302.1 (CH17-353B19.1 gene), lincRNA	.	.	.	.	.
ENSG00000275670	4.29302	0	0	0	0	0	0	0	0	0	0	0	3.90499	0	0	0	0	0	0	0	0	0	0	36.986	MIR8076	miRNA	chr3:113432118-113432200:-	Homo sapiens microRNA 8076 (MIR8076), microRNA	.	.	.	.	.
ENSG00000275523	0	0	0	0	0	0	4.73668	0	0	0	0	0	0	0	0	0	0	0	0	0	0	0	0	0	MIR6508	miRNA	chr21:39447010-39447069:+	Homo sapiens microRNA 6508 (MIR6508), microRNA	.	.	.	.	.
ENSG00000159904	0.615406	0.077477	0	0	0	0.714155	0	0.198201	0.0842762	0	0	0	0	0	0.134631	0	0	0	0	0.074633	0	0	0	0	ZNF890P	transcribed_unprocessed_pseudogene	chr7:5121239-5144546:-	Homo sapiens zinc finger protein 890, pseudogene (ZNF890P), non-coding RNA	GO:0006355|regulation of transcription, DNA-templated;GO:0006351|transcription, DNA-templated;	GO:0005634|nucleus;	GO:0003677|DNA binding;GO:0008270|zinc ion binding;	K09228	KRAB; KRAB domain-containing zinc finger protein
ENSG00000159905	0.295076	0.346722	0	0	0.76444	0	0.0836808	1.16575	0	0	0	0	0.298228	0	0.150624	0.126636	0.09968	0	0	0	0	0	0	0	ZNF221	protein_coding	chr19:43951223-43967709:+	Homo sapiens zinc finger protein ZNF221 mRNA, complete cds	GO:0006355|regulation of transcription, DNA-templated;GO:0006351|transcription, DNA-templated;	GO:0005634|nucleus;	GO:0003677|DNA binding;GO:0046872|metal ion binding;GO:0003700|transcription factor activity, sequence-specific DNA binding;	K09228	KRAB; KRAB domain-containing zinc finger protein
ENSG00000254305	0	0	0	0	0	0	0	0	0.119403	0	0	0	0	0	0	0	0	0.41004	0	0	0	0	0	0	MRPL9P1	transcribed_processed_pseudogene	chr8:76603240-76603852:-	Homo sapiens mitochondrial ribosomal protein L9 pseudogene 1 (MRPL9P1) on chromosome 8	GO:0070125|mitochondrial translational elongation;GO:0070126|mitochondrial translational termination;GO:0006412|translation;	GO:0005743|mitochondrial inner membrane;GO:0005761|mitochondrial ribosome;GO:0005739|mitochondrion;	GO:0044822|poly(A) RNA binding;GO:0003735|structural constituent of ribosome;	K02939	RP-L9, MRPL9, rplI; large subunit ribosomal protein L9
ENSG00000204022	0.550849	0.0297212	0	0	0	0.0260914	0.0376591	0.060826	0.0969884	0	0.173698	0	0.04772	0.0389206	0.0774693	0	0.164484	0	0	0	0	0	0	0	LIPJ	protein_coding	chr10:88586753-88606976:+	Homo sapiens lipase, family member J, mRNA (cDNA clone IMAGE:4823575), with apparent retained intron	GO:0016042|lipid catabolic process;	.	GO:0016788|hydrolase activity, acting on ester bonds;	.	.
ENSG00000173320	0.34637	0.0356781	0.0613575	0	0	0	0	0.0304237	0.161704	0	0.0106929	0.665852	0.100247	0.0363387	0.103329	0	0.0957337	0.0999555	0	0.0973771	0	0	0	0	STOX2	protein_coding	chr4:183797692-184023526:+	Homo sapiens storkhead box 2 (STOX2), transcript variant 1, mRNA	GO:0009790|embryo development;GO:0001893|maternal placenta development;	.	.	.	.
ENSG00000173327	9.60453	13.1278	26.0989	22.2509	11.3888	12.4024	16.9326	16.4512	14.0651	12.8762	5.10277	4.01856	8.30944	5.96672	21.5945	49.7073	23.6246	27.1841	2.22574	0.852878	1.71239	2.63403	0.933497	1.23212	MAP3K11	protein_coding	chr11:65597755-65615382:-	Homo sapiens genomic DNA, chromosome 11, clone:RP11-856B14, complete sequence	GO:0007257|activation of JUN kinase activity;GO:0000187|activation of MAPK activity;GO:0008219|cell death;GO:0008283|cell proliferation;GO:0007254|JNK cascade;GO:0007017|microtubule-based process;GO:0046330|positive regulation of JNK cascade;GO:0043507|positive regulation of JUN kinase activity;GO:0043525|positive regulation of neuron apoptotic process;GO:0046777|protein autophosphorylation;GO:00…	GO:0005813|centrosome;GO:0005737|cytoplasm;GO:0016020|membrane;GO:0005874|microtubule;	GO:0005524|ATP binding;GO:0042802|identical protein binding;GO:0004706|JUN kinase kinase kinase activity;GO:0031435|mitogen-activated protein kinase kinase kinase binding;GO:0042803|protein homodimerization activity;GO:0004672|protein kinase activity;GO:0004674|protein serine/threonine kinase activity;	K04419	MAP3K11, MLK3; mitogen-activated protein kinase kinase kinase 11 [EC:2.7.11.25]
ENSG00000128833	0.390196	0.247853	0	0	0.0382903	0.299912	0.0565856	0.178221	0.0874392	0.180787	0.216825	0.201247	0.00537771	0	0.180425	0.00570881	0.296579	0.0187672	0.6991	0.0580755	0	0.0945031	0.025835	0	MYO5C	protein_coding	chr15:52192322-52295798:-	Homo sapiens myosin VC (MYO5C), mRNA	.	GO:0070062|extracellular exosome;GO:0016459|myosin complex;	GO:0005524|ATP binding;GO:0003774|motor activity;	K10357	MYO5; myosin V
ENSG00000165733	6.75598	8.69643	10.7629	5.10124	5.4571	7.7029	9.3695	11.1102	7.31656	4.8811	3.86271	3.38173	9.97746	9.53181	7.48043	7.81069	6.20049	5.17915	1.18074	8.66981	0.579449	4.68336	3.08784	8.63974	BMS1	protein_coding	chr10:42782801-42834937:+	Homo sapiens BMS1, ribosome biogenesis factor (BMS1), mRNA	GO:0000479|endonucleolytic cleavage of tricistronic rRNA transcript (SSU-rRNA, 5.8S rRNA, LSU-rRNA);GO:0000462|maturation of SSU-rRNA from tricistronic rRNA transcript (SSU-rRNA, 5.8S rRNA, LSU-rRNA);GO:0042255|ribosome assembly;GO:0006364|rRNA processing;	GO:0030686|90S preribosome;GO:0005730|nucleolus;GO:0005654|nucleoplasm;GO:0005634|nucleus;	GO:0005524|ATP binding;GO:0005525|GTP binding;GO:0003924|GTPase activity;GO:0044822|poly(A) RNA binding;GO:0034511|U3 snoRNA binding;	K14569	BMS1; ribosome biogenesis protein BMS1
ENSG00000204020	30.8096	10.5683	23.993	18.6709	14.9738	21.9603	10.2094	20.3056	20.8514	44.535	44.0231	45.6495	18.4125	14.2321	12.5035	6.18004	30.7711	16.799	59.872	63.1942	110.041	22.8498	17.9946	11.592	LIPN	protein_coding	chr10:88761406-88778242:+	PREDICTED: Homo sapiens lipase, family member N (LIPN), transcript variant X3, mRNA	GO:0016042|lipid catabolic process;GO:0044241|lipid digestion;	GO:0005576|extracellular region;	GO:0004465|lipoprotein lipase activity;	.	.
ENSG00000188981	0.070764	0.0890889	0	0.0641509	0.346281	0.0703876	0.120408	0.109395	0.0872164	0	0.120151	0.462297	0.078672	0	0	0.0987005	0.0627504	0.0415985	0	0	0	0	0	0.0325152	MSANTD1	protein_coding	chr4:3244369-3271738:+	Homo sapiens cDNA FLJ44106 fis, clone TESTI4044234	GO:0010468|regulation of gene expression;	GO:0016604|nuclear body;	.	.	.
ENSG00000181273	0	0.202677	0	0	0	0	0	0	0.0734879	0	0.0607432	0	0	0	0	0	0	0	0	0	0	0	0	0	OR5AK2	protein_coding	chr11:56988872-56989867:+	Homo sapiens gene for seven transmembrane helix receptor, complete cds, isolate:CBRC7TM_59	GO:0007186|G-protein coupled receptor signaling pathway;	GO:0016021|integral component of membrane;GO:0005886|plasma membrane;	GO:0004930|G-protein coupled receptor activity;GO:0005549|odorant binding;GO:0004984|olfactory receptor activity;	K04257	OLFR; olfactory receptor
ENSG00000044012	0	0	0	0	0	0	0	0	0.367809	0	0	0.410441	0	0	0.293786	0	0.340239	0	0	0	0	0	0	0	GUCA2B	protein_coding	chr1:42153421-42155824:+	Homo sapiens guanylate cyclase activator 2B (GUCA2B), mRNA	GO:0007589|body fluid secretion;GO:0006182|cGMP biosynthetic process;GO:0007588|excretion;GO:0045776|negative regulation of blood pressure;	GO:0070062|extracellular exosome;GO:0001750|photoreceptor outer segment;	GO:0008048|calcium sensitive guanylate cyclase activator activity;	.	.
ENSG00000188984	0.0220005	0.0166186	0.0155891	0	0	0	0	0	0.0361541	0	0.07471	0.105905	0	0	0.014439	0	0.0501662	0.108637	0	0	0	0	0	0	AADACL3	protein_coding	chr1:12716115-12728759:+	Homo sapiens arylacetamide deacetylase-like 3 (AADACL3), transcript variant 2, non-coding RNA	GO:0009056|catabolic process;	.	GO:0016787|hydrolase activity;	K14351	AADACL3_4; arylacetamide deacetylase-like 3/4 [EC:3.1.1.-]
ENSG00000137154	123.084	82.3383	111.891	37.3575	53.3715	96.4417	78.3699	80.0941	98.6796	80.597	114.424	54.1935	75.4555	55.4974	49.0068	88.9756	94.8506	95.0452	32.8982	46.596	22.821	43.984	45.6585	36.0146	RPS6	protein_coding	chr9:19375715-19380254:-	PREDICTED: Gorilla gorilla gorilla ribosomal protein S6, transcript variant 1 (RPS6), mRNA	GO:0071361|cellular response to ethanol;GO:0042593|glucose homeostasis;GO:1903347|negative regulation of bicellular tight junction assembly;GO:0032868|response to insulin;GO:0000028|ribosomal small subunit assembly;GO:0006364|rRNA processing;GO:0006412|translation;	GO:0022627|cytosolic small ribosomal subunit;	GO:0003729|mRNA binding;GO:0003735|structural constituent of ribosome;	K02991	RP-S6e, RPS6; small subunit ribosomal protein S6e
ENSG00000188986	1.68387	6.55929	7.83738	2.73873	2.73715	7.3127	3.28653	1.3526	1.70912	0.82508	1.23332	1.61206	1.84201	2.80874	2.05857	2.35926	2.28369	1.25771	0.62747	3.09919	0.466231	2.90274	0.937822	0.273077	NELFB	protein_coding	chr9:137255173-137273546:+	PREDICTED: Pan troglodytes negative elongation factor complex member B (NELFB), mRNA	GO:0034244|negative regulation of transcription elongation from RNA polymerase II promoter;GO:0050434|positive regulation of viral transcription;GO:0006368|transcription elongation from RNA polymerase II promoter;GO:0006366|transcription from RNA polymerase II promoter;	GO:0005737|cytoplasm;GO:0032021|NELF complex;GO:0005654|nucleoplasm;	.	K15180	COBRA1, NELFB; negative elongation factor B
ENSG00000238405	0	1.16015	0	0	0	0	0	4.74862	0	0	6.25864	0	0	0	0	3.46047	0.583687	0	0	0	0	0.511468	0	0	RNA5SP311	rRNA	chr10:46807458-46807573:-	Homo sapiens RNA, 5S ribosomal pseudogene 317 (RNA5SP317) on chromosome 10	.	.	.	.	.
ENSG00000165730	0.199731	0	0.707625	0	0.107799	0	0.0955833	0.482448	0.225654	0.344786	0.0847817	0.0515065	0	0.098785	0.0983131	0	0.0759054	0.0176117	0	0	0	0	0	0	STOX1	protein_coding	chr10:68827541-68895432:+	Homo sapiens storkhead box 1 (STOX1), transcript variant 1, mRNA	GO:0051301|cell division;GO:0071500|cellular response to nitrosative stress;GO:0048839|inner ear development;GO:0007067|mitotic nuclear division;GO:0010629|negative regulation of gene expression;GO:0008284|positive regulation of cell proliferation;GO:1904031|positive regulation of cyclin-dependent protein kinase activity;GO:0050679|positive regulation of epithelial cell proliferation;GO:0010971|p…	GO:0005938|cell cortex;GO:0005813|centrosome;GO:0005737|cytoplasm;GO:0005730|nucleolus;GO:0005654|nucleoplasm;GO:0005634|nucleus;	GO:0000977|RNA polymerase II regulatory region sequence-specific DNA binding;	.	.
ENSG00000254211	0.0968788	0	0.995369	0.29641	0	0	0	0	0.477611	0	0	0	0	0.0319435	0.0635818	0	0.441812	0	0	0	0	0	0	0	LINC01485	lincRNA	chr5:173786790-173809039:-	TPA: Homo sapiens long non-coding RNA OTTHUMT00000372798.1 (CTB-43E15.4 gene), lincRNA	.	GO:0005654|nucleoplasm;	.	.	.
ENSG00000204172	1.1942	4.48216	1.63948	0.228361	0.773442	0.816647	2.54793	0.374996	1.6865	0.441748	1.14056	0.975206	2.51199	1.79653	2.05737	3.09908	2.26921	0.210603	0	0.135775	0	0.472256	1.65796	1.2089	AGAP9	protein_coding	chr10:47501854-47523638:-	Homo sapiens ArfGAP with GTPase domain, ankyrin repeat and PH domain 9 (AGAP9), mRNA	.	.	GO:0005096|GTPase activator activity;GO:0046872|metal ion binding;	.	.
ENSG00000102109	0	0	0	0	0	0	0	0	2.20172	1.41831	0.932138	14.7865	0	0	0	0	7.74937	1.24479	0	0.047556	0	0	0	0.0900907	PCSK1N	protein_coding	chrX:48831094-48835633:-	Homo sapiens proprotein convertase subtilisin/kexin type 1 inhibitor (PCSK1N), mRNA	GO:0007218|neuropeptide signaling pathway;GO:0016486|peptide hormone processing;GO:0009409|response to cold;GO:0002021|response to dietary excess;	GO:0070062|extracellular exosome;GO:0005615|extracellular space;GO:0030141|secretory granule;GO:0005802|trans-Golgi network;	GO:0004866|endopeptidase inhibitor activity;GO:0005102|receptor binding;GO:0004867|serine-type endopeptidase inhibitor activity;	.	.
ENSG00000204175	0.0905285	0	0	0	0	0	0.404351	0.0699746	0.074384	0	0.0614839	0	0.0274487	0	0.0594141	0	0.0688086	0	0	0	0	0	0	0	GPRIN2	protein_coding	chr10:46549044-46555530:-	PREDICTED: Homo sapiens G protein regulated inducer of neurite outgrowth 2 (GPRIN2), transcript variant X14, mRNA	.	.	.	.	.
ENSG00000204176	0.161783	0.159809	0.105818	0.152305	0	0.0660194	0.254105	0.163528	0.0306764	0.163679	0.0338084	0	0.0981067	0.196963	0.122514	0.0640905	0.0378361	0.0263364	0	0	0	0.0580206	0	0.16297	SYT15	protein_coding	chr10:46578217-46594173:+	PREDICTED: Homo sapiens synaptotagmin-15 (LOC102724488), transcript variant X4, mRNA	GO:0010468|regulation of gene expression;	GO:0005634|nucleus;	GO:0051213|dioxygenase activity;GO:0071558|histone demethylase activity (H3-K27 specific);GO:0046872|metal ion binding;	K11447	UTX, UTY; histone demethylase [EC:1.14.11.-]
ENSG00000204177	1.73824	0.57537	1.46694	1.35448	0.607172	1.52825	1.38331	1.69081	1.87759	0.565128	1.27341	0.483512	1.43309	1.86755	1.7689	1.52132	0.668021	1.11597	0.769838	1.2364	0.39399	1.33984	1.59315	2.65187	BMS1P1	transcribed_unprocessed_pseudogene	chr10:46786674-46811989:+	Homo sapiens BMS1, ribosome biogenesis factor pseudogene 5 (BMS1P5), non-coding RNA	GO:0000479|endonucleolytic cleavage of tricistronic rRNA transcript (SSU-rRNA, 5.8S rRNA, LSU-rRNA);GO:0000462|maturation of SSU-rRNA from tricistronic rRNA transcript (SSU-rRNA, 5.8S rRNA, LSU-rRNA);GO:0042255|ribosome assembly;GO:0006364|rRNA processing;	GO:0030686|90S preribosome;GO:0005730|nucleolus;GO:0005654|nucleoplasm;GO:0005634|nucleus;	GO:0005524|ATP binding;GO:0005525|GTP binding;GO:0003924|GTPase activity;GO:0044822|poly(A) RNA binding;GO:0034511|U3 snoRNA binding;	K14569	BMS1; ribosome biogenesis protein BMS1
ENSG00000204178	3.62678	1.3867	2.25259	2.00924	1.33396	1.58848	1.39993	2.90717	2.29938	4.28424	2.44798	1.38559	0.936747	1.15156	1.52807	0.432357	2.16106	0.331644	2.25338	2.05257	0	2.95235	6.0492	4.47476	TMEM57	protein_coding	chr1:25430858-25500209:+	Homo sapiens transmembrane protein 57 (TMEM57), transcript variant 1, mRNA	.	GO:0030424|axon;GO:0016021|integral component of membrane;GO:0031965|nuclear membrane;	.	.	.
ENSG00000102103	22.5626	24.6101	22.0241	15.3405	17.9479	17.9727	20.7289	22.0351	21.7697	19.9476	13.5116	13.6809	23.6458	17.7189	21.5667	22.6306	18.3946	26.6148	7.41336	10.8656	12.9053	17.4281	11.6937	7.83995	PQBP1	protein_coding	chrX:48897912-48903143:+	Homo sapiens mRNA for PQBP-1b/c, complete cds	GO:0000380|alternative mRNA splicing, via spliceosome;GO:0031175|neuron projection development;GO:0048814|regulation of dendrite morphogenesis;GO:0043484|regulation of RNA splicing;GO:0006355|regulation of transcription, DNA-templated;GO:0006351|transcription, DNA-templated;	GO:0005737|cytoplasm;GO:0010494|cytoplasmic stress granule;GO:0071598|neuronal ribonucleoprotein granule;GO:0016607|nuclear speck;GO:0005654|nucleoplasm;GO:0005634|nucleus;	GO:0003677|DNA binding;GO:0043021|ribonucleoprotein complex binding;GO:0003713|transcription coactivator activity;	K12865	PQBP1, NPW38; polyglutamine-binding protein 1
ENSG00000102100	5.80388	8.49869	8.51153	11.6605	7.92875	8.69106	9.78957	10.3696	5.90242	6.64801	5.57345	7.60618	8.56804	7.90575	11.5834	13.1993	6.03855	11.7455	10.1292	6.02321	11.9319	8.72923	5.35309	2.49194	SLC35A2	protein_coding	chrX:48903180-48911958:-	Homo sapiens solute carrier family 35 member A2 (SLC35A2), transcript variant 3, mRNA	GO:0008643|carbohydrate transport;GO:0006810|transport;	GO:0000139|Golgi membrane;GO:0016021|integral component of membrane;	GO:0005351|sugar:proton symporter activity;GO:0005459|UDP-galactose transmembrane transporter activity;	K15272	SLC35A1_2_3; solute carrier family 35 (UDP-sugar transporter), member A1/2/3
ENSG00000102104	0	0.0386162	0	0	0	0	0	0	0.126015	0.218522	0	0	0	0	0.0335515	0	0	0.0360624	0	0	0	0	0	0	RS1	protein_coding	chrX:18639910-18672109:-	Homo sapiens retinoschisin 1 (RS1), mRNA	GO:0016062|adaptation of rhodopsin mediated signaling;GO:0007155|cell adhesion;GO:0007275|multicellular organismal development;GO:0010842|retina layer formation;GO:0007601|visual perception;	GO:0005615|extracellular space;GO:0019897|extrinsic component of plasma membrane;	GO:0005547|phosphatidylinositol-3,4,5-trisphosphate binding;GO:0043325|phosphatidylinositol-3,4-bisphosphate binding;GO:0080025|phosphatidylinositol-3,5-bisphosphate binding;GO:0032266|phosphatidylinositol-3-phosphate binding;GO:0005546|phosphatidylinositol-4,5-bisphosphate binding;GO:0070273|phosphatidylinositol-4-phosphate binding;GO:0010314|phosphatidylinositol-5-phosphate binding;GO:0001786|p…	.	.
ENSG00000279430	4.44434	1.1677	0	2.36485	4.50539	3.07527	1.10968	1.4936	4.12807	3.17683	1.96855	0.132881	0.703068	0.891993	3.42411	0.870748	5.43424	0.408929	7.75256	3.23391	7.27631	9.78113	12.1031	3.59591	AL590560.3	TEC	chr1:159910094-159910554:-	Human DNA sequence from clone RP11-190A12 on chromosome 1, complete sequence	.	.	.	.	.
ENSG00000266573	0.686741	0	0	0	0	0	0	0	0.08061	0	0.266521	0	0	0	0.128774	0	0	0	0	0	0	0	0	0	AC018697.1	lincRNA	chr18:24725781-24929076:+	TPA: Homo sapiens long non-coding RNA OTTHUMT00000446765.1 (RP11-449D8.5 gene), lincRNA	.	.	.	.	.
ENSG00000152939	0.163683	0.178594	0	0	0.0942327	0	0.0464191	0.210867	0.16438	0	0.024704	0	0	0	0.059681	0.128786	0.0138235	0	0	0.264674	0.0122294	0.0121132	0.304654	0.501403	MARVELD2	protein_coding	chr5:69415112-69444330:+	PREDICTED: Pan troglodytes MARVEL domain containing 2 (MARVELD2), transcript variant X3, mRNA	GO:0070830|bicellular tight junction assembly;GO:0045216|cell-cell junction organization;GO:0061028|establishment of endothelial barrier;GO:0007605|sensory perception of sound;	GO:0016324|apical plasma membrane;GO:0016323|basolateral plasma membrane;GO:0005923|bicellular tight junction;GO:0005737|cytoplasm;GO:0031410|cytoplasmic vesicle;GO:0016021|integral component of membrane;GO:0033010|paranodal junction;GO:0043220|Schmidt-Lanterman incisure;GO:0061689|tricellular tight junction;	.	K17291	MARVELD2; MARVEL domain-containing protein 2
ENSG00000270179	0	0	0	0.37854	0	0.461491	0.62169	0	0.571827	0	0	0	0	0	0	0.0896015	0	0	0	0	0	0	0	0	AP002840.2	sense_intronic	chr11:113368478-113369117:+	TPA: Homo sapiens long non-coding RNA OTTHUMT00000468069.1 (RP11-159N11.4 gene), sense_intronic	.	.	.	.	.
ENSG00000270178	0	0.221345	0	0	0	0	0	0	0	0	0	0	0	0	0.576942	0	0	0	0.825007	0	0	0	0	0	AC007687.1	lincRNA	chr3:179804063-179804366:+	TPA: Homo sapiens long non-coding RNA OTTHUMT00000467522.1 (RP11-494H4.3 gene), lincRNA	.	.	.	.	.
ENSG00000152932	0.193733	0.0557488	0.0653688	0	0	0.0305876	0.0353191	0.0784388	0.0833816	0.0242671	0.0313278	0.0634407	0	0.0486695	0.0363278	0	0.154263	0.162693	0.0844146	0	0.0310168	0	0	0	RAB3C	protein_coding	chr5:58582221-58859394:+	Homo sapiens RAB3C, member RAS oncogene family (RAB3C), transcript variant 1, mRNA	GO:0019882|antigen processing and presentation;GO:0015031|protein transport;GO:0017157|regulation of exocytosis;GO:0007264|small GTPase mediated signal transduction;	GO:0005829|cytosol;GO:0048471|perinuclear region of cytoplasm;GO:0005886|plasma membrane;GO:0008021|synaptic vesicle;	GO:0005525|GTP binding;GO:0003924|GTPase activity;	K07883	RAB3C; Ras-related protein Rab-3C
ENSG00000106610	9.0113	7.07595	4.66902	3.65675	4.89049	6.61329	6.09083	5.42361	5.50198	4.68458	8.03121	10.0668	6.97647	6.17741	7.01281	5.68635	7.12	4.87433	3.73546	9.40792	5.0056	7.21167	10.947	2.52854	STAG3L4	transcribed_unprocessed_pseudogene	chr7:67302621-67321526:+	Homo sapiens stromal antigen 3-like 4 (pseudogene) (STAG3L4), transcript variant 2, non-coding RNA	.	.	.	.	.
ENSG00000152931	0.383651	0.1104	0.0841429	0	0.29975	0.0666303	0.169028	0.0776667	0.195144	0.0720845	0.155097	0.0565346	0.0166178	0.114452	0.143881	0	0.159688	0.0257747	0	0	0	0	0.28607	0	PART1	lincRNA	chr5:60487713-60547657:+	TPA: Homo sapiens long non-coding RNA OTTHUMT00000368803.2 (PART1 gene), lincRNA	.	.	.	.	.
ENSG00000152936	0.577879	0.130955	0	0	0.224563	0	0.22124	0.0670013	0.42734	0	0.255109	0	0	0	0.284448	0	0	0.061147	0	0	0	0	0	0	LMNTD1	protein_coding	chr12:25409307-25648579:-	Homo sapiens lamin tail domain containing 1 (LMNTD1), transcript variant 5, mRNA	GO:0008283|cell proliferation;	GO:0005737|cytoplasm;GO:0005882|intermediate filament;GO:0005635|nuclear envelope;	GO:0005198|structural molecule activity;	.	.
ENSG00000106617	21.6621	22.0935	16.6042	14.1531	15.3052	19.8422	19.3206	17.0707	23.75	22.763	16.5074	20.6679	19.9887	16.9696	19.2652	12.1071	25.315	17.4997	15.5356	17.4838	21.9513	13.7938	13.9574	16.2055	PRKAG2	protein_coding	chr7:151556111-151877125:-	Homo sapiens protein kinase AMP-activated non-catalytic subunit gamma 2 (PRKAG2), transcript variant a, mRNA	GO:0006633|fatty acid biosynthetic process;	.	GO:0005524|ATP binding;	K07200	PRKAG; 5'-AMP-activated protein kinase, regulatory gamma subunit
ENSG00000270171	0	0	0	0	0	0	0	0	0	0	0	0	0	0	0	0	0.0786841	0	0	0	0	0	0	0	AL359881.3	lincRNA	chr1:7693124-7694844:-	TPA: Homo sapiens long non-coding RNA OTTHUMT00000467517.1 (RP11-338N10.1 gene), lincRNA	.	.	.	.	.
ENSG00000106615	26.4846	19.6061	16.4273	13.1756	16.3643	18.5317	15.3557	16.3811	20.4984	16.7539	40.4247	55.2451	14.2879	14.2083	12.3377	11.2906	25.3784	16.674	33.8778	34.3622	35.1772	21.1138	32.4298	18.723	RHEB	protein_coding	chr7:151466012-151520120:-	Homo sapiens Ras homolog enriched in brain (RHEB), mRNA	GO:0032008|positive regulation of TOR signaling;GO:0007264|small GTPase mediated signal transduction;	GO:0005829|cytosol;GO:0005789|endoplasmic reticulum membrane;GO:0000139|Golgi membrane;	GO:0005525|GTP binding;GO:0046872|metal ion binding;	K07208	RHEB; Ras homolog enriched in brain
ENSG00000241476	0	0.0876156	0	0	0	0	0	0	0	0	0.0393881	0	0	0	0	0	0.088161	0	0	0	0	0	0	0	SSX2	protein_coding	chrX:52696896-52707189:-	Homo sapiens synovial sarcoma, X breakpoint 2B (SSX2B), transcript variant 1, mRNA	GO:1903507|negative regulation of nucleic acid-templated transcription;GO:0006355|regulation of transcription, DNA-templated;GO:0006351|transcription, DNA-templated;	GO:0005634|nucleus;	GO:0003676|nucleic acid binding;GO:0003714|transcription corepressor activity;	K15625	SSX2; protein SSX2
ENSG00000241475	0	0.144242	0	0	0	0	0	0.221399	0.862951	0.565087	0.194534	0.196972	0	0.25185	0	0	0	0	0	0.486314	0	0	0	0.460641	AL160408.4	lincRNA	chr1:234660271-234667104:+	TPA: Homo sapiens long non-coding RNA OTTHUMT00000092707.1 (RP4-781K5.5 gene), lincRNA	.	.	.	.	.
ENSG00000241472	0.138692	0	0	0	0	0.118247	0	0.107203	0.0488393	0	0.107652	0	0.0240298	0.0130659	0.143038	0	0.0451786	0.0559063	0	0	0	0.0527849	0	0	PTPRG-AS1	processed_transcript	chr3:62260865-62369330:-	Homo sapiens PTPRG antisense RNA 1 (PTPRG-AS1), transcript variant 2, long non-coding RNA	GO:0006355|regulation of transcription, DNA-templated;GO:0006351|transcription, DNA-templated;	GO:0005634|nucleus;	GO:0003677|DNA binding;GO:0046872|metal ion binding;GO:0003700|transcription factor activity, sequence-specific DNA binding;	K09228	KRAB; KRAB domain-containing zinc finger protein
ENSG00000241473	0.333321	0.188837	1.5352	0	0	0	0	0	0	0	0.226381	0	0.303194	0	0	0	0.0633374	0	0	0	0	0	0	0	AC108734.2	processed_pseudogene	chr3:180820544-180821612:+	Homo sapiens actin, beta pseudogene (LOC100132223) on chromosome 3	.	GO:0005856|cytoskeleton;GO:0097433|dense body;GO:0005925|focal adhesion;GO:0005886|plasma membrane;	GO:0005524|ATP binding;	.	.
ENSG00000183856	0.541721	0.229552	0.00936223	0	0	0.0175232	0	0	0.0651384	0.0868892	0	0.308927	0	0.104558	0.00867154	0	0.060256	0.0372819	0	0	0.115499	0.0264003	0	0	IQGAP3	protein_coding	chr1:156525405-156572604:-	Homo sapiens IQ motif containing GTPase activating protein 3 (IQGAP3), mRNA	GO:0000187|activation of MAPK activity;GO:0071310|cellular response to organic substance;GO:0070371|ERK1 and ERK2 cascade;GO:0000082|G1/S transition of mitotic cell cycle;GO:0010629|negative regulation of gene expression;GO:0010628|positive regulation of gene expression;GO:0033601|positive regulation of mammary gland epithelial cell proliferation;GO:0007265|Ras protein signal transduction;GO:0008…	GO:0005911|cell-cell junction;GO:0005829|cytosol;GO:0016328|lateral plasma membrane;	GO:0005516|calmodulin binding;GO:0070856|myosin VI light chain binding;	K05767	IQGAP2_3; Ras GTPase-activating-like protein IQGAP2/3
ENSG00000241478	0.0458467	0	0	0.0623432	0	0	0	0.0354375	0.0753411	0	0	0	0	0	0	0	0	0	0	0	0	0	0	0	HSPA8P9	processed_pseudogene	chr3:137880295-137882237:+	Homo sapiens 3 BAC RP11-598P12 (Roswell Park Cancer Institute Human BAC Library) complete sequence	GO:0046034|ATP metabolic process;GO:0051085|chaperone mediated protein folding requiring cofactor;GO:0072318|clathrin coat disassembly;GO:0061738|late endosomal microautophagy;GO:0006397|mRNA processing;GO:1902904|negative regulation of fibril organization;GO:0045892|negative regulation of transcription, DNA-templated;GO:0048026|positive regulation of mRNA splicing, via spliceosome;GO:0042026|pro…	GO:0072562|blood microparticle;GO:0005829|cytosol;GO:0070062|extracellular exosome;GO:0005925|focal adhesion;GO:0030529|ribonucleoprotein complex;GO:0005770|late endosome;GO:0042470|melanosome;GO:0043209|myelin sheath;GO:0005730|nucleolus;GO:0005634|nucleus;GO:0005886|plasma membrane;GO:0000974|Prp19 complex;GO:0005681|spliceosomal complex;GO:0000151|ubiquitin ligase complex;	GO:0005524|ATP binding;GO:0042623|ATPase activity, coupled;GO:0001786|phosphatidylserine binding;GO:0044822|poly(A) RNA binding;	K03283	HSPA1_8; heat shock 70kDa protein 1/8
ENSG00000241479	0.832524	0	0	0	0	0	0	0	0.273622	0	0	0.229003	0	0	0	0	0	0	0	0	0	0	0	0	AC074033.2	antisense_RNA	chr3:169447867-169477052:+	Homo sapiens uncharacterized LOC105374205 (LOC105374205), long non-coding RNA	.	.	.	.	.
ENSG00000187527	0	0.0648254	0	0.145873	0.0123515	0	0.0182531	0	0.317315	0	0.087428	0	0.0433679	0.0660258	0.0093872	0	0.021743	0.0403588	0.0302026	0	0	0	0	0	ATP13A5	protein_coding	chr3:193274790-193378843:-	PREDICTED: Homo sapiens ATPase type 13A5 (ATP13A5), transcript variant X1, mRNA	GO:0006874|cellular calcium ion homeostasis;GO:0034220|ion transmembrane transport;	GO:0005887|integral component of plasma membrane;GO:0043231|intracellular membrane-bounded organelle;GO:0005886|plasma membrane;	GO:0005524|ATP binding;GO:0019829|cation-transporting ATPase activity;GO:0046872|metal ion binding;	K14951	ATP13A3_4_5; cation-transporting ATPase 13A3/4/5 [EC:3.6.3.-]
ENSG00000187522	7.50126	9.08799	8.76055	8.64629	8.72071	11.5468	9.91753	8.72131	7.75135	8.4858	6.80221	6.88746	13.0165	9.27683	6.35502	7.6246	9.50781	12.2394	5.67479	5.18611	2.58489	14.407	14.0592	10.3259	HSPA14	protein_coding	chr10:14838164-14871741:+	Homo sapiens heat shock protein family A (Hsp70) member 14 (HSPA14), transcript variant 1, mRNA	.	GO:0005829|cytosol;	GO:0005524|ATP binding;	.	.
ENSG00000278525	0.89378	1.57532	0	0	0	0	0	0	1.95837	0	0	0	0	0	0.19553	4.98652	0.226447	0	1.25821	0	0	0.396858	0.867934	0	RN7SL607P	misc_RNA	chr20:20738433-20738731:-	Homo sapiens RNA, 7SL, cytoplasmic 607, pseudogene (RN7SL607P) on chromosome 20	.	.	.	.	.
ENSG00000260328	0.347404	0	0	0	0.175001	0	0	0	0.237874	0	0.0393241	0	0	0	0	0	0	0.490129	0	0	0.31147	0	0	0	AC104024.2	lincRNA	chr17:17011914-17014990:-	TPA: Homo sapiens long non-coding RNA OTTHUMT00000431329.1 (RP11-416I2.1 gene), lincRNA	.	.	.	.	.
ENSG00000169223	69.843	84.789	125.517	100.216	69.7125	73.9576	98.3671	92.0209	86.2365	70.3615	55.8542	90.653	97.4497	97.7739	91.2795	113.011	77.6182	120.372	46.2872	75.379	87.702	143.933	85.6324	106.852	LMAN2	protein_coding	chr5:177331562-177351852:-	Homo sapiens lectin, mannose binding 2 (LMAN2), mRNA	GO:0007029|endoplasmic reticulum organization;GO:0006888|ER to Golgi vesicle-mediated transport;GO:0007030|Golgi organization;GO:0050766|positive regulation of phagocytosis;GO:0015031|protein transport;GO:0006890|retrograde vesicle-mediated transport, Golgi to ER;	GO:0009986|cell surface;GO:0005789|endoplasmic reticulum membrane;GO:0005793|endoplasmic reticulum-Golgi intermediate compartment;GO:0033116|endoplasmic reticulum-Golgi intermediate compartment membrane;GO:0030134|ER to Golgi transport vesicle;GO:0070062|extracellular exosome;GO:0005615|extracellular space;GO:0005794|Golgi apparatus;GO:0000139|Golgi membrane;GO:0005887|integral component of plasm…	GO:0030246|carbohydrate binding;GO:0001948|glycoprotein binding;GO:0031072|heat shock protein binding;GO:0005537|mannose binding;GO:0046872|metal ion binding;	K10082	LMAN2, VIP36; lectin, mannose-binding 2
ENSG00000263326	0.922427	0.199079	0	0	0	0	0	0.509283	0	0	0	0	0	0	0.345938	0	0.600955	0	0	0	0	0	0	0	AC133552.4	unprocessed_pseudogene	chr16:25071490-25072727:-	PREDICTED: Homo sapiens uncharacterized LOC105371145 (LOC105371145), ncRNA	GO:0003413|chondrocyte differentiation involved in endochondral bone morphogenesis;GO:0007030|Golgi organization;GO:0060122|inner ear receptor stereocilium organization;GO:0006486|protein glycosylation;GO:0000042|protein targeting to Golgi;GO:0006366|transcription from RNA polymerase II promoter;GO:0003281|ventricular septum development;	GO:0005801|cis-Golgi network;GO:0005856|cytoskeleton;GO:0005794|Golgi apparatus;GO:0000139|Golgi membrane;GO:0002079|inner acrosomal membrane;GO:0005634|nucleus;GO:0002081|outer acrosomal membrane;GO:0030133|transport vesicle;	GO:0003713|transcription coactivator activity;	.	.
ENSG00000263327	0	0.779313	0	0.241126	1.19717	0.855169	0.843448	0.722691	0.397361	0.296826	0.0218966	0.199539	0.273712	0.085044	0.655942	0.332074	0.196041	0.136458	0	0.0234596	0	0.0429463	0	0.777738	TAPT1-AS1	antisense_RNA	chr4:16226685-16320140:+	TPA: Homo sapiens long non-coding RNA OTTHUMT00000439459.1 (RP11-783N5.1 gene), antisense	GO:0000447|endonucleolytic cleavage in ITS1 to separate SSU-rRNA from 5.8S rRNA and LSU-rRNA from tricistronic rRNA transcript (SSU-rRNA, 5.8S rRNA, LSU-rRNA);GO:0000461|endonucleolytic cleavage to generate mature 3'-end of SSU-rRNA from (SSU-rRNA, 5.8S rRNA, LSU-rRNA);GO:0006412|translation;	GO:0022627|cytosolic small ribosomal subunit;	GO:0043022|ribosome binding;GO:0003735|structural constituent of ribosome;	K02971	RP-S21e, RPS21; small subunit ribosomal protein S21e
ENSG00000269343	2.78629	3.27226	1.36904	3.6091	4.81222	3.30419	2.76415	6.8069	1.25332	1.44446	0.939272	0	1.9733	1.9179	3.80413	2.74942	1.37579	2.23809	2.634	0.858331	0.177784	1.96413	2.79953	1.07935	ZNF587B	protein_coding	chr19:57819741-57846238:+	Homo sapiens zinc finger protein 587B (ZNF587B), mRNA	GO:0006355|regulation of transcription, DNA-templated;	GO:0005622|intracellular;	GO:0046872|metal ion binding;GO:0003676|nucleic acid binding;GO:0003700|transcription factor activity, sequence-specific DNA binding;	K09228	KRAB; KRAB domain-containing zinc finger protein
ENSG00000080947	1.26828	0.9679	0.435439	1.44015	2.83403	1.39592	1.81875	2.49628	0.902435	0.765255	0.319684	0.152854	1.14175	0.991571	0.892441	0.622858	0.636032	0.765538	0.230077	0	0.290135	0.644421	1.01893	1.9195	CROCCP3	transcribed_unprocessed_pseudogene	chr1:16467436-16499257:-	Homo sapiens ciliary rootlet coiled-coil, rootletin pseudogene 3 (CROCCP3), non-coding RNA	GO:0007049|cell cycle;GO:0010457|centriole-centriole cohesion;GO:0051297|centrosome organization;GO:0032053|ciliary basal body organization;GO:0010669|epithelial structure maintenance;GO:0051656|establishment of organelle localization;GO:0045494|photoreceptor cell maintenance;GO:0008104|protein localization;GO:0033365|protein localization to organelle;	GO:0015629|actin cytoskeleton;GO:0005814|centriole;GO:0005813|centrosome;GO:0035253|ciliary rootlet;GO:0005737|cytoplasm;GO:0070062|extracellular exosome;GO:0001917|photoreceptor inner segment;GO:0005886|plasma membrane;	GO:0019894|kinesin binding;GO:0005198|structural molecule activity;	K16469	CROCC; rootletin
ENSG00000239801	0	0.184859	0	1.49752	0.211333	0.324565	1.09308	2.26995	0.201082	0.965616	0	0	0.890424	0.32277	0.963684	0	6.13833	1.38107	0	0	0	2.44493	1.60413	0	DENND6A-AS1	antisense_RNA	chr3:57628810-57654918:+	TPA: Homo sapiens long non-coding RNA OTTHUMT00000351593.1 (RP11-755B10.2 gene), antisense	.	.	.	.	.
ENSG00000239805	1.23722	0	0	0	0	0	0	0	0	0	0.504168	0	0	0	0.162399	0	0.56423	0	0	0	0	0	0	0	AC007547.2	processed_pseudogene	chr3:181847526-181847885:-	Homo sapiens 3 BAC RP11-252O18 (Roswell Park Cancer Institute Human BAC Library) complete sequence	.	.	.	K11877	PSMG3, PAC3; proteasome assembly chaperone 3
ENSG00000263321	0	0	0	0	0	0	0	0	0.879206	0	0	0	0.162219	0	0.526698	0	0	0	0	0	0	0	0	0	AC024361.3	lincRNA	chr17:82729164-82734143:-	TPA: Homo sapiens long non-coding RNA OTTHUMT00000439022.1 (RP11-388C12.5 gene), lincRNA	.	.	.	.	.
ENSG00000138109	0.352095	0.0664909	0	0	0.582767	0.0194568	0	0	0.072326	0	0.0398552	0	0	0.154793	0.0385135	0	0.0669048	0.248374	5.01852	1.21695	0	0	0	0	CYP2C9	protein_coding	chr10:94938658-94989390:+	Homo sapiens cytochrome P450 family 2 subfamily C member 9 (CYP2C9), mRNA	GO:0043603|cellular amide metabolic process;GO:0042737|drug catabolic process;GO:0017144|drug metabolic process;GO:0019373|epoxygenase P450 pathway;GO:0042738|exogenous drug catabolic process;GO:0032787|monocarboxylic acid metabolic process;GO:0016098|monoterpenoid metabolic process;GO:0097267|omega-hydroxylase P450 pathway;GO:0055114|oxidation-reduction process;GO:0070989|oxidative demethylation…	GO:0005789|endoplasmic reticulum membrane;GO:0043231|intracellular membrane-bounded organelle;GO:0031090|organelle membrane;	GO:0052741|(R)-limonene 6-monooxygenase activity;GO:0018675|(S)-limonene 6-monooxygenase activity;GO:0018676|(S)-limonene 7-monooxygenase activity;GO:0008392|arachidonic acid epoxygenase activity;GO:0034875|caffeine oxidase activity;GO:0001567|cholesterol 25-hydroxylase activity;GO:0008144|drug binding;GO:0020037|heme binding;GO:0005506|iron ion binding;GO:0004497|monooxygenase activity;GO:001649…	K17719	CYP2C9; cytochrome P450, family 2, subfamily C, polypeptide 9 [EC:1.14.13.48 1.14.13.49 1.14.13.80 1.14.13.-]
ENSG00000250893	10.2308	12.802	1.24483	32.7424	19.0975	8.49743	11.2757	20.2891	4.24559	5.91244	2.66706	0.142131	13.2228	9.06377	27.1292	14.303	6.20522	7.43567	16.8753	11.505	17.8587	12.5956	9.63386	25.214	AC098869.2	antisense_RNA	chr4:40426119-40427585:+	TPA: Homo sapiens long non-coding RNA OTTHUMT00000362115.1 (RP11-588L15.2 gene), antisense	.	.	.	.	.
ENSG00000138101	0.573423	0.649724	0.591807	0.932313	0.312179	1.25647	0.493156	0.953911	0.573588	0.705001	0.507978	0.0685792	0.642544	0.542557	1.09629	0.224693	0.663243	0.597961	0.72826	1.3606	0.33529	0.863469	0.317763	0.369446	DTNB	protein_coding	chr2:25377198-25673647:-	Homo sapiens dystrobrevin beta (DTNB), transcript variant 1, mRNA	.	GO:0005737|cytoplasm;GO:0045202|synapse;	GO:0008270|zinc ion binding;	.	.
ENSG00000138100	0	0	0.159856	0	0	0	0	0	0.23833	0	0.0218886	0	0	0	0.0211518	0	0.342948	0.0227347	0	0	0	0	0	0	TRIM54	protein_coding	chr2:27282392-27307439:+	Homo sapiens tripartite motif containing 54 (TRIM54), transcript variant 1, mRNA	GO:0007017|microtubule-based process;GO:0007275|multicellular organismal development;GO:0055001|muscle cell development;GO:0007026|negative regulation of microtubule depolymerization;GO:0007165|signal transduction;	GO:0005874|microtubule;GO:0005875|microtubule associated complex;GO:0030018|Z disc;	GO:0004871|signal transducer activity;GO:0008270|zinc ion binding;	K10653	TRIM54, MURF3; tripartite motif-containing protein 54
ENSG00000138107	21.4948	35.6686	38.599	38.2347	34.3635	24.8392	47.3628	37.9783	29.7714	31.9462	15.2485	12.6755	37.7576	38.0057	37.799	50.4449	31.0315	35.389	7.89483	9.42894	9.43412	17.1719	14.4282	18.7462	ACTR1A	protein_coding	chr10:102461881-102502711:-	Homo sapiens cDNA FLJ38766 fis, clone KIDNE2014661, highly similar to ALPHA-CENTRACTIN	.	GO:0005813|centrosome;GO:0005737|cytoplasm;GO:0005869|dynactin complex;GO:0070062|extracellular exosome;GO:1990752|microtubule end;GO:0043209|myelin sheath;	GO:0005524|ATP binding;	K16575	ACTR1, ARP1; centractin
ENSG00000250890	0.567389	0	0	0	0	0	0	0	0	0	0	0	0	0	0.372379	0	0	0	0	0	0	0	0	0	AL117351.2	unprocessed_pseudogene	chr1:93926032-93926188:-	Human DNA sequence from clone RP5-837O21 on chromosome 1p22, complete sequence	.	.	.	.	.
ENSG00000077721	5.63926	7.3079	7.14229	5.07399	8.96684	7.18792	7.49825	7.36054	6.29834	5.09639	5.20604	7.74437	6.60392	6.97002	6.83699	9.27128	6.21124	5.85986	9.38845	5.29509	5.88097	12.516	15.3956	14.5928	UBE2A	protein_coding	chrX:119574467-119591083:+	Homo sapiens cDNA clone IMAGE:5312200	GO:0006281|DNA repair;GO:0033522|histone H2A ubiquitination;GO:0016574|histone ubiquitination;GO:0001701|in utero embryonic development;GO:0060135|maternal process involved in female pregnancy;GO:0008284|positive regulation of cell proliferation;GO:0043161|proteasome-mediated ubiquitin-dependent protein catabolic process;GO:0051865|protein autoubiquitination;GO:0070979|protein K11-linked ubiquiti…	GO:0000785|chromatin;GO:0005737|cytoplasm;GO:0033503|HULC complex;GO:0000790|nuclear chromatin;GO:0001741|XY body;	GO:0005524|ATP binding;GO:0061631|ubiquitin conjugating enzyme activity;GO:0061630|ubiquitin protein ligase activity;GO:0031625|ubiquitin protein ligase binding;GO:0004842|ubiquitin-protein transferase activity;	K10573	UBE2A, UBC2, RAD6A; ubiquitin-conjugating enzyme E2 A [EC:2.3.2.23]
ENSG00000237189	1.71308	0	0	0	0	3.40793	1.45744	1.32413	0	1.87759	0	0	0	0	0	0	0	0	0	0	0	0	0	0	AL138900.2	lincRNA	chr1:157287703-157288053:-	PREDICTED: Homo sapiens SLAM family member 5 (LOC101928202), ncRNA	.	.	.	.	.
ENSG00000229154	0.48545	0.122232	0.974607	0	0	0	0	0	0.332397	0	0	0	0	0.10671	0.106201	0	0	0.399519	0	0	0	0	0	0	KCNQ5-AS1	antisense_RNA	chr6:73134803-73143514:-	Homo sapiens KCNQ5 antisense RNA 1 (KCNQ5-AS1), long non-coding RNA	.	.	.	.	.
ENSG00000237183	8.60677	0	0	2.04814	0	0	0	2.32843	0.707187	0	0	0	0	0	0	0	0	0	0	0	0	0	0	0	KRTAP9-10P	unprocessed_pseudogene	chr17:41280604-41280810:+	Homo sapiens keratin associated protein 9-10, pseudogene (KRTAP9-10P) on chromosome 17	.	.	.	.	.
ENSG00000237181	10.6019	10.7699	3.54025	6.37977	6.62968	5.97981	10.6527	9.70187	14.4185	14.0241	30.2087	157.21	8.7199	6.99143	5.83835	18.9058	18.5247	22.5222	72.3072	42.7396	57.1955	19.9661	18.7268	11.9266	AC147651.3	antisense_RNA	chr7:603185-608482:+	Homo sapiens uncharacterized LOC101926963 (LOC101926963), transcript variant 1, long non-coding RNA	.	.	.	.	.
ENSG00000237180	0	0.504036	0	0	0	0	0	0	0.548269	0	0	0	0	0	0.218964	0	0	0	0	0	0	0	0	0	CYP46A4P	processed_pseudogene	chr1:48089368-48089634:+	Homo sapiens cytochrome P450 family 46 subfamily A member 4, pseudogene (CYP46A4P) on chromosome 1	GO:0006699|bile acid biosynthetic process;GO:0006707|cholesterol catabolic process;GO:0007399|nervous system development;GO:0016125|sterol metabolic process;GO:0006805|xenobiotic metabolic process;	GO:0005783|endoplasmic reticulum;GO:0005789|endoplasmic reticulum membrane;GO:0016021|integral component of membrane;GO:0031090|organelle membrane;	GO:0033781|cholesterol 24-hydroxylase activity;GO:0020037|heme binding;GO:0005506|iron ion binding;GO:0008395|steroid hydroxylase activity;	K07440	CYP46A1; cholesterol 24(S)-hydroxylase [EC:1.14.13.98]
ENSG00000237187	0.276933	0.0958778	0	0	0	0	0.103078	0.0445952	0.0948108	0	0.0391841	0.0396751	0.00699729	0.106531	0.204471	0	0.0350817	0.00813973	0	0	0	0	0	0	NR2F1-AS1	antisense_RNA	chr5:93409359-93585648:-	Homo sapiens cDNA FLJ42709 fis, clone BRAMY3007350	GO:0072332|intrinsic apoptotic signaling pathway by p53 class mediator;	GO:0005634|nucleus;	GO:0003677|DNA binding;GO:0002039|p53 binding;GO:0003723|RNA binding;GO:0008270|zinc ion binding;	K08547	NR2F1, TFCOUP1; COUP transcription factor 1
ENSG00000237186	1.0009	0.432031	1.01316	0	0	0	0	0	0.234972	0	0	0	0	0	0	0	0	0	0	0	0	0	0	0	AC092418.1	processed_pseudogene	chr3:57530345-57530967:-	Homo sapiens ribosomal protein S8 pseudogene 5 (RPS8P5) on chromosome 3	GO:0000462|maturation of SSU-rRNA from tricistronic rRNA transcript (SSU-rRNA, 5.8S rRNA, LSU-rRNA);GO:0006412|translation;	GO:0022627|cytosolic small ribosomal subunit;GO:0030529|ribonucleoprotein complex;GO:0016020|membrane;	GO:0003735|structural constituent of ribosome;	K02995	RP-S8e, RPS8; small subunit ribosomal protein S8e
ENSG00000237185	0.680743	0.0734594	0	0	0	0	0	0	0	0	0.0660482	0	0	0	0	0	0	0	0	0	0	0	0	0	VN1R66P	unprocessed_pseudogene	chr16:31648307-31649222:+	Homo sapiens vomeronasal 1 receptor 66 pseudogene (VN1R66P) on chromosome 16	GO:0019236|response to pheromone;	GO:0016021|integral component of membrane;GO:0005886|plasma membrane;	GO:0016503|pheromone receptor activity;	K04614	V1R; vomeronasal1 receptor
ENSG00000043514	5.92083	9.90507	5.92566	5.43574	7.04836	8.11863	7.94012	5.50737	7.25617	3.10172	3.52142	2.16233	9.55425	4.36776	7.57413	12.2098	6.53431	3.94069	0	0.584172	0	1.31449	4.06858	8.57665	TRIT1	protein_coding	chr1:39841022-39883511:-	Homo sapiens tRNA isopentenyltransferase 1 (TRIT1), transcript variant 1, mRNA	GO:0070900|mitochondrial tRNA modification;GO:0006400|tRNA modification;	GO:0005759|mitochondrial matrix;GO:0005739|mitochondrion;	GO:0005524|ATP binding;GO:0003676|nucleic acid binding;GO:0052381|tRNA dimethylallyltransferase activity;GO:0008270|zinc ion binding;	K00791	miaA, TRIT1; tRNA dimethylallyltransferase [EC:2.5.1.75]
ENSG00000157869	6.17665	19.9655	22.0253	16.771	9.10912	11.6227	18.4008	17.857	10.1173	11.6054	5.33905	7.64005	25.7569	18.7262	25.8229	21.1978	13.0782	19.4373	6.94477	12.3159	8.65726	14.4519	17.8772	32.2603	RAB28	protein_coding	chr4:13361354-13484365:-	Homo sapiens RAB28, member RAS oncogene family (RAB28), transcript variant 2, mRNA	GO:0007264|small GTPase mediated signal transduction;GO:1901998|toxin transport;	GO:0036064|ciliary basal body;GO:0035253|ciliary rootlet;GO:0005737|cytoplasm;GO:0005886|plasma membrane;	GO:0019003|GDP binding;GO:0005525|GTP binding;GO:0003924|GTPase activity;	K07915	RAB28; Ras-related protein Rab-28
ENSG00000250894	0	0.343561	0	0	0	0	0	0	0	0	0.132386	0	0	0.599867	0	0	0.246928	0	0	0	0	0.129825	0	0	PRAMEF31P	unprocessed_pseudogene	chr1:13245863-13248652:+	PREDICTED: Pan troglodytes PRAME family member 17-like (LOC100610003), mRNA	GO:0043066|negative regulation of apoptotic process;GO:0045596|negative regulation of cell differentiation;GO:0045892|negative regulation of transcription, DNA-templated;GO:0008284|positive regulation of cell proliferation;	.	.	.	.
ENSG00000268541	0	0	0	0	0	0	0	0	0	0	0	0	0	0	0	0	0	1.29121	0	0	0	0	0	0	VN1R88P	unprocessed_pseudogene	chr19:22861303-22861594:+	Homo sapiens vomeronasal 1 receptor 88 pseudogene (VN1R88P) on chromosome 19	GO:0019236|response to pheromone;	GO:0016021|integral component of membrane;GO:0005886|plasma membrane;	GO:0016503|pheromone receptor activity;	K04614	V1R; vomeronasal1 receptor
ENSG00000153363	1.18159	0.650499	0.936585	0.285948	0.242121	0.703856	0.447259	0.94428	0.378476	0.316083	0.435253	0.302986	0.364337	0.475447	0.644045	0.747754	0.365329	0.353185	0.0140964	0.0728628	0.148133	0.213418	0.81681	0.248458	LINC00467	lincRNA	chr1:211382803-211435333:+	TPA: Homo sapiens long non-coding RNA OTTHUMT00000089831.4 (LINC00467 gene), lincRNA	.	.	.	.	.
ENSG00000283071	3.28574	0	0	0	0.105089	0	0	0	0.0999917	0	0	0	0	0	0	0	0	0	0	0	0	0	0	0	AL161669.4	protein_coding	chr14:103084210-103090027:+	PREDICTED: Gorilla gorilla gorilla uncharacterized LOC101141606 (LOC101141606), mRNA	.	.	.	.	.
ENSG00000116833	0.801355	0.09792	0	0.00801249	0	0	0.0375977	0	0.213026	0	0.0240112	0	0.0142926	0.116571	0.100546	0	0.0537433	0.091444	0	0.0428752	0.11094	0	0.180241	0	NR5A2	protein_coding	chr1:200027602-200177424:+	Homo sapiens nuclear receptor subfamily 5 group A member 2 (NR5A2), transcript variant 1, mRNA	GO:0008206|bile acid metabolic process;GO:0042632|cholesterol homeostasis;GO:0009790|embryo development;GO:0030855|epithelial cell differentiation;GO:0042592|homeostatic process;GO:0009755|hormone-mediated signaling pathway;GO:0061113|pancreas morphogenesis;GO:0045944|positive regulation of transcription from RNA polymerase II promoter;GO:0045893|positive regulation of transcription, DNA-template…	GO:0005737|cytoplasm;GO:0005654|nucleoplasm;GO:0005634|nucleus;GO:0090575|RNA polymerase II transcription factor complex;	GO:0003682|chromatin binding;GO:0003677|DNA binding;GO:0005543|phospholipid binding;GO:0000978|RNA polymerase II core promoter proximal region sequence-specific DNA binding;GO:0000980|RNA polymerase II distal enhancer sequence-specific DNA binding;GO:0004879|RNA polymerase II transcription factor activity, ligand-activated sequence-specific DNA binding;GO:0043565|sequence-specific DNA binding;GO:…	K08027	NR5A2, FTF; nuclear receptor subfamily 5 group A member 2
ENSG00000140682	0	0.0498159	0	0	0	0.317056	0.252483	0.586217	0.433501	0.0216845	0.257543	0.0793649	0.349929	0.065235	0	0	0.050126	0.0581517	0.986405	0.143962	0.199554	0	0	0	TGFB1I1	protein_coding	chr16:31471585-31477960:+	Homo sapiens cDNA FLJ16722 fis, clone UTERU3002620, highly similar to Homo sapiens transforming growth factor beta 1 induced transcript 1 (TGFB1I1)	GO:0030521|androgen receptor signaling pathway;GO:0007155|cell adhesion;GO:0030154|cell differentiation;GO:0008285|negative regulation of cell proliferation;GO:0030512|negative regulation of transforming growth factor beta receptor signaling pathway;GO:0010718|positive regulation of epithelial to mesenchymal transition;GO:0045893|positive regulation of transcription, DNA-templated;GO:0030511|posi…	GO:0005737|cytoplasm;GO:0005856|cytoskeleton;GO:0005925|focal adhesion;GO:0005622|intracellular;GO:0016363|nuclear matrix;	GO:0050681|androgen receptor binding;GO:0070411|I-SMAD binding;GO:0048495|Roundabout binding;GO:0003713|transcription coactivator activity;GO:0008270|zinc ion binding;	.	.
ENSG00000116830	1.81992	2.60405	3.0999	1.66571	0.770688	0.893518	2.31135	3.64531	1.45942	1.00694	1.19443	0.553557	1.96317	2.15797	2.85398	1.65597	1.50299	1.60476	1.29946	1.91636	2.10628	1.74244	1.21714	3.28664	TTF2	protein_coding	chr1:117060303-117107453:+	Human DNA sequence from clone RP11-229A19 on chromosome 1, complete sequence	GO:0006353|DNA-templated transcription, termination;GO:0006397|mRNA processing;GO:0006355|regulation of transcription, DNA-templated;GO:0008380|RNA splicing;GO:0006369|termination of RNA polymerase II transcription;	GO:0005737|cytoplasm;GO:0005681|spliceosomal complex;GO:0008023|transcription elongation factor complex;	GO:0005524|ATP binding;GO:0008026|ATP-dependent helicase activity;GO:0003677|DNA binding;GO:0008094|DNA-dependent ATPase activity;GO:0008270|zinc ion binding;	K15173	TTF2; transcription termination factor 2 [EC:3.6.4.-]
ENSG00000236582	0	0.395351	0	0	0	0	0.133584	0.566375	0.172019	0	0	0	0	0	0	0	0	0	0	0	0	0	0	0	PRPF38AP2	processed_pseudogene	chr10:17577362-17578212:+	Homo sapiens PRP38 domain containing A pseudogene 2 (PRPF38AP2) on chromosome 10	GO:0006397|mRNA processing;GO:0008380|RNA splicing;	GO:0005681|spliceosomal complex;	.	K12849	PRPF38A; pre-mRNA-splicing factor 38A
ENSG00000236583	0	0.57186	0	0	1.52543	0	0.281786	0.438878	0	0	0.214236	0	0.2678	0	0.0828095	0	0.143855	0	0.444055	0	0	0.0420186	0.735162	0	AP004290.1	processed_pseudogene	chr8:99233048-99234459:-	Homo sapiens insulin like growth factor 2 mRNA binding protein 2 pseudogene (LOC100421893) on chromosome 8	GO:0051028|mRNA transport;GO:0006417|regulation of translation;	GO:0005737|cytoplasm;GO:0005856|cytoskeleton;GO:0005634|nucleus;	GO:0003730|mRNA 3'-UTR binding;GO:0048027|mRNA 5'-UTR binding;GO:0000166|nucleotide binding;	K17392	IGF2BP2; insulin-like growth factor 2 mRNA-binding protein 2
ENSG00000201604	0	0	0	0	0	0	0	0	0	0	0	0	0	0	0	0	0	0.598464	0	0	0	0	0	0	RNU6-740P	snRNA	chr10:90922731-90922835:-	Homo sapiens RNA, U6 small nuclear 740, pseudogene (RNU6-740P) on chromosome 10	.	.	.	.	.
ENSG00000201607	0	0	0	0	0	0	0	4.395	0	0	0	0	0	0	0	0	1.92078	0	0	0	0	0	0	0	RNU4-16P	snRNA	chr7:95098227-95098367:+	Homo sapiens RNA, U4 small nuclear 16, pseudogene (RNU4-16P) on chromosome 7	.	.	.	.	.
ENSG00000140688	2.89572	3.04005	5.63386	3.35368	2.30988	2.97795	4.32173	4.64724	3.46814	2.87255	2.08334	0.945032	2.72327	2.654	4.07473	7.06149	3.3201	3.4795	0.0172729	0	0.115509	0.343233	0	0	C16orf58	protein_coding	chr16:31489471-31509309:-	Homo sapiens chromosome 16 open reading frame 58 (C16orf58), mRNA	.	GO:0016021|integral component of membrane;GO:0016020|membrane;	.	.	.
ENSG00000201600	0	1.3813	0	0	0	0	0	0	0.85858	0	0	0	0	0	0	0	0	0	0	0	0	0	0	0	RN7SKP124	misc_RNA	chr3:139584105-139584445:-	Homo sapiens 3 BAC RP11-553K23 (Roswell Park Cancer Institute Human BAC Library) complete sequence	.	.	.	.	.
ENSG00000201602	2.45175	0.617329	0	0	0	0	0	0	1.34301	0	0	8.99205	0	0	0	0	0	0	0	0	0	0	0	0	Y_RNA	misc_RNA	chr1:248594925-248595033:-	Homo sapiens chromosome 1 clone RP11-438F14, complete sequence	.	.	.	.	.
ENSG00000232696	0	0	0	3.91593	0	0	0	0.890367	0	0	0	0.264045	0.814943	0	0	0	0	0	4.18905	1.11756	1.42003	6.64908	0	1.72017	AC017006.2	antisense_RNA	chr2:46078015-46078828:-	TPA: Homo sapiens long non-coding RNA OTTHUMT00000323648.1 (AC017006.2 gene), antisense	.	.	.	.	.
ENSG00000232690	1.14572	0.432725	0	0	0	0	0.548298	0	0	0	1.36174	0	0	0	0.187986	0	0.435419	0	0	0	0	0	0	0	HSPE1P9	unprocessed_pseudogene	chr2:234455157-234455783:-	Homo sapiens heat shock protein family E (Hsp10) member 1 pseudogene 9 (HSPE1P9) on chromosome 2	GO:0051085|chaperone mediated protein folding requiring cofactor;GO:0006986|response to unfolded protein;	GO:0005759|mitochondrial matrix;GO:0005739|mitochondrion;	GO:0005524|ATP binding;GO:0051087|chaperone binding;GO:0046872|metal ion binding;GO:0051082|unfolded protein binding;	.	.
ENSG00000232692	0.356796	0.119784	0	0	0.376581	0.184021	0.177072	0	0	0.364989	0.161549	0.0272623	0	0	0.182129	0	0.24106	0	0.195329	0	0	0.396063	0.837322	0	AP001596.1	antisense_RNA	chr21:26378552-26471698:+	TPA: Homo sapiens long non-coding RNA OTTHUMT00000171617.1 (AP001596.6 gene), antisense	.	.	.	.	.
ENSG00000232693	0	0	2.97737	0	0	0.334363	0	0.25983	1.65722	1.98953	0.228303	0	0.407691	0	0	0	3.44926	1.42276	0	2.20139	0	0.223888	1.59135	0	AC012370.1	sense_intronic	chr2:65373700-65380685:-	TPA: Homo sapiens long non-coding RNA OTTHUMT00000327685.2 (AC012370.2 gene), sense_intronic	.	.	.	.	.
ENSG00000117791	0.994733	0.285012	0	0.0466434	0	0.0227458	0	0.477239	0.112736	0.225571	0.442627	0	0	0	0.202607	0	0.312858	0.43554	0.313865	0	0	0	0	0	2017-03-01	protein_coding	chr1:220748225-220784815:+	Homo sapiens mitochondrial amidoxime reducing component 2 (MARC2), transcript variant 2, mRNA	GO:0051410|detoxification of nitrogen compound;GO:0042126|nitrate metabolic process;GO:0055114|oxidation-reduction process;	GO:0070062|extracellular exosome;GO:0005743|mitochondrial inner membrane;GO:0005741|mitochondrial outer membrane;GO:0005739|mitochondrion;GO:0005777|peroxisome;	GO:0030151|molybdenum ion binding;GO:0043546|molybdopterin cofactor binding;GO:0008940|nitrate reductase activity;GO:0030170|pyridoxal phosphate binding;	.	.
ENSG00000114062	11.8954	10.2669	9.40423	5.42181	6.84421	9.74141	10.6512	10.6671	10.1911	8.27527	8.13091	5.79451	2.25975	1.7422	8.01689	4.16672	7.99514	5.66446	2.02591	2.79753	2.05696	2.90331	5.76728	4.92593	UBE3A	protein_coding	chr15:25333728-25439056:-	Homo sapiens Prader-Willi/Angelman syndrome region (PWSAS@) on chromosome 15	GO:0030521|androgen receptor signaling pathway;GO:0007420|brain development;GO:0001541|ovarian follicle development;GO:0014068|positive regulation of phosphatidylinositol 3-kinase signaling;GO:0031398|positive regulation of protein ubiquitination;GO:0045944|positive regulation of transcription from RNA polymerase II promoter;GO:0060736|prostate gland growth;GO:0051865|protein autoubiquitination;G…	GO:0005737|cytoplasm;GO:0005829|cytosol;GO:0005634|nucleus;GO:0000502|proteasome complex;	GO:0046872|metal ion binding;GO:0003713|transcription coactivator activity;GO:0061630|ubiquitin protein ligase activity;GO:0004842|ubiquitin-protein transferase activity;	K10587	UBE3A, E6AP; ubiquitin-protein ligase E3 A [EC:2.3.2.26]
ENSG00000232699	0.242065	0	0	0	0	0	0	0	0.397793	0	0	0	0	0	0	0	0	0	0	0	0	0	0	0	BDH2P1	processed_pseudogene	chr6:99174744-99175479:+	Homo sapiens 3-hydroxybutyrate dehydrogenase, type 2 pseudogene 1 (BDH2P1) on chromosome 6	GO:0030855|epithelial cell differentiation;GO:0006635|fatty acid beta-oxidation;GO:0042168|heme metabolic process;GO:0055072|iron ion homeostasis;GO:0046951|ketone body biosynthetic process;GO:0019290|siderophore biosynthetic process;	GO:0005737|cytoplasm;GO:0005829|cytosol;GO:0070062|extracellular exosome;	GO:0003858|3-hydroxybutyrate dehydrogenase activity;GO:0051287|NAD binding;GO:0016628|oxidoreductase activity, acting on the CH-CH group of donors, NAD or NADP as acceptor;	K00019	E1.1.1.30, bdh; 3-hydroxybutyrate dehydrogenase [EC:1.1.1.30]
ENSG00000258039	0	0.194476	0	0	0	0.625991	0.0547593	0	0.352572	0	0	0	0	0	0.506909	0	0.0652289	0	0	0	0	0	0	0	AC117377.1	antisense_RNA	chr12:99093359-99105011:+	Homo sapiens uncharacterized LOC101928937 (LOC101928937), long non-coding RNA	.	.	.	.	.
ENSG00000241333	3.55029	0	0	0.438887	0	1.28415	0	0	0	0	0.657611	0	0	0	0	0	0	0	0	0	0	0	0	0	RN7SL385P	misc_RNA	chr22:37669464-37669739:-	Homo sapiens RNA, 7SL, cytoplasmic 385, pseudogene (RN7SL385P) on chromosome 22	.	.	.	.	.
ENSG00000013503	1.33858	1.63443	1.52018	1.2592	1.78933	1.00924	1.75505	2.39533	1.6272	1.37468	0.846853	0.126098	2.20168	1.41479	1.90145	0.873514	0.668993	0.944262	0	0.426966	0.0246602	0.610645	1.34884	3.19749	POLR3B	protein_coding	chr12:106357658-106510198:+	Homo sapiens polymerase (RNA) III subunit B (POLR3B), transcript variant 1, mRNA	GO:0051607|defense response to virus;GO:0045087|innate immune response;GO:0045089|positive regulation of innate immune response;GO:0032728|positive regulation of interferon-beta production;GO:0006383|transcription from RNA polymerase III promoter;	GO:0005666|DNA-directed RNA polymerase III complex;	GO:0003677|DNA binding;GO:0003899|DNA-directed RNA polymerase activity;GO:0046872|metal ion binding;GO:0032549|ribonucleoside binding;	K03021	RPC2, POLR3B; DNA-directed RNA polymerase III subunit RPC2 [EC:2.7.7.6]
ENSG00000241334	0	0	0	0	0	0	0	0	0.438287	0	0.181138	0	0	0	0.525121	0	0	0	0	0	0	0	0	0	RPL35AP33	processed_pseudogene	chr16:68477237-68477570:-	Homo sapiens ribosomal protein L35a pseudogene 33 (RPL35AP33) on chromosome 16	GO:0042273|ribosomal large subunit biogenesis;GO:0006364|rRNA processing;GO:0006412|translation;	GO:0022625|cytosolic large ribosomal subunit;GO:0070062|extracellular exosome;GO:0016020|membrane;GO:0005739|mitochondrion;	GO:0044822|poly(A) RNA binding;GO:0003735|structural constituent of ribosome;GO:0000049|tRNA binding;	K02917	RP-L35Ae, RPL35A; large subunit ribosomal protein L35Ae
ENSG00000241336	0	0.145489	0	0	0	0	0	0	0	0	0.130811	0	0	0	0	0	0	0	0	0	0	0	0	0	LINC01487	lincRNA	chr3:155240945-155243144:+	TPA: Homo sapiens long non-coding RNA OTTHUMT00000351102.1 (RP11-451G4.1 gene), lincRNA	.	.	.	.	.
ENSG00000242953	0	0	0	0	0	0	0	0	0	0	0	0	0	0	0	0	1.52724	0	0	0	0	0	0	0	AC139453.2	processed_pseudogene	chr3:75395404-75395536:-	Homo sapiens BAC clone CH17-401E5 from chromosome unknown, complete sequence	.	.	.	.	.
ENSG00000050820	0.0291175	0.0219946	0.213197	0	0	0	0	0	0.103674	0	0.00659187	0.013349	0.0117714	0	0.0191099	0	0.0368858	0.00684666	0	0	0	0	0	0	BCAR1	protein_coding	chr16:75228187-75268053:-	Homo sapiens cDNA FLJ42535 fis, clone BRACE3003595, highly similar to Breast cancer anti-estrogen resistance protein 1	GO:0007015|actin filament organization;GO:0050851|antigen receptor-mediated signaling pathway;GO:0050853|B cell receptor signaling pathway;GO:0007155|cell adhesion;GO:0060326|cell chemotaxis;GO:0051301|cell division;GO:0016477|cell migration;GO:0008283|cell proliferation;GO:0035729|cellular response to hepatocyte growth factor stimulus;GO:0007173|epidermal growth factor receptor signaling pathway…	GO:0015629|actin cytoskeleton;GO:0005737|cytoplasm;GO:0005829|cytosol;GO:0005925|focal adhesion;GO:0030027|lamellipodium;GO:0005730|nucleolus;GO:0005886|plasma membrane;GO:0001726|ruffle;	GO:0019901|protein kinase binding;GO:0004871|signal transducer activity;	K05726	BCAR1, CAS; breast cancer anti-estrogen resistance 1
ENSG00000143486	6.83787	6.80064	4.45379	6.42917	17.3044	12.2625	8.92357	6.60885	6.0178	10.7296	6.96232	3.41084	6.44424	9.33903	6.32195	7.74413	9.00921	9.87309	3.10237	3.83415	5.22933	6.43039	5.21341	8.13142	EIF2D	protein_coding	chr1:206571292-206612463:-	Homo sapiens mRNA for ligatin variant protein	.	GO:0005737|cytoplasm;	GO:0003743|translation initiation factor activity;	K15027	EIF2D; translation initiation factor 2D
ENSG00000283073	0.256863	0.0388055	0	0	0	0	0	0	0	0	0.104672	0.105983	0	0	0.303444	0	0.0390471	0	0	0	0	0	0	0	SMUG1-AS1	lincRNA	chr12:54142591-54147485:+	Homo sapiens 12 BAC RP11-834C11 (Roswell Park Cancer Institute Human BAC Library) complete sequence	.	.	.	.	.
ENSG00000147100	0.226614	0	0	0	0	0	0	0	0	0	0.0699586	0.184172	0.124928	0	0	0	0.0939514	0	0	0.0149905	0	0	0	0	SLC16A2	protein_coding	chrX:74421461-74533917:+	Human X-linked PEST-containing transporter (XPCT) mRNA, partial cds	GO:0015718|monocarboxylic acid transport;GO:0070327|thyroid hormone transport;GO:0006810|transport;	GO:0005887|integral component of plasma membrane;	GO:0008028|monocarboxylic acid transmembrane transporter activity;GO:0015293|symporter activity;GO:0015349|thyroid hormone transmembrane transporter activity;GO:0005215|transporter activity;	K08231	SLC16A2; MFS transporter, MCP family, solute carrier family 16 (monocarboxylic acid transporters), member 2
ENSG00000268105	0.397679	0.0750991	0	0	0	0	0	0	0	0	0	0.205106	0	0	0.260998	0	0	0	0	0	0	0	0	0	AC124856.1	processed_pseudogene	chr19:23125665-23128543:+	Homo sapiens ribosomal protein L5 pseudogene (LOC100419307) on chromosome 19	GO:0006412|translation;	GO:0005737|cytoplasm;GO:0005730|nucleolus;GO:0005840|ribosome;	GO:0008097|5S rRNA binding;GO:0003735|structural constituent of ribosome;	K02932	RP-L5e, RPL5; large subunit ribosomal protein L5e
ENSG00000268536	0	0	0	0	0	0	0	0	0	0	0	0.879306	0	0.421609	0	0	0	0.300664	0	0	0	0	0	1.02818	AC005523.1	lincRNA	chr19:4785120-4791207:-	TPA: Homo sapiens long non-coding RNA OTTHUMT00000459003.1 (AC005523.3 gene), lincRNA	.	.	.	.	.
ENSG00000268535	0	0	1.13051	0	0	0	0	0	0.873957	0	0	0	0	0	0.261777	0	0	0	0	0	0	0	0	0	MTDHP4	processed_pseudogene	chr19:21709522-21710191:+	Homo sapiens metadherin pseudogene (LOC100418834) on chromosome 19	GO:0070830|bicellular tight junction assembly;GO:0031663|lipopolysaccharide-mediated signaling pathway;GO:0043066|negative regulation of apoptotic process;GO:0000122|negative regulation of transcription from RNA polymerase II promoter;GO:0045766|positive regulation of angiogenesis;GO:0010508|positive regulation of autophagy;GO:0043123|positive regulation of I-kappaB kinase/NF-kappaB signaling;GO:…	GO:0016324|apical plasma membrane;GO:0005923|bicellular tight junction;GO:0005737|cytoplasm;GO:0005783|endoplasmic reticulum;GO:0005789|endoplasmic reticulum membrane;GO:0016021|integral component of membrane;GO:0046581|intercellular canaliculus;GO:0016604|nuclear body;GO:0031965|nuclear membrane;GO:0005730|nucleolus;GO:0005634|nucleus;GO:0048471|perinuclear region of cytoplasm;	GO:0003725|double-stranded RNA binding;GO:0051059|NF-kappaB binding;GO:0044822|poly(A) RNA binding;GO:0001085|RNA polymerase II transcription factor binding;GO:0003713|transcription coactivator activity;	.	.
ENSG00000268532	0	0.0977561	0.5502	0.11732	0	0	0	0	0	0	0.117192	0	0	0	0	0	0.131153	0	0	0	0	0	0	0	LINC02135	lincRNA	chr16:86286427-86293389:+	TPA: Homo sapiens long non-coding RNA OTTHUMT00000467200.1 (RP11-514D23.1 gene), lincRNA	.	.	.	.	.
ENSG00000268531	0	0	0	0	0.248949	0	0	0	0.0338391	0	0	0.339852	0	0	0	0	0.0313027	0	0	0	0	0	0	0	AC060814.4	lincRNA	chr15:21368459-21370621:+	TPA: Homo sapiens long non-coding RNA OTTHUMT00000474787.1 (RP11-32B5.8 gene), lincRNA	.	.	.	.	.
ENSG00000108474	3.33942	2.21675	2.91938	2.89956	0.998705	2.23361	2.9979	2.62592	1.72235	1.23588	1.29601	0.367828	3.38386	2.06872	1.89755	1.77749	1.50535	1.8152	0.142455	1.04139	0.272183	1.47315	2.66377	0.836958	PIGL	protein_coding	chr17:16217191-16351797:+	Homo sapiens cDNA FLJ13407 fis, clone PLACE1001640	GO:0006506|GPI anchor biosynthetic process;GO:0016254|preassembly of GPI anchor in ER membrane;	GO:0005789|endoplasmic reticulum membrane;GO:0016021|integral component of membrane;	GO:0000225|N-acetylglucosaminylphosphatidylinositol deacetylase activity;	K03434	PIGL; N-acetylglucosaminylphosphatidylinositol deacetylase [EC:3.5.1.89]
ENSG00000201264	19.7956	0.934567	0	1.6824	0	3.28171	0	2.86896	0	14.6452	4.2014	0	0	0	7.30794	0	3.76154	6.10932	0	0	0	0	0	0	SNORD73B	snoRNA	chr4:151102057-151102128:+	TPA: Homo sapiens SNORD73B gene for small nucleolar RNA SNORD73B	.	.	.	.	.
ENSG00000272279	0	0	0	0	0	0	0	0	0	1.17589	0.220804	0	0.690024	0	0.533426	0	0	0	0	0	0	0	0	0	AL512329.2	lincRNA	chr6:1528364-1528911:-	PREDICTED: Homo sapiens uncharacterized LOC102723944 (LOC102723944), transcript variant X4, ncRNA	.	.	.	.	.
ENSG00000163833	0.525856	0.317775	0.468424	0.674209	0	0.249076	0.306778	0.487757	0.506148	0	0.234695	0.20664	0.163998	0.128803	0.552194	0.328846	0.262654	0.105985	0	0	0.222262	0.380258	0.404872	1.02518	FBXO40	protein_coding	chr3:121593119-121630295:+	Homo sapiens KIAA1195 mRNA for KIAA1195 protein	GO:0042692|muscle cell differentiation;	GO:0005737|cytoplasm;	GO:0061630|ubiquitin protein ligase activity;GO:0008270|zinc ion binding;	K10315	FBXO40; F-box protein 40
ENSG00000163832	2.09727	3.91993	2.09575	2.24862	0.951988	1.65819	3.36272	4.63467	1.63488	1.22006	1.02264	0.62867	3.7828	2.1455	3.59993	7.11403	1.24665	2.06744	0.870578	0.430429	0.0904008	0.931232	1.15539	2.39064	ELP6	protein_coding	chr3:47495640-47513761:-	PREDICTED: Pan paniscus elongator acetyltransferase complex subunit 6 (ELP6), transcript variant X2, mRNA	GO:0030335|positive regulation of cell migration;GO:0006357|regulation of transcription from RNA polymerase II promoter;GO:0006351|transcription, DNA-templated;	GO:0033588|Elongator holoenzyme complex;	.	.	.
ENSG00000272277	0.943201	3.879	4.67832	1.5676	3.89151	2.8493	1.87238	2.67319	2.32498	2.6189	5.1959	3.96378	0.190655	0	4.53952	0.539718	1.83209	2.6614	0	0	1.26846	1.39601	2.44247	2.31141	AL031963.3	antisense_RNA	chr6:3068045-3068894:-	TPA: Homo sapiens long non-coding RNA OTTHUMT00000470934.1 (RP1-40E16.12 gene), antisense	.	.	.	.	.
ENSG00000264635	0.277508	0	0	0	0	0	0	0	0	0	0	0	0	0	0	0	0	0	0	0	0	0	0	0	AP001020.2	sense_intronic	chr18:738058-739662:-	TPA: Homo sapiens long non-coding RNA OTTHUMT00000441688.1 (RP11-769O8.3 gene), sense_intronic	.	.	.	.	.
ENSG00000264634	0	0	0	0	0	0	0	0	0.665399	0	0	0	0	0	0	0	0.153881	0	0	0	0	0	0	0	AC100844.1	lincRNA	chr18:67940949-67956426:+	TPA: Homo sapiens long non-coding RNA OTTHUMT00000442422.1 (RP11-659F24.1 gene), lincRNA	.	.	.	.	.
ENSG00000249135	0	0	0	0	0	0	0	0	0.41985	0	0	0	0	0	0	0	0	0	0	0	0	0	0	0	AC116347.2	processed_pseudogene	chr5:98203059-98205193:+	Homo sapiens RB1 inducible coiled-coil 1 pseudogene (LOC100420130) on chromosome 5	GO:0000045|autophagosome assembly;GO:0006914|autophagy;GO:0007049|cell cycle;GO:0006995|cellular response to nitrogen starvation;GO:0061723|glycophagy;GO:0007507|heart development;GO:0001889|liver development;GO:0016236|macroautophagy;GO:0000422|mitophagy;GO:2001237|negative regulation of extrinsic apoptotic signaling pathway;GO:0030242|pexophagy;GO:0045793|positive regulation of cell size;GO:004…	GO:1990316|ATG1/UKL1 kinase complex;GO:0005737|cytoplasm;GO:0005829|cytosol;GO:0031965|nuclear membrane;GO:0034045|pre-autophagosomal structure membrane;	GO:0032947|protein complex scaffold;GO:0019901|protein kinase binding;	K17589	RB1CC1; RB1-inducible coiled-coil protein 1
ENSG00000268545	0	0	0	0	0	0	0	2.30615	0	0	0	0	0	0	0	0	0	0	0	0	0	0	0	0	VN1R107P	unprocessed_pseudogene	chr19:57459912-57460120:+	Homo sapiens vomeronasal 1 receptor 107 pseudogene (VN1R107P) on chromosome 19	GO:0019236|response to pheromone;	GO:0016021|integral component of membrane;GO:0005886|plasma membrane;	GO:0016503|pheromone receptor activity;	K04614	V1R; vomeronasal1 receptor
ENSG00000143333	0.954298	0.0831753	0	0.124776	0	0.0486781	0.1171	0	0.271424	0	2.74208	2.32211	0.333863	0.0968177	0.289066	0	1.03221	0.466047	2.6868	11.2705	0.46893	0.635594	0.133659	0	RGS16	protein_coding	chr1:182598623-182604408:-	Homo sapiens regulator of G-protein signaling 16 (RGS16), mRNA	GO:0007186|G-protein coupled receptor signaling pathway;GO:0009968|negative regulation of signal transduction;GO:0043547|positive regulation of GTPase activity;GO:0008277|regulation of G-protein coupled receptor protein signaling pathway;GO:0007601|visual perception;	GO:0005737|cytoplasm;GO:0031224|intrinsic component of membrane;GO:0005886|plasma membrane;	GO:0005516|calmodulin binding;GO:0005096|GTPase activator activity;	K16449	RGS; regulator of G-protein signaling
ENSG00000272275	2.26667	1.02731	0	0	0	0	0	3.50407	0	0.894362	1.23156	0.155874	0.137453	0.896857	3.71905	0	1.0337	0	0	5.11293	0	0	0	0	AC092687.3	lincRNA	chr2:10767875-10770058:-	TPA: Homo sapiens long non-coding RNA OTTHUMT00000470720.1 (RP11-791G15.2 gene), lincRNA	.	.	.	.	.
ENSG00000143337	21.8276	25.8588	22.911	37.0139	21.3215	19.1496	26.6496	32.7554	19.8	20.4713	16.0516	15.0677	25.5291	29.1979	32.9864	26.588	21.1327	22.2403	17.8287	23.3725	19.817	37.1346	31.5112	48.7024	TOR1AIP1	protein_coding	chr1:179882042-179925000:+	Human DNA sequence from clone RP11-533E19 on chromosome 1, complete sequence	GO:0032781|positive regulation of ATPase activity;GO:0034504|protein localization to nucleus;	GO:0016021|integral component of membrane;GO:0005637|nuclear inner membrane;GO:0005634|nucleus;	GO:0001671|ATPase activator activity;	.	.
ENSG00000160602	0.866616	1.72028	0.813993	1.84988	0.591733	2.31205	2.98347	1.6357	1.37446	1.53741	1.02659	0.789983	0.879948	3.66818	2.03696	1.36227	2.11395	2.78651	0.609983	0.923887	1.49071	0.510079	0.645845	3.01428	NEK8	protein_coding	chr17:28725897-28743455:+	Homo sapiens NIMA related kinase 8 (NEK8), mRNA	GO:0009887|organ morphogenesis;GO:0007368|determination of left/right symmetry;GO:0007507|heart development;GO:0006468|protein phosphorylation;GO:0035330|regulation of hippo signaling;	GO:0097546|ciliary base;GO:0097543|ciliary inversin compartment;GO:0005737|cytoplasm;GO:0005856|cytoskeleton;GO:0072372|primary cilium;	GO:0005524|ATP binding;GO:0046872|metal ion binding;GO:0004674|protein serine/threonine kinase activity;	K08857	NEK; NIMA (never in mitosis gene a)-related kinase [EC:2.7.11.1]
ENSG00000160606	0.135896	0.0513263	0	0.0461987	0	0	0	0	0.0558306	0.089368	0.599926	2.94376	0.0412045	0	0.0445946	1.00605	0.464812	0	0	1.38438	0	0.0452557	0.346412	0.0936641	TLCD1	protein_coding	chr17:28724348-28727935:-	Homo sapiens TLC domain containing 1 (TLCD1), transcript variant 1, mRNA	.	GO:0016021|integral component of membrane;GO:0005886|plasma membrane;	.	.	.
ENSG00000231346	1.03506	0.0977325	0.8251	0.219922	0	0.514778	0.577896	0.100007	0.478392	0	0.527235	0.756276	0.470754	1.19451	1.14634	0.957832	0.0491704	0.821421	0	0	0	0.603212	1.41347	0	LINC01160	lincRNA	chr1:111599655-111608723:-	TPA: Homo sapiens long non-coding RNA OTTHUMT00000033069.1 (RP5-836N10.1 gene), lincRNA	.	.	.	.	.
ENSG00000223467	0.617183	0	0	0	0	0	0	0	0	0	0	0	0	0	0	0	0	0	0	0	0	0	0	0	CALM1P1	processed_pseudogene	chrX:95499604-95500036:+	Human DNA sequence from clone RP3-380C13 on chromosome Xq22.1-22.3, complete sequence	.	.	GO:0005509|calcium ion binding;	.	.
ENSG00000223466	0	0	0	0	0	0.486466	0	0.40503	0.344442	0	0	0	0	0.138221	0.275122	0	0	0.961062	0	0	0	0	2.51879	0	LINC01825	lincRNA	chr2:195533035-195538681:+	TPA: Homo sapiens long non-coding RNA OTTHUMT00000334996.1 (AC064834.2 gene), lincRNA	.	.	.	.	.
ENSG00000223461	1.07141	2.31233	7.91713	0.416264	4.36174	3.95835	0.683645	0	0	1.61047	0.103952	1.36831	0	0	0.200905	1.97062	0	0.10797	0.215466	0	0	0	0	0	AC004471.1	antisense_RNA	chr22:19121529-19124503:+	TPA: Homo sapiens long non-coding RNA OTTHUMT00000316501.1 (AC004471.9 gene), antisense	.	.	.	.	.
ENSG00000223460	0.530239	0	0	0	0	0	0	0	0.217839	0	0	0	0	0	0.115999	0	0	0	0	0	0	0	0	0	GAPDHP69	processed_pseudogene	chr13:29306778-29307785:+	Homo sapiens glyceraldehyde 3 phosphate dehydrogenase pseudogene 69 (GAPDHP69) on chromosome 13	GO:0061621|canonical glycolysis;GO:0071346|cellular response to interferon-gamma;GO:0006094|gluconeogenesis;GO:0000226|microtubule cytoskeleton organization;GO:0017148|negative regulation of translation;GO:0051402|neuron apoptotic process;GO:0035606|peptidyl-cysteine S-trans-nitrosylation;GO:0050821|protein stabilization;GO:0016241|regulation of macroautophagy;	GO:0005737|cytoplasm;GO:0005829|cytosol;GO:0070062|extracellular exosome;GO:0031012|extracellular matrix;GO:0097452|GAIT complex;GO:0043231|intracellular membrane-bounded organelle;GO:0030529|ribonucleoprotein complex;GO:0005811|lipid particle;GO:0016020|membrane;GO:0015630|microtubule cytoskeleton;GO:0031965|nuclear membrane;GO:0005634|nucleus;GO:0048471|perinuclear region of cytoplasm;GO:000588…	GO:0004365|glyceraldehyde-3-phosphate dehydrogenase (NAD+) (phosphorylating) activity;GO:0008017|microtubule binding;GO:0051287|NAD binding;GO:0050661|NADP binding;GO:0035605|peptidyl-cysteine S-nitrosylase activity;	K00134	GAPDH, gapA; glyceraldehyde 3-phosphate dehydrogenase [EC:1.2.1.12]
ENSG00000223462	0	0.633306	0	0	0	0	0	0	0	0	0	0	0	0	0.275122	0	0.318624	0	0	0	0	0	0	0	AL353801.1	lincRNA	chr10:44937508-44955725:+	TPA: Homo sapiens long non-coding RNA OTTHUMT00000047756.2 (RP11-285G1.9 gene), lincRNA	.	.	.	.	.
ENSG00000279765	0	0.0994976	0.12	0.0767635	0.649981	0.149736	0	0	0.046384	0	0.0766796	0.0388202	0.13693	0.148908	0.148196	0.0484537	0.0286048	0.0663695	0.0132447	0.369689	0.16449	0.137861	0.246685	0.129693	AC013394.1	protein_coding	chr15:92883413-92949230:+	Homo sapiens mRNA; cDNA DKFZp781D1727 (from clone DKFZp781D1727)	GO:0006974|cellular response to DNA damage stimulus;GO:0016569|covalent chromatin modification;GO:0060218|hematopoietic stem cell differentiation;GO:0007517|muscle organ development;GO:0006357|regulation of transcription from RNA polymerase II promoter;GO:0006351|transcription, DNA-templated;	GO:0070062|extracellular exosome;GO:0043231|intracellular membrane-bounded organelle;GO:0005730|nucleolus;GO:0005654|nucleoplasm;GO:0005634|nucleus;	GO:0005524|ATP binding;GO:0004003|ATP-dependent DNA helicase activity;GO:0001046|core promoter sequence-specific DNA binding;GO:0003677|DNA binding;GO:0042393|histone binding;GO:0044822|poly(A) RNA binding;	.	.
ENSG00000115738	494.203	238.486	231.641	119.018	195.994	426.248	260.46	206.877	346.65	323.589	136.558	107.598	310.15	795.883	342.588	214.348	387.208	273.783	99.7522	69.581	64.8709	201.185	420.104	373.894	ID2	protein_coding	chr2:8678845-8684453:+	PREDICTED: Pan paniscus inhibitor of DNA binding 2, dominant negative helix-loop-helix protein (ID2), transcript variant X2, mRNA	GO:0060612|adipose tissue development;GO:0008344|adult locomotory behavior;GO:0003166|bundle of His development;GO:0048469|cell maturation;GO:0048667|cell morphogenesis involved in neuron differentiation;GO:0071285|cellular response to lithium ion;GO:0090398|cellular senescence;GO:0032922|circadian regulation of gene expression;GO:0048557|embryonic digestive tract morphogenesis;GO:0061031|endoder…	GO:0005813|centrosome;GO:0005737|cytoplasm;GO:0005829|cytosol;GO:0005654|nucleoplasm;GO:0043234|protein complex;	.	K17693	ID2; DNA-binding protein inhibitor ID2
ENSG00000279766	2.52239	0.601688	0	0.722104	0	0	2.11774	0.307847	2.72705	2.00798	2.5246	1.64329	0.885558	0.437736	0.348516	0.341848	2.92626	1.87299	1.58854	1.1592	0	0.972627	0.386754	0	AC067931.1	TEC	chr8:140572142-140572812:-	Homo sapiens cDNA clone IMAGE:6197421, partial cds	.	.	.	.	.
ENSG00000223469	0	0	0	0	0	0	0	0	0	0	0.153554	0	0	0	0	0	0	0	0	0	0	0	0	0	AL157371.1	lincRNA	chr6:43851757-43852333:-	TPA: Homo sapiens long non-coding RNA OTTHUMT00000040698.1 (RP11-344J7.2 gene), lincRNA	.	.	.	.	.
ENSG00000231349	0.773488	0	0	0	0	0	0	0	0	0	0	0	0	0	0.169214	0	0	0	0	0	0	0	0	0	AC119749.1	processed_pseudogene	chr1:86404176-86404866:-	Homo sapiens ribosomal protein L7 like 1 pseudogene (LOC100420166) on chromosome 1	GO:0001825|blastocyst formation;GO:0002181|cytoplasmic translation;GO:0000463|maturation of LSU-rRNA from tricistronic rRNA transcript (SSU-rRNA, 5.8S rRNA, LSU-rRNA);	GO:0022625|cytosolic large ribosomal subunit;GO:0005730|nucleolus;	GO:0044822|poly(A) RNA binding;GO:0003735|structural constituent of ribosome;	.	.
ENSG00000279762	0.4649	0.624309	0	0.0526817	0.847539	1.16463	0.477926	0.499094	0.23344	0	0.245579	1.03015	0.297582	0.425805	0.644132	0.0665062	0.392622	0.437265	0.0908967	0	0	0	0	1.65552	AC005899.8	antisense_RNA	chr17:32423971-32446038:-	TPA: Homo sapiens long non-coding RNA OTTHUMT00000478844.1 (RP11-227G15.12 gene), antisense	.	.	.	.	.
ENSG00000239115	1.43678	2.17061	0	3.90751	0	0	0	0	0	0	0	3.95215	0	0	0.94296	0	3.27618	0	0	0	0	0	0	0	RNU7-67P	snRNA	chr8:101307367-101307428:+	Homo sapiens RNA, U7 small nuclear 67 pseudogene (RNU7-67P) on chromosome 8	.	.	.	.	.
ENSG00000124496	2.02769	2.17566	0.995946	2.94529	4.6959	2.42945	1.88928	2.44003	1.71341	2.87145	0.735517	0.990338	3.58404	2.84907	3.26646	3.50063	2.60953	3.10455	0.478445	0.461075	0.348614	0.966841	3.16335	2.63628	TRERF1	protein_coding	chr6:42224931-42452051:-	Homo sapiens transcriptional regulating factor 1 (TRERF1), transcript variant 1, mRNA	GO:0006707|cholesterol catabolic process;GO:0042592|homeostatic process;GO:0007275|multicellular organismal development;GO:0045893|positive regulation of transcription, DNA-templated;GO:0046885|regulation of hormone biosynthetic process;GO:0006357|regulation of transcription from RNA polymerase II promoter;GO:0006694|steroid biosynthetic process;GO:0006351|transcription, DNA-templated;	GO:0000118|histone deacetylase complex;GO:0005634|nucleus;GO:0005667|transcription factor complex;	GO:0008301|DNA binding, bending;GO:0030374|ligand-dependent nuclear receptor transcription coactivator activity;GO:0046872|metal ion binding;GO:0001104|RNA polymerase II transcription cofactor activity;GO:0003700|transcription factor activity, sequence-specific DNA binding;GO:0008134|transcription factor binding;GO:0044212|transcription regulatory region DNA binding;	.	.
ENSG00000239119	0	0	0	0	0	0	0	3.27881	0	0	4.8016	0	0	0	0	0	0	6.98208	0	0	0	0	0	0	RNU7-119P	snRNA	chr3:73593940-73594002:-	Homo sapiens RNA, U7 small nuclear 119 pseudogene (RNU7-119P) on chromosome 3	.	.	.	.	.
ENSG00000124490	0	0.0886546	0.914785	0	0	0	0	0.0907181	0.144652	0	0	0.121064	0	0	0.115541	0	0.0892064	0.248374	0	0	0	0	0	0	CRISP2	protein_coding	chr6:49692358-49713590:-	PREDICTED: Homo sapiens cysteine-rich secretory protein 2 (CRISP2), transcript variant X3, mRNA	GO:0016337|single organismal cell-cell adhesion;	GO:0005615|extracellular space;	.	.	.
ENSG00000124491	124.921	98.2646	78.6647	157.602	39.414	48.4658	93.9863	50.4447	63.6896	110.516	25.7481	12.8003	73.0006	138.631	154.324	124.093	81.0615	241.226	147.674	92.0039	37.102	61.0887	266.194	326.241	F13A1	protein_coding	chr6:6144085-6321013:-	PREDICTED: Pan troglodytes coagulation factor XIII, A1 polypeptide (F13A1), transcript variant X1, mRNA	GO:0007596|blood coagulation;GO:0018149|peptide cross-linking;GO:0002576|platelet degranulation;	GO:0072562|blood microparticle;GO:0005576|extracellular region;GO:0031093|platelet alpha granule lumen;	GO:0046872|metal ion binding;GO:0003810|protein-glutamine gamma-glutamyltransferase activity;	K03917	F13A1; coagulation factor XIII A1 polypeptide [EC:2.3.2.13]
ENSG00000124493	0.103836	0.0330252	0	0	0	0	0	0	0.0898085	0	0.0482517	0.0338236	0.0066281	0.0180197	0	0.0949886	0.00415384	0.146495	0	0	0	0.00363989	0	0	GRM4	protein_coding	chr6:34018645-34155622:-	Homo sapiens glutamate receptor, metabotropic 4 (GRM4), transcript variant 4, mRNA	GO:0007196|adenylate cyclase-inhibiting G-protein coupled glutamate receptor signaling pathway;	GO:0016021|integral component of membrane;GO:0005886|plasma membrane;	GO:0004930|G-protein coupled receptor activity;GO:0008066|glutamate receptor activity;	K04607	GRM4; metabotropic glutamate receptor 4
ENSG00000274226	0	0.0651708	0	0	0	0	0	0	0	0	0	0	0	0	0	0	0	0	0	0	0	0	0	0	TBC1D3H	protein_coding	chr17:36377531-36388423:-	Homo sapiens TBC1 domain family member 3H (TBC1D3H), mRNA	GO:0090630|activation of GTPase activity;GO:0006886|intracellular protein transport;GO:0031338|regulation of vesicle fusion;	GO:0012505|endomembrane system;GO:0005622|intracellular;GO:0005886|plasma membrane;	GO:0005096|GTPase activator activity;GO:0017137|Rab GTPase binding;	.	.
ENSG00000274225	0.553292	0	0	0.564284	0	0	1.32392	0	0.22731	0	0.469722	0	0	0	0	1.51377	0.105136	0.780605	0	0	0	0	0	0	AP001065.1	lincRNA	chr21:44477850-44478493:+	TPA: Homo sapiens long non-coding RNA OTTHUMT00000473285.1 (KB-68A7.1 gene), lincRNA	.	.	.	.	.
ENSG00000146678	0	0	0	0	0	0	0	0	0	0.177195	0	0	0	0	0	0	0.327684	0.22809	0	0	0	0	0	0	IGFBP1	protein_coding	chr7:45888357-45893668:+	Homo sapiens insulin like growth factor binding protein 1 (IGFBP1), mRNA	GO:0007568|aging;GO:0044267|cellular protein metabolic process;GO:0008286|insulin receptor signaling pathway;GO:0090090|negative regulation of canonical Wnt signaling pathway;GO:0036499|PERK-mediated unfolded protein response;GO:0030307|positive regulation of cell growth;GO:0043567|regulation of insulin-like growth factor receptor signaling pathway;GO:0007165|signal transduction;GO:0042246|tissue…	GO:0005576|extracellular region;GO:0005615|extracellular space;	GO:0005520|insulin-like growth factor binding;GO:0031994|insulin-like growth factor I binding;GO:0031995|insulin-like growth factor II binding;GO:0005102|receptor binding;	.	.
ENSG00000274220	0.731592	0	0	0	0	0	0	0.296209	0.0858747	0	0.0946425	0.119786	0	0.252712	0.228641	0	0	0	0	0	0	0	0	0	AC009163.7	lincRNA	chr16:75433836-75436392:+	TPA: Homo sapiens long non-coding RNA OTTHUMT00000474202.1 (RP11-77K12.9 gene), lincRNA	.	GO:0005634|nucleus;	GO:0003677|DNA binding;	.	.
ENSG00000146674	0.233857	0.0441624	0.869956	0	0.117803	0.0516918	0.0746097	0.165698	0.224177	0.346025	0.145592	0.187621	0.0590889	0	0.345332	0.225817	0.281436	0	0.438945	0	0	0.0389391	0.170321	0	IGFBP3	protein_coding	chr7:45912245-45921874:-	Homo sapiens insulin-like growth factor binding protein 3 (IGFBP3), transcript variant 2, mRNA	GO:0006915|apoptotic process;GO:0044267|cellular protein metabolic process;GO:0008285|negative regulation of cell proliferation;GO:0001933|negative regulation of protein phosphorylation;GO:0009968|negative regulation of signal transduction;GO:0014912|negative regulation of smooth muscle cell migration;GO:0048662|negative regulation of smooth muscle cell proliferation;GO:0001649|osteoblast differe…	GO:0070062|extracellular exosome;GO:0005576|extracellular region;GO:0005615|extracellular space;GO:0016942|insulin-like growth factor binding protein complex;GO:0042567|insulin-like growth factor ternary complex;GO:0005634|nucleus;	GO:0001968|fibronectin binding;GO:0005520|insulin-like growth factor binding;GO:0031994|insulin-like growth factor I binding;GO:0031995|insulin-like growth factor II binding;GO:0046872|metal ion binding;GO:0008160|protein tyrosine phosphatase activator activity;	K10138	IGFBP3; insulin-like growth factor-binding protein 3
ENSG00000146676	4.98	2.24073	1.17624	1.71635	1.03483	3.00272	1.24724	1.3894	4.47928	6.04604	5.74382	5.13357	0.827947	1.3214	1.32154	0.619672	3.28497	1.18485	2.77932	2.46581	3.88367	2.89815	3.65561	0.961335	PURB	protein_coding	chr7:44876293-44885361:-	Homo sapiens PAC clone RP4-673M15 from 7, complete sequence	GO:0030154|cell differentiation;GO:0008283|cell proliferation;GO:0045637|regulation of myeloid cell differentiation;GO:0006351|transcription, DNA-templated;	GO:0005662|DNA replication factor A complex;GO:0005634|nucleus;	GO:0003729|mRNA binding;GO:0044822|poly(A) RNA binding;GO:0000977|RNA polymerase II regulatory region sequence-specific DNA binding;GO:0003697|single-stranded DNA binding;GO:0008134|transcription factor binding;GO:0001227|transcriptional repressor activity, RNA polymerase II transcription regulatory region sequence-specific binding;	.	.
ENSG00000146677	0.873334	2.96862	0	0.148447	2.63959	0.579126	0	8.26935	0.717587	0.28716	0.148285	0.150143	0.794398	0.431942	0.286586	2.10827	0.3319	0.308033	0.307356	2.70078	0	0.290835	0	0	AC004453.1	processed_pseudogene	chr7:44467897-44468304:+	Homo sapiens ribosomal protein L32 pseudogene 18 (RPL32P18) on chromosome 7	GO:0071549|cellular response to dexamethasone stimulus;GO:0097421|liver regeneration;GO:0006412|translation;	GO:0022625|cytosolic large ribosomal subunit;GO:0016020|membrane;	GO:0044822|poly(A) RNA binding;GO:0003735|structural constituent of ribosome;	K02912	RP-L32e, RPL32; large subunit ribosomal protein L32e
ENSG00000146670	0.635476	0.205724	0.0160816	0.154309	0	0.0902993	0.159297	0.315768	0.223778	0	0.0308281	0.920826	0.0963397	0.194567	0.0148952	0.0146102	0.155253	0.128079	0	0	0.122088	0	0	0	CDCA5	protein_coding	chr11:65066300-65084164:-	Homo sapiens cell division cycle associated 5 (CDCA5), mRNA	GO:0051301|cell division;GO:0006302|double-strand break repair;GO:0000082|G1/S transition of mitotic cell cycle;GO:0007076|mitotic chromosome condensation;GO:0007080|mitotic metaphase plate congression;GO:0007067|mitotic nuclear division;GO:0007064|mitotic sister chromatid cohesion;GO:1901989|positive regulation of cell cycle phase transition;GO:0031536|positive regulation of exit from mitosis;GO…	GO:0005694|chromosome;GO:0000775|chromosome, centromeric region;GO:0008278|cohesin complex;GO:0005737|cytoplasm;GO:0005829|cytosol;GO:0000790|nuclear chromatin;GO:0005654|nucleoplasm;GO:0005634|nucleus;GO:0005886|plasma membrane;	GO:0003682|chromatin binding;	K17390	CDCA5; sororin
ENSG00000252713	5.31821	8.03448	0	0	1.14814	0	0	0	0	4.37169	0	0	0	0	0	0	0	0	0	0	0	0	0	0	RNU6-1198P	snRNA	chr7:73507208-73507274:+	Homo sapiens RNA, U6 small nuclear 1198, pseudogene (RNU6-1198P) on chromosome 7	.	.	.	.	.
ENSG00000145414	2.4271	1.56746	2.13989	0.579463	1.48795	2.96091	1.85605	0.658763	2.42051	4.69084	8.19169	25.3289	1.66282	2.99341	1.14301	1.82483	3.67548	1.62063	8.60698	21.1524	10.9882	2.67776	5.95075	2.2347	NAF1	protein_coding	chr4:163110073-163166921:-	Homo sapiens cDNA FLJ40033 fis, clone STOMA2009289	GO:0001522|pseudouridine synthesis;GO:0042254|ribosome biogenesis;GO:0006364|rRNA processing;	GO:0005737|cytoplasm;GO:0005634|nucleus;GO:0005732|small nucleolar ribonucleoprotein complex;	GO:0044822|poly(A) RNA binding;GO:0003723|RNA binding;GO:0070034|telomeric RNA binding;	K14763	NAF1; H/ACA ribonucleoprotein complex non-core subunit NAF1
ENSG00000145416	19.6692	44.1662	27.8017	22.5795	17.7384	20.4291	47.5623	53.9092	15.9649	14.166	8.94643	2.59235	34.2071	22.9993	33.8798	30.1665	12.4487	26.1943	0.535491	3.31527	1.82211	24.6578	19.3682	32.5926	2017-02-28	protein_coding	chr4:163524298-164384050:-	Homo sapiens membrane associated ring-CH-type finger 1 (MARCH1), transcript variant 1, mRNA	GO:0002495|antigen processing and presentation of peptide antigen via MHC class II;GO:0006955|immune response;GO:0000209|protein polyubiquitination;	GO:0030659|cytoplasmic vesicle membrane;GO:0031901|early endosome membrane;GO:0005789|endoplasmic reticulum membrane;GO:0005768|endosome;GO:0016021|integral component of membrane;GO:0031902|late endosome membrane;GO:0005765|lysosomal membrane;GO:0005764|lysosome;GO:0005886|plasma membrane;GO:0032588|trans-Golgi network membrane;	GO:0016874|ligase activity;GO:0042287|MHC protein binding;GO:0061630|ubiquitin protein ligase activity;GO:0004842|ubiquitin-protein transferase activity;GO:0008270|zinc ion binding;	K10656	MARCH1_8; E3 ubiquitin-protein ligase MARCH1/8 [EC:2.3.2.27]
ENSG00000198342	0.311896	0.235598	0.538092	0.165961	0.468414	0.00899236	0.0865279	0.199154	0.0779962	0	0.0276299	0.158531	0	0	0.124599	0	0.164914	0.0956594	0	0	0.0364741	0.0180637	0	0	ZNF442	protein_coding	chr19:12345949-12365905:-	Homo sapiens chromosome 19 clone CTD-3105H18, complete sequence	GO:0006355|regulation of transcription, DNA-templated;GO:0006351|transcription, DNA-templated;	GO:0005634|nucleus;	GO:0003677|DNA binding;GO:0046872|metal ion binding;	K09228	KRAB; KRAB domain-containing zinc finger protein
ENSG00000259381	0.656073	0.0550645	0.98141	0.0495634	0	0	0	0.394423	0.539071	0	0.396073	0	0.0442054	0.384577	0.430582	0	0	0	0	0	0	0	0	0	AC090695.1	processed_pseudogene	chr15:100645434-100646655:-	Homo sapiens WD repeat domain 12 pseudogene (LOC100419174) on chromosome 15	GO:0008283|cell proliferation;GO:0000460|maturation of 5.8S rRNA;GO:0000466|maturation of 5.8S rRNA from tricistronic rRNA transcript (SSU-rRNA, 5.8S rRNA, LSU-rRNA);GO:0000470|maturation of LSU-rRNA;GO:0000463|maturation of LSU-rRNA from tricistronic rRNA transcript (SSU-rRNA, 5.8S rRNA, LSU-rRNA);GO:0007219|Notch signaling pathway;	GO:0005730|nucleolus;GO:0005654|nucleoplasm;GO:0070545|PeBoW complex;GO:0030687|preribosome, large subunit precursor;	GO:0043021|ribonucleoprotein complex binding;	K14863	YTM1, WDR12; ribosome biogenesis protein YTM1
ENSG00000155011	0.206252	0.0467392	0	0.126209	0	0	0.052642	0.239135	0.0508409	0.162762	0	0	0	0.0544053	0	0	0.0627068	0	0	0	0	0	0	0	DKK2	protein_coding	chr4:106921802-107283806:-	Homo sapiens dickkopf WNT signaling pathway inhibitor 2 (DKK2), mRNA	GO:0007275|multicellular organismal development;GO:0090090|negative regulation of canonical Wnt signaling pathway;GO:0090263|positive regulation of canonical Wnt signaling pathway;GO:0016055|Wnt signaling pathway;	GO:0005615|extracellular space;	.	K02165	DKK; dickkopf
ENSG00000259383	3.57273	0.269875	0	0	0	0	0.0759896	0	0	0	0.242648	0.245689	0	0	0.0781598	0	0	0	0	0	0	0	0	0	AC012414.3	lincRNA	chr15:20759311-20774794:-	TPA: Homo sapiens long non-coding RNA OTTHUMT00000415369.1 (RP11-403B2.6 gene), lincRNA	.	.	.	.	.
ENSG00000252710	0	0	0	0	0	0	0	0	1.40758	0	0	0	0	0	0.562149	0	0	0	0	0	0	0	0	0	RNU6-295P	snRNA	chr8:48307927-48308030:-	Homo sapiens RNA, U6 small nuclear 295, pseudogene (RNU6-295P) on chromosome 8	.	.	.	.	.
ENSG00000259385	0	0	0	0	0.221368	0	0	0	0	0	0	0	0	0	0	0	0	0	0	0	0	0	0	0	AC066612.2	antisense_RNA	chr15:48192191-48201684:-	TPA: Homo sapiens long non-coding RNA OTTHUMT00000417137.1 (RP11-605F22.1 gene), antisense	.	GO:0016021|integral component of membrane;	.	.	.
ENSG00000259384	0	0.225046	0	0	0	0	0	0	0.489591	0.440825	0	6.91461	0.180666	0	0.146648	0.623315	1.18885	0.525407	0.419402	0	0	0	0.65095	0	GH1	protein_coding	chr17:63917200-63918838:-	Homo sapiens growth hormone 1 (GH1), transcript variant 1, mRNA	GO:0070977|bone maturation;GO:0015758|glucose transport;GO:0060396|growth hormone receptor signaling pathway;GO:0007259|JAK-STAT cascade;GO:0060397|JAK-STAT cascade involved in growth hormone signaling pathway;GO:0010535|positive regulation of activation of JAK2 kinase activity;GO:0043568|positive regulation of insulin-like growth factor receptor signaling pathway;GO:0046427|positive regulation o…	GO:0005576|extracellular region;GO:0005615|extracellular space;GO:0005622|intracellular;	GO:0008083|growth factor activity;GO:0005131|growth hormone receptor binding;GO:0046872|metal ion binding;GO:0005148|prolactin receptor binding;	K05438	GH; growth hormone
ENSG00000155016	0.716031	1.2142	1.34607	0.466966	0.290236	0.707377	2.43361	1.3893	0.96055	0.566972	0.922985	0.110538	0.12406	0.587827	1.68792	0	0.510917	1.72147	0.545133	0	0	0.369841	1.07492	0	CYP2U1	protein_coding	chr4:107931369-107953457:+	PREDICTED: Pan troglodytes cytochrome P450 2U1 (LOC471267), transcript variant X2, mRNA	GO:0097267|omega-hydroxylase P450 pathway;	GO:0005789|endoplasmic reticulum membrane;GO:0016021|integral component of membrane;GO:0031090|organelle membrane;	GO:0070330|aromatase activity;GO:0020037|heme binding;GO:0005506|iron ion binding;GO:0004497|monooxygenase activity;GO:0019825|oxygen binding;GO:0008395|steroid hydroxylase activity;	K07422	CYP2U1; cytochrome P450, family 2, subfamily U, polypeptide 1
ENSG00000280429	0.153322	0	0	0	0	0	0	0	0.587903	0	0	0	0	0	0	0	0.0776909	0	0.0359728	0	0	0	0	0	AF001548.3	TEC	chr16:15790975-15792717:-	Homo sapiens myosin, heavy chain 11, smooth muscle isoform 1 (MYH11) gene, complete cds	.	.	.	.	.
ENSG00000259389	0	0	0	0	0	0	0	0	0	1.9293	0	0	0	0	0	0	0	0	0	0	0	0	0	0	H3F3AP1	processed_pseudogene	chr15:39951375-39951708:-	Homo sapiens eukaryotic translation initiation factor 2 alpha kinase 4 (EIF2AK4), RefSeqGene on chromosome 15	GO:0006334|nucleosome assembly;	GO:0000786|nucleosome;GO:0005634|nucleus;	GO:0031492|nucleosomal DNA binding;	K11253	H3; histone H3
ENSG00000227173	0.412408	0.623045	2.04556	0	0	0	0	0	1.01658	0	0.42014	0	0	0	0	0	0.313461	0	0	0	0	0	0	0	MYL6P3	processed_pseudogene	chr10:65169438-65169869:-	Homo sapiens myosin light chain 6 pseudogene 3 (MYL6P3) on chromosome 10	GO:0006936|muscle contraction;GO:0030049|muscle filament sliding;GO:0007519|skeletal muscle tissue development;	GO:0016459|myosin complex;GO:0016461|unconventional myosin complex;	GO:0030898|actin-dependent ATPase activity;GO:0005509|calcium ion binding;GO:0003774|motor activity;GO:0008307|structural constituent of muscle;	.	.
ENSG00000159579	4.36293	5.39287	3.55988	5.34351	3.09528	4.86087	4.66794	6.15426	3.44002	1.9514	1.98541	1.0405	5.38943	2.7609	5.29295	4.41624	2.93653	3.89633	3.23636	4.38254	1.80766	2.80801	2.51424	6.3685	RSPRY1	protein_coding	chr16:57186137-57240475:+	Homo sapiens ring finger and SPRY domain containing 1 (RSPRY1), transcript variant 2, mRNA	.	GO:0005576|extracellular region;	GO:0008270|zinc ion binding;	.	.
ENSG00000280425	0	0	0	0	0	0	0.0915117	0	0.0589204	0	0.0121755	0	0	0	0	0	0.027252	0.177046	0	0	0	0	0	0	AL357673.2	antisense_RNA	chr1:54137746-54142980:+	Human DNA sequence from clone RP11-446E24 on chromosome 1, complete sequence	.	GO:0005576|extracellular region;	.	.	.
ENSG00000280422	0.303584	0.196559	0	0	0	0.287589	0	0.13409	0.0712696	0	0	0	0	0.228799	0.455412	0	0.0329638	0	0	0	0	0.144426	0	0	AC115284.2	TEC	chr3:51951849-51953902:-	Homo sapiens chromosome 3 clone RP11-155D18, complete sequence	GO:0006355|regulation of transcription, DNA-templated;GO:0006351|transcription, DNA-templated;	GO:0005634|nucleus;	GO:0003677|DNA binding;GO:0046872|metal ion binding;	.	.
ENSG00000272034	59.713	70.986	4.8554	99.1692	41.4213	42.8426	34.354	44.6423	28.9558	45.7058	51.1925	25.5804	37.9914	75.5282	39.1898	28.9876	73.66	40.051	50.9873	107.556	130.331	70.4139	60.6004	157.878	SNORD14A	snoRNA	chr11:17074654-17074744:-	TPA: Homo sapiens SNORD14B gene for small nucleolar RNA SNORD14B	.	.	.	.	.
ENSG00000280420	0	0	0	0	0	0	0	0.56905	0	0	0.375001	0	0	1.33509	1.32872	0	0	0	0	0	0	0	0	0	AC005355.2	TEC	chr5:134522613-134523096:-	Homo sapiens chromosome 5, P1 clone 1307e8 (LBNL H60), complete sequence	.	.	.	.	.
ENSG00000248008	0	0.389362	2.19144	0	0.84978	0	0.149501	0.0724408	0.115509	0	0	0	0.170497	0.0618034	0.0307541	0.0301657	0.0712337	0.231389	0	0	0	0	0	1.80864	NRAV	antisense_RNA	chr12:120490328-120495940:-	TPA: Homo sapiens long non-coding RNA OTTHUMT00000403766.1 (RP11-18C24.6 gene), antisense	.	.	.	.	.
ENSG00000283445	0.375945	0.0425968	0	0	0	0.124648	0	0.0726472	0.03089	0	0.0382993	0.0129264	0	0.111563	0.0493467	0	0.228597	0.0132599	0	0	0	0	0.0136902	0	AL136985.3	lincRNA	chr1:58715609-58771295:+	Human DNA sequence from clone RP11-63G10 on chromosome 1p32.1-32.3, complete sequence	GO:0006310|DNA recombination;GO:0090305|nucleic acid phosphodiester bond hydrolysis;GO:0032199|reverse transcription involved in RNA-mediated transposition;GO:0032197|transposition, RNA-mediated;	.	GO:0046872|metal ion binding;GO:0003964|RNA-directed DNA polymerase activity;GO:0009036|Type II site-specific deoxyribonuclease activity;	.	.
ENSG00000253022	0	0	0	0	0	0	0	0	0	0	1.63514	0	0	0	0	0	0	0	0	0	0	0	0	0	RNU6-731P	snRNA	chr1:6540854-6540964:+	Homo sapiens RNA, U6 small nuclear 731, pseudogene (RNU6-731P) on chromosome 1	.	.	.	.	.
ENSG00000212511	0	0	0	0	0	0	0	0.625955	0	0	0	0	0	0	0	0	0	0	0	0	0	0	0	0	U3	snoRNA	chr15:36852640-36852859:+	Homo sapiens, clone RP11-122D10, complete sequence	.	.	.	.	.
ENSG00000212510	0	0	0	0	0	0	0	0	0	0	0	0	0	0	0	0	0	0.587277	0	0	0	0	0	0	RNU6-972P	snRNA	chrX:136773999-136774105:+	Homo sapiens RNA, U6 small nuclear 972, pseudogene (RNU6-972P) on chromosome X	.	.	.	.	.
ENSG00000062725	2.75106	4.892	3.48324	4.51979	1.86939	2.90091	4.49496	5.2708	1.75648	1.5185	1.14556	0.669897	2.03474	1.85583	3.14931	3.8381	2.13215	3.05413	1.39038	0.380669	0.940101	2.65532	2.68026	4.95477	APPBP2	protein_coding	chr17:60443149-60526219:-	Homo sapiens amyloid beta precursor protein binding protein 2 (APPBP2), transcript variant 1, mRNA	GO:0006886|intracellular protein transport;GO:0046907|intracellular transport;	GO:0005737|cytoplasm;GO:0030659|cytoplasmic vesicle membrane;GO:0005874|microtubule;GO:0005875|microtubule associated complex;GO:0005634|nucleus;	GO:0003777|microtubule motor activity;	.	.
ENSG00000212512	0	0	0	0	0	0	0	0	0	0	0	0	0	0	3.40564	0	0	0	0	0	0	0	0	0	Y_RNA	misc_RNA	chr1:202070841-202070943:+	Human DNA sequence from clone RP11-510N19 on chromosome 1, complete sequence	.	.	.	.	.
ENSG00000116353	7.2	4.20341	6.96864	3.92246	3.43241	3.6298	4.21736	5.24927	3.09796	3.25614	2.54527	1.29639	5.49556	3.93924	4.5614	6.08249	4.43673	3.86133	0.415659	1.42132	0.687272	4.99209	2.06776	3.52226	MECR	protein_coding	chr1:29192873-29230942:-	Homo sapiens mitochondrial trans-2-enoyl-CoA reductase (MECR), transcript variant 2, mRNA	GO:0006633|fatty acid biosynthetic process;GO:0006631|fatty acid metabolic process;	GO:0005739|mitochondrion;GO:0005634|nucleus;	GO:0019166|trans-2-enoyl-CoA reductase (NADPH) activity;GO:0008270|zinc ion binding;	K07512	MECR, NRBF1; mitochondrial trans-2-enoyl-CoA reductase [EC:1.3.1.38]
ENSG00000116350	19.573	16.7749	20.0156	18.8585	10.5531	17.423	16.8034	18.0945	13.3252	11.9625	10.0142	6.14443	17.7553	16.2697	15.9685	14.1476	15.9733	14.3795	14.3126	17.0046	14.6903	16.1585	17.6987	16.7973	SRSF4	protein_coding	chr1:29147743-29181987:-	Homo sapiens mRNA for splicing factor, arginine/serine-rich 4 variant protein	GO:0002244|hematopoietic progenitor cell differentiation;GO:0006397|mRNA processing;GO:0048025|negative regulation of mRNA splicing, via spliceosome;GO:0008380|RNA splicing;	GO:0016607|nuclear speck;GO:0005654|nucleoplasm;	GO:0000166|nucleotide binding;GO:0044822|poly(A) RNA binding;	K12893	SFRS4_5_6; splicing factor, arginine/serine-rich 4/5/6
ENSG00000212518	3.45272	0	0	0	0	0	0	0	0.567395	0	0	0	0	0	0	0	0	1.46136	0	0	0	0	0	0	RNU11-5P	snRNA	chr14:29476784-29476912:+	Homo sapiens RNA, U11 small nuclear 5, pseudogene (RNU11-5P) on chromosome 14	.	.	.	.	.
ENSG00000102962	0.608263	0.298653	1.93951	0.165426	1.31317	0.463854	0.252278	0.211572	0.199915	0.080001	4.15177	2.7607	0.627056	0.120336	0.91817	0	0.115582	0.0429079	10.0184	11.4633	0.572615	0	0	0	CCL22	protein_coding	chr16:57358772-57366190:+	Homo sapiens C-C motif chemokine ligand 22 (CCL22), mRNA	GO:0007267|cell-cell signaling;GO:0071346|cellular response to interferon-gamma;GO:0071347|cellular response to interleukin-1;GO:0071356|cellular response to tumor necrosis factor;GO:0070098|chemokine-mediated signaling pathway;GO:0006935|chemotaxis;GO:0007186|G-protein coupled receptor signaling pathway;GO:0006955|immune response;GO:0006954|inflammatory response;GO:0048247|lymphocyte chemotaxis;…	GO:0005576|extracellular region;GO:0005615|extracellular space;	GO:0048020|CCR chemokine receptor binding;GO:0008009|chemokine activity;	K05514	CCLX; C-C motif chemokine, other
ENSG00000102967	0.463355	0.816683	2.01554	1.29516	0.978099	1.12662	1.63433	2.72595	0.877777	0.211605	0.611908	0.469107	2.12299	0.729952	1.90063	2.15427	1.12504	1.28928	0.0362379	0.430814	0.121167	2.88893	1.85607	2.98956	DHODH	protein_coding	chr16:72008588-72027664:+	Homo sapiens chromosome 16 clone RP11-384M15, complete sequence	GO:0006207|'de novo' pyrimidine nucleobase biosynthetic process;GO:0044205|'de novo' UMP biosynthetic process;GO:0007565|female pregnancy;GO:0007595|lactation;GO:0043065|positive regulation of apoptotic process;GO:0046134|pyrimidine nucleoside biosynthetic process;GO:0090140|regulation of mitochondrial fission;GO:0031000|response to caffeine;GO:0042493|response to drug;GO:1903576|response to L-ar…	GO:0005737|cytoplasm;GO:0016021|integral component of membrane;GO:0005743|mitochondrial inner membrane;GO:0005739|mitochondrion;GO:0043025|neuronal cell body;GO:0005654|nucleoplasm;	GO:0004152|dihydroorotate dehydrogenase activity;GO:0008144|drug binding;GO:0010181|FMN binding;GO:0048039|ubiquinone binding;	K00254	DHODH, pyrD; dihydroorotate dehydrogenase [EC:1.3.5.2]
ENSG00000251839	0	4.34121	0	0	0	0	0	0	0	0	0	0	0	0	0	0	0	0	0	0	0	0	0	0	RNU7-12P	snRNA	chr10:27232255-27232316:-	Homo sapiens acyl-CoA binding domain containing 5 (ACBD5), RefSeqGene on chromosome 10	.	.	.	.	.
ENSG00000251838	0	0.700925	0	0	0	0	0	0	0.762436	0	0	0	0	0	0	0	0	0	0	0	0	0	0	0	SNORA31	snoRNA	chr11:37702125-37702220:-	Homo sapiens chromosome 11, clone RP11-324K6, complete sequence	.	.	.	.	.
ENSG00000162711	73.7059	24.061	34.4461	30.5188	64.5222	211.1	22.9058	23.4921	106.629	382.345	646.107	437.05	44.2191	69.2778	49.7745	22.9404	119.332	34.702	352.505	579.445	624.432	134.949	244.087	39.2103	NLRP3	protein_coding	chr1:247416156-247449108:+	Homo sapiens NLR family, pyrin domain containing 3 (NLRP3), transcript variant 4, mRNA	GO:0006954|inflammatory response;GO:0045087|innate immune response;GO:0032753|positive regulation of interleukin-4 production;GO:2000553|positive regulation of T-helper 2 cell cytokine production;GO:0045630|positive regulation of T-helper 2 cell differentiation;GO:0045944|positive regulation of transcription from RNA polymerase II promoter;GO:0002830|positive regulation of type 2 immune response;…	GO:0005737|cytoplasm;GO:0005783|endoplasmic reticulum;GO:0005576|extracellular region;GO:0072559|NLRP3 inflammasome complex;GO:0005634|nucleus;	GO:0005524|ATP binding;GO:0043565|sequence-specific DNA binding;GO:0008134|transcription factor binding;	K12800	NLRP3, PYPAF1; NACHT, LRR and PYD domains-containing protein 3
ENSG00000258383	1.28481	0.323504	0	0	0	0	0	0	2.11136	0	0	0	0	0	0	0	0	0	0	0	0	0	3.11914	5.31319	AL132819.1	lincRNA	chr14:99324799-99332015:-	TPA: Homo sapiens long non-coding RNA OTTHUMT00000413594.1 (CTD-2200A16.1 gene), lincRNA	.	.	.	.	.
ENSG00000251830	4.36667	0.659694	0	0	0	0	0	0	2.15276	0	0	0	0	0	0	0	0	0	0	0	0	0	0	0	SNORD46	snoRNA	chr6:24166273-24166374:+	Homo sapiens BAC clone VMRC59-451G4 from chromosome unknown, complete sequence	.	.	.	.	.
ENSG00000251837	0	0	0	0	0	0	0	0	2.26373	0	0	0	0	0	0	0	0	0	0	0	0	0	0	0	Y_RNA	misc_RNA	chr1:93027410-93027506:-	Homo sapiens chromosome 1 clone RP11-430H15, complete sequence	.	.	.	.	.
ENSG00000162714	2.71529	2.87532	1.58834	1.02372	1.7239	1.95201	1.94847	1.63458	2.36311	2.00813	1.17197	0.732936	2.25699	1.71809	1.26576	2.41774	3.20825	1.41418	0.893086	0.615504	1.59831	1.83664	0.930262	0.0757914	ZNF496	protein_coding	chr1:247297412-247331846:-	Homo sapiens mRNA; cDNA DKFZp686I07110 (from clone DKFZp686I07110)	GO:0000122|negative regulation of transcription from RNA polymerase II promoter;GO:0045893|positive regulation of transcription, DNA-templated;GO:0006351|transcription, DNA-templated;	GO:0016604|nuclear body;GO:0005634|nucleus;	GO:0003677|DNA binding;GO:0046872|metal ion binding;GO:0000981|RNA polymerase II transcription factor activity, sequence-specific DNA binding;	K09229	ZKSCAN; KRAB and SCAN domains-containing zinc finger protein
ENSG00000251835	0	0	0	0	0	0.777248	0	0	3.85231	0	0	0	0	0	0	0	0.89089	0	0	0	0	0	0	0	RNU6ATAC32P	snRNA	chr8:54152807-54152882:-	Homo sapiens RNA, U6atac small nuclear 32, pseudogene (RNU6ATAC32P) on chromosome 8	.	.	.	.	.
ENSG00000251834	0	1.86913	0	0	4.27363	0	2.10519	9.5632	0	0	0	0	0	0	0	0	0.626923	0	0	0	0	0	0.600723	0	RNU6-319P	snRNA	chr9:15431899-15432006:-	Homo sapiens RNA, U6 small nuclear 319, pseudogene (RNU6-319P) on chromosome 9	.	.	.	.	.
ENSG00000207609	0	4.80634	0	12.9785	7.32622	3.51612	2.03001	24.5911	6.97085	8.36867	26.6489	0	0.643084	12.588	0	0	7.25439	0	0	0	0	2.82525	0	0	MIR491	miRNA	chr9:20716105-20716188:+	Gorilla gorilla microRNA mir-491 (MIR491), microRNA	.	.	.	.	.
ENSG00000243403	1.79184	0.193359	0	0.696166	0	0.678975	0	1.58287	0	0	0	0	0	0	1.34399	0	0.194562	0	0	0	0	0.340978	0	0.705711	AC090543.2	processed_pseudogene	chr15:64592979-64593326:+	Homo sapiens ribosomal protein S26 pseudogene 50 (RPS26P50) on chromosome 15	GO:0006412|translation;	GO:0022627|cytosolic small ribosomal subunit;	GO:0003729|mRNA binding;GO:0003735|structural constituent of ribosome;	K02976	RP-S26e, RPS26; small subunit ribosomal protein S26e
ENSG00000207600	0	0	0	0	0	0	0	1.41969	0	0	0	0	0	0	1.20543	0	0	0	0	0	0	0	0	0	MIR598	miRNA	chr8:11035206-11035302:-	Gorilla gorilla microRNA mir-598 (MIR598), microRNA	.	.	.	.	.
ENSG00000207607	0	0	0	0	0	0	0	0	0	0	0	0	0	0	0	0	0	0.698208	0	0	0	0	0	0	MIR200A	miRNA	chr1:1167863-1167952:+	Gorilla gorilla microRNA mir-200a (MIR200A), microRNA	.	.	.	.	.
ENSG00000207606	0	0	0	0	0	0	0	0	0	0	0	0	0	0	0	0	0	1.30914	0	0	0	0	0	0	MIR554	miRNA	chr1:151545796-151545891:+	Homo sapiens microRNA 554 (MIR554), microRNA	.	.	.	.	.
ENSG00000207605	0	0	0	0.658331	0	0	0.617828	0	0	0	0	0	0	0	0	0	0	0	0	0	0	0	0	0	MIR191	miRNA	chr3:49020618-49020709:-	Macaca fascicularis complete genome, chromosome chr2	.	.	.	.	.
ENSG00000188536	49.7433	177.498	15.2639	84.7647	1451.7	91.9186	24.1704	287.244	73.878	6.84354	86.0149	135.541	14.6407	39.0484	195.334	130.098	56.3967	202.758	1246.98	232.091	583.741	84.7674	159.391	61.3251	HBA2	protein_coding	chr16:172847-173710:+	Homo sapiens hemoglobin subunit alpha 2 (HBA2), mRNA	.	GO:0005833|hemoglobin complex;	GO:0020037|heme binding;GO:0005506|iron ion binding;GO:0019825|oxygen binding;GO:0005344|oxygen transporter activity;	K13822	HBA; hemoglobin subunit alpha
ENSG00000276337	0.80152	0.554994	0.0946566	0.317894	0.269171	0.738201	0.397782	0.223723	1.06105	0.629585	1.27019	0.842092	0.39154	0.146824	0.628326	0	0.744598	0.800993	1.06564	2.10608	0.718615	0.177946	0.956712	0	AC105429.1	sense_intronic	chr16:87470370-87474370:-	TPA: Homo sapiens long non-coding RNA OTTHUMT00000474383.1 (RP11-106D4.2 gene), sense_intronic	.	.	.	.	.
ENSG00000276334	23.1355	10.5852	9.81263	10.3871	7.45051	13.301	6.69739	14.3997	10.2499	0.975743	3.09779	0.0377905	5.36525	8.04515	7.14113	3.07774	7.76904	5.73728	0.696243	6.63783	1.29333	9.95548	20.2119	13.5217	AL133243.2	sense_intronic	chr2:32521927-32523547:+	TPA: Homo sapiens long non-coding RNA OTTHUMT00000476391.1 (AL133243.1 gene), sense_intronic	.	.	.	.	.
ENSG00000148229	30.6854	35.3757	53.2061	36.098	21.8014	36.0686	38.2645	47.3312	30.1321	37.2766	23.3033	17.5024	42.6717	48.5023	42.0066	37.8997	28.8876	48.9148	12.2801	17.3746	7.33793	42.5155	35.2295	20.9136	POLE3	protein_coding	chr9:113407235-113410672:-	Homo sapiens cDNA FLJ35521 fis, clone SPLEN2001278, highly similar to Homo sapiens CHRAC17 (CHRAC17) mRNA	GO:0043966|histone H3 acetylation;	GO:0005671|Ada2/Gcn5/Ada3 transcription activator complex;GO:0008622|epsilon DNA polymerase complex;	GO:0003677|DNA binding;GO:0003887|DNA-directed DNA polymerase activity;	K02326	POLE3; DNA polymerase epsilon subunit 3 [EC:2.7.7.7]
ENSG00000276332	1.2424	0	0.96837	0	0	0	0	0	1.12292	0	0	0	0	0	0	0	0.0944319	0	0	0	0	0	0	0	AC010338.1	processed_pseudogene	chr5:38197432-38198148:+	Homo sapiens chromosome 5 clone CTD-2007F2, complete sequence	GO:0019471|4-hydroxyproline metabolic process;GO:0045454|cell redox homeostasis;GO:0030198|extracellular matrix organization;GO:0008584|male gonad development;GO:2000255|negative regulation of male germ cell proliferation;GO:0055114|oxidation-reduction process;GO:0022417|protein maturation by protein folding;GO:0072593|reactive oxygen species metabolic process;GO:0007283|spermatogenesis;	GO:0005737|cytoplasm;GO:0005829|cytosol;GO:0005783|endoplasmic reticulum;GO:0070062|extracellular exosome;GO:0005615|extracellular space;GO:0005739|mitochondrion;GO:0005634|nucleus;GO:0005790|smooth endoplasmic reticulum;	GO:0004601|peroxidase activity;GO:0051920|peroxiredoxin activity;GO:0042803|protein homodimerization activity;	K03386	E1.11.1.15, PRDX, ahpC; peroxiredoxin (alkyl hydroperoxide reductase subunit C) [EC:1.11.1.15]
ENSG00000148225	0.81261	0.218249	0	0.061389	0.374256	0	0.126747	0.0418741	0.296752	0	0	0	0.0657033	0.0952672	0.201476	0	0.192156	0	0	0	0	0	0	0	WDR31	protein_coding	chr9:113313222-113340298:-	Homo sapiens WD repeat domain 31 (WDR31), transcript variant 1, mRNA	.	.	.	.	.
ENSG00000276532	0	0.444151	0	0	0	0	0	0	0.241564	0	0.798682	0	0.356561	0	0	0	0	0	0	0	0	0	0	0	Metazoa_SRP	misc_RNA	chr17:18605054-18605356:-	Homo sapiens RNA, 7SL, cytoplasmic 627, pseudogene (RN7SL627P) on chromosome 17	.	.	.	.	.
ENSG00000281376	0	0.353593	0.398025	0.190961	0.0808463	0.310409	0.23895	0.0361824	0.538473	0.27705	0.222544	0.482856	0.170318	0	0	0.75335	0.0355794	0.0660417	0	0	0	0	0	0	ABALON	antisense_RNA	chr20:31721507-31723409:+	Homo sapiens apoptotic BCL2L1-antisense long non-coding RNA (ABALON), long non-coding RNA	GO:0008637|apoptotic mitochondrial changes;GO:0071839|apoptotic process in bone marrow;GO:0008283|cell proliferation;GO:0060154|cellular process regulating host cell cycle in response to virus;GO:0071312|cellular response to alkaloid;GO:0071230|cellular response to amino acid stimulus;GO:0071480|cellular response to gamma radiation;GO:0000910|cytokinesis;GO:0006897|endocytosis;GO:0097192|extrinsi…	GO:0097136|Bcl-2 family protein complex;GO:0030054|cell junction;GO:0005813|centrosome;GO:0005737|cytoplasm;GO:0005829|cytosol;GO:0016021|integral component of membrane;GO:0005743|mitochondrial inner membrane;GO:0005759|mitochondrial matrix;GO:0005741|mitochondrial outer membrane;GO:0005739|mitochondrion;GO:0031965|nuclear membrane;GO:0030672|synaptic vesicle membrane;	GO:0051434|BH3 domain binding;GO:0042802|identical protein binding;GO:0046982|protein heterodimerization activity;GO:0042803|protein homodimerization activity;GO:0019901|protein kinase binding;	K04570	BCL2L1, bcl-xL; BCL2-like 1 (apoptosis regulator Bcl-X)
ENSG00000229905	0	0	0	0.265642	0.168696	0.259083	0	0	0	0	0	0	0.118463	0	0.128209	0	0	0	0	0	0	0	0	0	AL669831.2	antisense_RNA	chr1:760911-761989:+	TPA: Homo sapiens long non-coding RNA OTTHUMT00000006891.1 (RP11-206L10.4 gene), antisense	.	.	.	.	.
ENSG00000251193	0	0.0659694	0	0	0	1.27408	0	0	0	0	0	0	0	0	0	0	0	0	0	0	0	0	0	0	AC112203.1	processed_pseudogene	chr5:97737894-97738913:+	Homo sapiens zinc finger, DHHC-type containing 3 pseudogene (LOC391813) on chromosome 5	GO:0018345|protein palmitoylation;GO:0006605|protein targeting;	GO:0005794|Golgi apparatus;GO:0000139|Golgi membrane;GO:0016021|integral component of membrane;GO:0016020|membrane;	GO:0016409|palmitoyltransferase activity;GO:0019706|protein-cysteine S-palmitoyltransferase activity;GO:0008270|zinc ion binding;	.	.
ENSG00000200267	5.13924	0.647008	0	0	0	0	0	0	0	0	0	0	0	0	0	0	1.95311	0	0	0	0	0	0	0	RNU6-66P	snRNA	chr13:73112915-73113018:-	Homo sapiens RNA, U6 small nuclear 66, pseudogene (RNU6-66P) on chromosome 13	.	.	.	.	.
ENSG00000200261	7.95358	0	0	0	0	2.63709	0	0	2.61407	0	2.7009	0	0.482313	0	0	0	0	0	0	0	0	0	0	0	Y_RNA	misc_RNA	chr9:112169286-112169397:+	Human DNA sequence from clone RP11-165N19 on chromosome 9, complete sequence	.	.	.	.	.
ENSG00000200262	7.28837	0	0	0	0	0	0	0	0	0	0	0	0.491082	0	1.06297	0	0	0.571261	0	0	0	0	0	0	Y_RNA	misc_RNA	chr1:51107222-51107331:+	Human DNA sequence from clone RP11-296A18 on chromosome 1, complete sequence	.	.	.	.	.
ENSG00000174403	0	0	0.520272	0	0	0	0	0	0.237013	0	0.249338	0	0.015902	0.0345859	0	0	0.0398632	0.0369966	0	0	0	0	0	0	C20orf166-AS1	antisense_RNA	chr20:62544343-62551526:-	Homo sapiens cDNA FLJ30313 fis, clone BRACE2003516	.	.	.	.	.
ENSG00000200269	0	0	0	0	0	0	1.0526	0.637546	0	0	0	0	0	0	0	0	0	0	0	0	0	0	0	0	RNU6-838P	snRNA	chr4:48106081-48106188:-	Homo sapiens RNA, U6 small nuclear 838, pseudogene (RNU6-838P) on chromosome 4	.	.	.	.	.
ENSG00000113924	0.388214	0.0676723	0	0.121823	0	0.0198025	0.514477	0.18466	0.417129	0.0785527	0.304225	0.205358	0.199199	0.492324	0.0979945	0.115344	0.272374	0.0210656	2.33314	1.56452	0.281124	0.0795578	1.19621	0	HGD	protein_coding	chr3:120628173-120682571:-	Homo sapiens homogentisate 1,2-dioxygenase (HGD), mRNA	GO:0006559|L-phenylalanine catabolic process;GO:0006572|tyrosine catabolic process;	GO:0005829|cytosol;GO:0070062|extracellular exosome;	GO:0004411|homogentisate 1,2-dioxygenase activity;GO:0046872|metal ion binding;	K00451	HGD, hmgA; homogentisate 1,2-dioxygenase [EC:1.13.11.5]
ENSG00000112033	2.15855	1.22288	4.34774	2.88088	2.45084	2.33261	1.59413	4.46468	4.45043	1.45893	6.71923	1.30571	2.01193	3.54547	3.41048	5.30091	2.38503	3.93359	3.23561	3.02497	7.91583	2.58247	1.28097	0.413261	PPARD	protein_coding	chr6:35342558-35428191:+	Homo sapiens peroxisome proliferator activated receptor delta (PPARD), transcript variant 3, mRNA	GO:0060612|adipose tissue development;GO:0006915|apoptotic process;GO:0097190|apoptotic signaling pathway;GO:0008366|axon ensheathment;GO:0030154|cell differentiation;GO:0008283|cell proliferation;GO:0031589|cell-substrate adhesion;GO:0071456|cellular response to hypoxia;GO:0071222|cellular response to lipopolysaccharide;GO:0008203|cholesterol metabolic process;GO:0046697|decidualization;GO:00075…	GO:0000790|nuclear chromatin;GO:0005654|nucleoplasm;GO:0005634|nucleus;	GO:0003677|DNA binding;GO:0008144|drug binding;GO:0070539|linoleic acid binding;GO:0008289|lipid binding;GO:0004879|RNA polymerase II transcription factor activity, ligand-activated sequence-specific DNA binding;GO:0043565|sequence-specific DNA binding;GO:0003707|steroid hormone receptor activity;GO:0003713|transcription coactivator activity;GO:0003700|transcription factor activity, sequence-spec…	K04504	NR1C2, PPARD; peroxisome proliferator-activated receptor delta
ENSG00000112031	1.64693	1.73222	1.25561	1.3182	2.48436	2.41924	2.4476	1.273	1.1648	2.35803	2.95917	3.29731	1.49175	2.25463	1.6008	2.36197	1.79054	1.19118	3.16951	4.68734	1.97656	3.98497	2.18639	0.948324	MTRF1L	protein_coding	chr6:152987362-153002685:-	Homo sapiens mitochondrial translational release factor 1 like (MTRF1L), transcript variant 1, mRNA	GO:0070126|mitochondrial translational termination;	GO:0005759|mitochondrial matrix;GO:0005739|mitochondrion;	GO:0043022|ribosome binding;GO:0016149|translation release factor activity, codon specific;	K02835	prfA, MTRF1, MRF1; peptide chain release factor 1
ENSG00000241808	0.230181	0	0	0	0	0	0	0	0	0	0	0	0	0	0	0	0	0	0	0	0	0	0	0	RPS15AP34	processed_pseudogene	chr16:63350763-63351149:-	Homo sapiens ribosomal protein S15a pseudogene 34 (RPS15AP34) on chromosome 16	GO:0045787|positive regulation of cell cycle;GO:0008284|positive regulation of cell proliferation;GO:0009615|response to virus;GO:0006412|translation;	GO:0022627|cytosolic small ribosomal subunit;GO:0070062|extracellular exosome;GO:0016020|membrane;GO:0005739|mitochondrion;	GO:0044822|poly(A) RNA binding;GO:0003735|structural constituent of ribosome;	K02957	RP-S15Ae, RPS15A; small subunit ribosomal protein S15Ae
ENSG00000241807	0	0	0	0	0	0	0	0	0	0	0.273757	0	0	0	0	0	0	0	0	0	0	0	0	0	RN7SL319P	misc_RNA	chr15:75785134-75785354:+	Homo sapiens RNA, 7SL, cytoplasmic 319, pseudogene (RN7SL319P) on chromosome 15	.	.	.	.	.
ENSG00000241804	0	0	0	0	0	0	0	0	0	0	0	1.10775	0	0	0	0	0	0	0	0	0	0	0	0	AC126121.1	processed_pseudogene	chr3:59535863-59536415:+	Homo sapiens small nuclear ribonucleoprotein polypeptide B pseudogene (LOC100421672) on chromosome 3	GO:0000398|mRNA splicing, via spliceosome;	GO:0071013|catalytic step 2 spliceosome;GO:0005730|nucleolus;GO:0005654|nucleoplasm;GO:0005681|spliceosomal complex;GO:0005686|U2 snRNP;	GO:0000166|nucleotide binding;GO:0035614|snRNA stem-loop binding;GO:0070990|snRNP binding;	K11094	SNRPB2; U2 small nuclear ribonucleoprotein B''
ENSG00000271899	1.64963	0	0	0	0	0	0	0	0	0	0	0	0	0	0	0	0	0	0	0	0	0	0	0	MIR4466	miRNA	chr6:156779678-156779731:-	Homo sapiens AT-rich interaction domain 1B (ARID1B), RefSeqGene on chromosome 6	.	.	.	.	.
ENSG00000112039	0.453422	2.66099	1.50757	0.426858	0	6.33728	3.51635	0	1.11768	0.229368	0.829094	0.45572	1.35365	0.483017	0.206019	0.022453	0.768803	0.541289	0	0	0.562878	0.348455	3.45474	1.10582	FANCE	protein_coding	chr6:35452361-35467103:+	Homo sapiens Fanconi anemia complementation group E (FANCE), mRNA	GO:0036297|interstrand cross-link repair;	GO:0043240|Fanconi anaemia nuclear complex;GO:0005654|nucleoplasm;GO:0005634|nucleus;	.	K10892	FANCE; fanconi anemia group E protein
ENSG00000112038	0.262805	0.0413576	0.0853499	0.0148903	0	0	0.0139742	0.0507843	0.044987	0.0432064	0.0594962	0.00753022	0	0	0.0790533	0	0.024969	0.0463469	0	0	0	0	0	0.0226417	OPRM1	protein_coding	chr6:154010496-154246867:+	Homo sapiens opioid receptor, mu 1 (OPRM1), transcript variant MOR-1Y, non-coding RNA	GO:0002438|acute inflammatory response to antigenic stimulus;GO:0007191|adenylate cyclase-activating dopamine receptor signaling pathway;GO:0031635|adenylate cyclase-inhibiting opioid receptor signaling pathway;GO:0048149|behavioral response to ethanol;GO:0071315|cellular response to morphine;GO:0033554|cellular response to stress;GO:0007268|synaptic transmission;GO:0042755|eating behavior;GO:004…	GO:0005623|cell;GO:0032839|dendrite cytoplasm;GO:0032590|dendrite membrane;GO:0005783|endoplasmic reticulum;GO:0005925|focal adhesion;GO:0005794|Golgi apparatus;GO:0005887|integral component of plasma membrane;GO:0045121|membrane raft;GO:0043005|neuron projection;GO:0043204|perikaryon;GO:0005886|plasma membrane;GO:0098794|postsynapse;GO:0042383|sarcolemma;	GO:0004979|beta-endorphin receptor activity;GO:0001965|G-protein alpha-subunit binding;GO:0031681|G-protein beta-subunit binding;GO:0004930|G-protein coupled receptor activity;GO:0038047|morphine receptor activity;GO:0042923|neuropeptide binding;GO:0005245|voltage-gated calcium channel activity;	K04215	OPRM1; mu-type opioid receptor
ENSG00000117009	2.74162	2.1728	1.58172	1.16121	2.30284	3.01017	2.04571	2.83711	2.78201	1.97042	11.3044	22.5933	2.34391	0.810127	3.16604	1.08016	2.22048	1.69092	36.2115	22.9471	33.3145	3.49236	2.64051	2.4885	KMO	protein_coding	chr1:241532134-241595642:+	Homo sapiens kynurenine 3-monooxygenase (kynurenine 3-hydroxylase) (KMO), mRNA	GO:0034354|'de novo' NAD biosynthetic process from tryptophan;GO:0043420|anthranilate metabolic process;GO:0070189|kynurenine metabolic process;GO:0019674|NAD metabolic process;GO:0019805|quinolinate biosynthetic process;GO:0009651|response to salt stress;GO:0044550|secondary metabolite biosynthetic process;GO:0006569|tryptophan catabolic process;GO:0019441|tryptophan catabolic process to kynuren…	GO:0005829|cytosol;GO:0070062|extracellular exosome;GO:0016021|integral component of membrane;GO:0005743|mitochondrial inner membrane;GO:0005741|mitochondrial outer membrane;	GO:0071949|FAD binding;GO:0050660|flavin adenine dinucleotide binding;GO:0004502|kynurenine 3-monooxygenase activity;GO:0016174|NAD(P)H oxidase activity;	K00486	KMO; kynurenine 3-monooxygenase [EC:1.14.13.9]
ENSG00000233259	0	0	0	0	0	0	0	0	0.366887	0	1.36467	0.15353	0	0	0	0	1.01816	0	0	0	0	0	0	0	FABP3P2	processed_pseudogene	chr13:42369259-42369657:-	Homo sapiens fatty acid binding protein 3 pseudogene 2 (FABP3P2) on chromosome 13	GO:0042632|cholesterol homeostasis;GO:0006631|fatty acid metabolic process;GO:0044539|long-chain fatty acid import;GO:0008285|negative regulation of cell proliferation;GO:0055091|phospholipid homeostasis;GO:0071073|positive regulation of phospholipid biosynthetic process;GO:0046320|regulation of fatty acid oxidation;GO:0042493|response to drug;GO:0070542|response to fatty acid;GO:0032868|response…	GO:0005829|cytosol;GO:0070062|extracellular exosome;GO:0005615|extracellular space;GO:0016528|sarcoplasm;	GO:0008092|cytoskeletal protein binding;GO:0050543|icosatetraenoic acid binding;GO:0036041|long-chain fatty acid binding;GO:0005324|long-chain fatty acid transporter activity;GO:0070538|oleic acid binding;	K08752	FABP3; fatty acid-binding protein 3, muscle and heart
ENSG00000233258	0	0	0	0	0	0	0	0	0	0	0	0	0	1.52088	0	0	0	0	0	0	0	0	0	0	AL390786.1	lincRNA	chr10:83911654-83912922:-	TPA: Homo sapiens long non-coding RNA OTTHUMT00000049107.1 (RP11-219F10.1 gene), lincRNA	.	.	.	.	.
ENSG00000117000	17.0145	9.04941	9.57009	8.49443	12.7347	11.6893	6.41568	7.18756	13.1951	8.39413	12.4565	11.6809	5.79455	6.68701	6.85163	4.91187	16.5096	8.37044	14.586	23.4535	13.5412	14.8088	17.4504	7.11676	RLF	protein_coding	chr1:40161373-40240921:+	Homo sapiens rearranged L-myc fusion (RLF), mRNA	GO:0051276|chromosome organization;GO:0015074|DNA integration;GO:0045944|positive regulation of transcription from RNA polymerase II promoter;GO:0045893|positive regulation of transcription, DNA-templated;GO:0044030|regulation of DNA methylation;GO:0006355|regulation of transcription, DNA-templated;GO:0006351|transcription, DNA-templated;	GO:0005634|nucleus;	GO:0003677|DNA binding;GO:0008270|zinc ion binding;	.	.
ENSG00000233254	0	0	0	0	0	0.2446	0	0.997899	0.454621	0	0	0	0	0	0	0	0	0	0	0	0	0	0	0	RPL21P134	processed_pseudogene	chrX:75384346-75384828:+	Homo sapiens zinc finger DHHC-type containing 15 (ZDHHC15), RefSeqGene on chromosome X	GO:0000184|nuclear-transcribed mRNA catabolic process, nonsense-mediated decay;GO:0006364|rRNA processing;GO:0006614|SRP-dependent cotranslational protein targeting to membrane;GO:0006412|translation;GO:0006413|translational initiation;GO:0019083|viral transcription;	GO:0005737|cytoplasm;GO:0005829|cytosol;GO:0022625|cytosolic large ribosomal subunit;GO:0016020|membrane;GO:0005730|nucleolus;	GO:0044822|poly(A) RNA binding;GO:0003723|RNA binding;GO:0003735|structural constituent of ribosome;	K02889	RP-L21e, RPL21; large subunit ribosomal protein L21e
ENSG00000165724	0	2.63822	2.31512	0.868153	4.83215	2.2164	0.814741	0.319311	0.277717	0.642116	0.484614	1.13633	0.592114	0.272422	0.0492947	0.531867	0.142723	0.238427	0.634407	0	0	0.0250128	0	0	ZMYND19	protein_coding	chr9:137582079-137590490:-	Homo sapiens zinc finger MYND-type containing 19 (ZMYND19), mRNA	.	GO:0005737|cytoplasm;GO:0005886|plasma membrane;GO:0045202|synapse;	GO:0046872|metal ion binding;	.	.
ENSG00000233251	0	0.07249	0	0	0	0	0	0	0	0	0	0	0	0	0	0	0	0	0	0	0	0	0	0	AC007743.1	antisense_RNA	chr2:56173534-56185770:-	TPA: Homo sapiens long non-coding RNA OTTHUMT00000470756.1 (AC007743.1 gene), antisense	GO:0006310|DNA recombination;GO:0090305|nucleic acid phosphodiester bond hydrolysis;GO:0032199|reverse transcription involved in RNA-mediated transposition;GO:0032197|transposition, RNA-mediated;	.	GO:0046872|metal ion binding;GO:0003964|RNA-directed DNA polymerase activity;GO:0009036|Type II site-specific deoxyribonuclease activity;	.	.
ENSG00000233250	12.2587	1.54332	4.63267	8.89049	0	7.31611	0	8.84376	3.69327	0	1.38762	0	2.23014	0	4.02272	1.84135	5.27995	1.44125	0	0	0	2.72157	1.19042	0	AC233728.1	antisense_RNA	chrX:53432722-53433032:-	TPA: Homo sapiens long non-coding RNA OTTHUMT00000056765.1 (RP3-339A18.6 gene), antisense	GO:0006307|DNA dealkylation involved in DNA repair;GO:0006355|regulation of transcription, DNA-templated;GO:0006351|transcription, DNA-templated;	GO:0031594|neuromuscular junction;GO:0005654|nucleoplasm;GO:0005634|nucleus;GO:0005667|transcription factor complex;	GO:0003723|RNA binding;	K18666	ASCC1; activating signal cointegrator complex subunit 1
ENSG00000283419	0	0	0	1.7061	0	0	0	0	0	0	0	0	0	10.756	0	0	0	0	0	0	0	0	0	0	MIR6874	miRNA	chr7:5711840-5711910:-	Homo sapiens microRNA 6874 (MIR6874), microRNA	.	.	.	.	.
ENSG00000260422	0	0.205274	0	0.0739066	0	0	0.277438	0	0	0	0.110739	0	0	0	0	0	0	0	0	0	0	0	0	0	Z97205.2	lincRNA	chr6:164084023-164085661:-	PREDICTED: Homo sapiens uncharacterized LOC105378106 (LOC105378106), ncRNA	.	.	.	.	.
ENSG00000275598	0.0711502	0	0	0	0	0	0	0.164988	0	0	0	0	0	0	0.280177	0	0	0	0	0	0	0	0	0	AP000484.1	processed_pseudogene	chr11:63469376-63470944:+	Homo sapiens zinc finger protein 91 pseudogene (LOC100533643) on chromosome 11	GO:0006355|regulation of transcription, DNA-templated;GO:0006351|transcription, DNA-templated;	GO:0005634|nucleus;	GO:0046872|metal ion binding;GO:0000978|RNA polymerase II core promoter proximal region sequence-specific DNA binding;	.	.
ENSG00000070718	0.354844	0.93278	1.19683	1.10016	0.980565	1.32712	1.48531	1.141	1.06129	0.25202	0.742274	1.60076	1.31691	1.05769	0.773179	1.1056	0.690454	0.170213	1.10895	0.970836	0.0858981	0.463222	2.5637	0.645665	AP3M2	protein_coding	chr8:42152946-42171673:+	Homo sapiens adaptor related protein complex 3 mu 2 subunit (AP3M2), transcript variant 1, mRNA	GO:0008089|anterograde axon cargo transport;GO:0048490|anterograde synaptic vesicle transport;GO:0006886|intracellular protein transport;	GO:0030119|AP-type membrane coat adaptor complex;GO:1904115|axon cytoplasm;GO:0030131|clathrin adaptor complex;GO:0030659|cytoplasmic vesicle membrane;GO:0005794|Golgi apparatus;	.	K12398	AP3M; AP-3 complex subunit mu
ENSG00000283117	0	0	0	0	0	0	0	0	0.0234746	0	0	0	0	0	0	0	0	0	0	0	0	0	0	0	MGC4859	lincRNA	chr7:10449820-10779944:-	Homo sapiens hypothetical protein MGC4859 similar to HSPA8, mRNA (cDNA clone IMAGE:3605453), partial cds	GO:0007568|aging;GO:0008088|axon cargo transport;GO:0043624|cellular protein complex disassembly;GO:0071276|cellular response to cadmium ion;GO:0034605|cellular response to heat;GO:0021549|cerebellum development;GO:0051085|chaperone mediated protein folding requiring cofactor;GO:0061684|chaperone-mediated autophagy;GO:0061077|chaperone-mediated protein folding;GO:0072318|clathrin coat disassembly…	GO:0032279|asymmetric synapse;GO:0005776|autophagosome;GO:0030424|axon;GO:0009986|cell surface;GO:0005737|cytoplasm;GO:0005829|cytosol;GO:0030425|dendrite;GO:0043198|dendritic shaft;GO:0043197|dendritic spine;GO:0070062|extracellular exosome;GO:0005882|intermediate filament;GO:0030529|ribonucleoprotein complex;GO:1990836|lysosomal matrix;GO:0005765|lysosomal membrane;GO:0005764|lysosome;GO:004247…	GO:0031686|A1 adenosine receptor binding;GO:0043531|ADP binding;GO:0005524|ATP binding;GO:0016887|ATPase activity;GO:0042623|ATPase activity, coupled;GO:1990833|clathrin-uncoating ATPase activity;GO:0019899|enzyme binding;GO:0042277|peptide binding;GO:1904593|prostaglandin binding;GO:0005102|receptor binding;GO:0003723|RNA binding;GO:0008134|transcription factor binding;GO:0051082|unfolded protei…	K03283	HSPA1_8; heat shock 70kDa protein 1/8
ENSG00000275597	0	0	0	0	0	0	0	0	0.487147	0	0.100666	0	0	0	0.194554	0	0	0	0	0	0	0	0	0	AC108479.2	unprocessed_pseudogene	chr2:87980714-87992858:-	PREDICTED: Nomascus leucogenys anaphase-promoting complex subunit 1 (LOC100581888), mRNA	GO:0031145|anaphase-promoting complex-dependent proteasomal ubiquitin-dependent protein catabolic process;GO:0051301|cell division;GO:0007067|mitotic nuclear division;GO:0051436|negative regulation of ubiquitin-protein ligase activity involved in mitotic cell cycle;GO:0051437|positive regulation of ubiquitin-protein ligase activity involved in regulation of mitotic cell cycle transition;GO:004316…	GO:0005680|anaphase-promoting complex;GO:0005829|cytosol;GO:0005654|nucleoplasm;	.	K03348	APC1; anaphase-promoting complex subunit 1
ENSG00000152093	0	0	0	0	0	0	0	0	0	0.0350993	0	0	0	0	0	0	0.0405678	0	0	0	0	0	0	0	CFC1B	protein_coding	chr2:130521197-130528604:+	Homo sapiens cripto, FRL-1, cryptic family 1 (CFC1), transcript variant 2, mRNA	GO:0007369|gastrulation;	GO:0005576|extracellular region;	.	.	.
ENSG00000152092	0.416307	0.0585056	0.308706	0	0	0	0.0185328	0	0.246605	0.114602	0.0591785	0.0665779	0.035226	0.102153	0.0254161	0	0.28699	0.129761	0	0	0	0.14831	0	0	ASTN1	protein_coding	chr1:176857302-177164973:-	Homo sapiens astrotactin 1 (ASTN1), transcript variant 1, mRNA	GO:0007626|locomotory behavior;GO:0007158|neuron cell-cell adhesion;GO:0001764|neuron migration;	GO:0030136|clathrin-coated vesicle;GO:0005768|endosome;GO:0009897|external side of plasma membrane;GO:0016021|integral component of membrane;GO:0043204|perikaryon;	.	.	.
ENSG00000260423	0.284212	0.0460042	0.287694	0	0	0.444243	0.0518142	0	0.0500414	0	0.220602	0	0	0.120487	0.0133235	0	0.216023	0.0143206	0	0	0	0.027042	0	0	LINC02367	lincRNA	chr12:9367464-9397617:+	Homo sapiens uncharacterized LOC101930452 (LOC101930452), long non-coding RNA	.	.	.	.	.
ENSG00000271306	0.90898	0	0	0	0	0	0	0	0	0	0	0	0	0	0	0	0.172724	0	0	0	0	0	0	0	RAC1P9	processed_pseudogene	chr7:53779783-53780263:+	Homo sapiens ras-related C3 botulinum toxin substrate 1 pseudogene 9 (RAC1P9) on chromosome 7	GO:0048870|cell motility;GO:0001934|positive regulation of protein phosphorylation;GO:0030334|regulation of cell migration;GO:0007264|small GTPase mediated signal transduction;	GO:0042470|melanosome;GO:0016020|membrane;	GO:0005525|GTP binding;	.	.
ENSG00000271304	0	0.120806	0	3.91453	0.138106	0	0	0.618088	0.131407	0	0	0	0	0.316396	0	0	0.121558	0	0.450273	3.02565	0	0	0.698866	0	DPRXP2	processed_pseudogene	chr6:35989515-35990436:-	Homo sapiens solute carrier family 26 member 8 (SLC26A8), RefSeqGene on chromosome 6	GO:0006355|regulation of transcription, DNA-templated;GO:0006351|transcription, DNA-templated;	GO:0005634|nucleus;	GO:0043565|sequence-specific DNA binding;	.	.
ENSG00000271303	0	0	0.561484	0	0	0	0	0	0.0542579	0	0	0.0454102	0	0	0	0	0	0	0	0	0	0	0	0	SRXN1	protein_coding	chr20:646615-653370:-	Homo sapiens sulfiredoxin 1 (SRXN1), mRNA	GO:0006979|response to oxidative stress;	GO:0005829|cytosol;	GO:0005524|ATP binding;GO:0016667|oxidoreductase activity, acting on a sulfur group of donors;GO:0032542|sulfiredoxin activity;	K12260	SRX1; sulfiredoxin [EC:1.8.98.2]
ENSG00000271302	0	0.462996	0	0	0	0	0	0	0	0	0.277524	1.96701	0	0	0	0	0	0	0	0	0	0	0	0	AC105254.2	processed_pseudogene	chr4:121118299-121118734:+	Homo sapiens BAC clone RP11-647P12 from 4, complete sequence	GO:0071476|cellular hypotonic response;GO:0035556|intracellular signal transduction;GO:0036438|maintenance of lens transparency;GO:0090188|negative regulation of pancreatic juice secretion;GO:1901380|negative regulation of potassium ion transmembrane transport;GO:1901017|negative regulation of potassium ion transmembrane transporter activity;GO:0001933|negative regulation of protein phosphorylati…	GO:0016324|apical plasma membrane;GO:0016323|basolateral plasma membrane;GO:0005737|cytoplasm;GO:0005856|cytoskeleton;GO:0005829|cytosol;GO:0019898|extrinsic component of membrane;GO:0005634|nucleus;	GO:0005524|ATP binding;GO:0016301|kinase activity;GO:0004674|protein serine/threonine kinase activity;GO:0004702|receptor signaling protein serine/threonine kinase activity;	K08835	OXSR1, STK39; serine/threonine-protein kinase OSR1/STK39 [EC:2.7.11.1]
ENSG00000169385	49.0825	56.9504	70.5608	28.1574	20.4794	48.5085	57.4425	72.7766	33.2523	30.1051	14.6643	4.78708	29.9072	17.2731	29.193	33.7994	21.9714	61.9232	21.2601	14.3374	24.0392	18.2313	15.6395	114.906	RNASE2	protein_coding	chr14:20955452-20956436:+	PREDICTED: Pan troglodytes ribonuclease, RNase A family, 2 (liver, eosinophil-derived neurotoxin) (RNASE2), transcript variant X1, mRNA	GO:0006935|chemotaxis;GO:1903955|positive regulation of protein targeting to mitochondrion;GO:0006401|RNA catabolic process;	GO:0070062|extracellular exosome;GO:0005576|extracellular region;GO:0005764|lysosome;	GO:0004519|endonuclease activity;GO:0003676|nucleic acid binding;GO:0004522|ribonuclease A activity;GO:0004540|ribonuclease activity;	K01168	RNASE1_2; pancreatic ribonuclease [EC:3.1.27.5]
ENSG00000279478	0	0	0	0	0	0	0	0	0	0	0	0	0	0	0.110936	0	0	0	0	0	0	0	0	0	AC127071.2	TEC	chr12:130383364-130383890:+	Homo sapiens 12 BAC RP11-200K12 (Roswell Park Cancer Institute Human BAC Library) complete sequence	.	.	.	.	.
ENSG00000271309	0	0	0	0	0	0	0	0	0.351894	0	0	0	0	0	0	0	0	0	0	0	0	0	0	0	AC140113.2	processed_pseudogene	chrY:11107389-11107596:-	Homo sapiens PAC clone RP1-85D24 from Y, complete sequence	.	.	.	.	.
ENSG00000272033	2.16465	0.4621	0.600192	0	0	1.18579	0.900795	0.290988	1.54662	0.371352	0.543319	0	0.0285362	0.744775	0.555913	0	1.28763	0.199172	0	0	0	0	0	0	AL136984.1	sense_intronic	chr1:167379108-167381000:+	TPA: Homo sapiens long non-coding RNA OTTHUMT00000470335.1 (RP11-52A20.2 gene), sense_intronic	.	.	.	.	.
ENSG00000268153	0	0.0366697	0	0	0	0	0.0619512	0	0	0.191545	0	0	0	0	0.350462	0	0	0	0	0	0	0	0	0	AC005176.1	transcribed_unprocessed_pseudogene	chr19:39638685-39642401:+	Homo sapiens lectin, galactoside-binding, soluble, 14 pseudogene (LOC100129935), non-coding RNA	GO:0006355|regulation of transcription, DNA-templated;GO:0006351|transcription, DNA-templated;	GO:0005634|nucleus;	GO:0003677|DNA binding;GO:0046872|metal ion binding;	K10097	LGALS14; galectin-14
ENSG00000257210	0	0	0	0.251835	0	0	0	0	0	0	0	0	0	0	0	0	0	0	0	0	0	0	0	0	NACAP3	processed_pseudogene	chr12:93124063-93124543:-	Homo sapiens 12 BAC RP11-202G11 (Roswell Park Cancer Institute Human BAC Library) complete sequence	GO:0015031|protein transport;	.	.	K03626	EGD2, NACA; nascent polypeptide-associated complex subunit alpha
ENSG00000077092	0.361428	0.163808	0	0	0	0.0319561	0.0768734	0.0372491	0.0989909	0	0	0.563371	0	0	0.221393	0	0.164828	0.0169972	0	0	0.372651	0	0	0	RARB	protein_coding	chr3:25174332-25597932:+	Homo sapiens retinoic acid receptor beta (RARB), transcript variant 1, mRNA	GO:0001889|liver development;GO:0060037|pharyngeal system development;GO:0006351|transcription, DNA-templated;	GO:0005634|nucleus;	GO:0003677|DNA binding;GO:0003708|retinoic acid receptor activity;GO:0043565|sequence-specific DNA binding;GO:0003707|steroid hormone receptor activity;GO:0008270|zinc ion binding;	K08528	NR1B2, RARB; retinoic acid receptor beta
ENSG00000275591	0.0177062	0	0	0	0	0	0	0	0.0145486	0.221235	0.156331	0.0243524	0	0.175146	0.034862	0	0.0672904	0.0249806	0	0	0	0	0	0	XKR5	protein_coding	chr8:6808517-6835644:-	Homo sapiens XK related 5 (XKR5), transcript variant 1, mRNA	.	GO:0016021|integral component of membrane;GO:0016020|membrane;	.	.	.
ENSG00000077097	14.9892	24.5709	24.6465	7.72613	14.0258	21.9805	28.975	12.2125	10.3784	11.0202	12.8928	6.16232	8.41031	9.99155	7.65133	6.30947	6.16135	8.33829	8.73492	17.32	4.83637	8.49118	20.5991	24.6136	TOP2B	protein_coding	chr3:25597905-25664907:-	PREDICTED: Homo sapiens topoisomerase (DNA) II beta 180kDa (TOP2B), transcript variant X1, mRNA	GO:0006265|DNA topological change;	GO:0005730|nucleolus;	GO:0005524|ATP binding;GO:0008301|DNA binding, bending;GO:0003918|DNA topoisomerase type II (ATP-hydrolyzing) activity;GO:0046872|metal ion binding;	K03164	TOP2; DNA topoisomerase II [EC:5.99.1.3]
ENSG00000282836	8.97985	0.271326	0	0	0	0	0	0	0	0	0	0	0	0	0.70722	0	0	0.253382	0	0	0	0	0.261605	0	AC068544.1	antisense_RNA	chr2:196638422-196639497:-	PREDICTED: Homo sapiens uncharacterized LOC105373823 (LOC105373823), ncRNA	.	.	.	.	.
ENSG00000106536	0.205628	0.171676	0	0	0.093458	0	0.0276225	0.0167307	0.240097	0	0.235209	0.0148848	0.0918803	0.171286	0.113645	0.0766365	0.205648	0.0229032	0	0	0	0	0	0	POU6F2	protein_coding	chr7:38977998-39493095:+	PREDICTED: Chlorocebus sabaeus POU class 6 homeobox 2 (POU6F2), transcript variant X3, mRNA	GO:0007417|central nervous system development;GO:0007402|ganglion mother cell fate determination;GO:0006355|regulation of transcription, DNA-templated;GO:0006366|transcription from RNA polymerase II promoter;GO:0007601|visual perception;	GO:0005634|nucleus;	GO:0003677|DNA binding;GO:0003700|transcription factor activity, sequence-specific DNA binding;	K09368	POU6F; POU domain transcription factor, class 6
ENSG00000268157	0	0	0	0	0	0	0	0	0	0	0.36741	0	0	0	0	0	0	0	0	0	0	0	0	0	AC010524.1	antisense_RNA	chr19:49356152-49357769:+	TPA: Homo sapiens long non-coding RNA OTTHUMT00000465502.1 (AC010524.4 gene), antisense	.	.	.	.	.
ENSG00000132846	0.123077	0.712761	1.12403	0.102277	0.366086	0.535029	0.340308	0.0528516	0.28091	0.161875	0.287919	0.253911	0.298539	0	0.296177	0.10564	0.228672	0.221874	0	0.746301	0	0.0546487	0.00995979	0.801156	ZBED3	protein_coding	chr5:77072072-77087323:-	Homo sapiens chromosome 5 clone CTC-564N23, complete sequence	GO:0001933|negative regulation of protein phosphorylation;GO:0090263|positive regulation of canonical Wnt signaling pathway;GO:1903955|positive regulation of protein targeting to mitochondrion;GO:0045944|positive regulation of transcription from RNA polymerase II promoter;GO:0050821|protein stabilization;GO:0016055|Wnt signaling pathway;	GO:0005829|cytosol;GO:0016020|membrane;	GO:0003677|DNA binding;GO:0046872|metal ion binding;	.	.
ENSG00000279026	0.240216	0.120969	0	0	0	0.0530974	0.178823	0.15473	0.131585	0	0.299102	0	0	0.105607	0.0525515	0	0	0	0	0	0	0	0.291587	0	AC005225.5	TEC	chr14:73580694-73582918:+	Homo sapiens PAC clone RP3-414A15 from 14q24.3, complete sequence	.	.	.	.	.
ENSG00000282527	0	0	0	0	0	0	0	0	0	0	0	0	0	0	0	0	0.294381	0.136606	0	0	0	0	0	0	AC110491.3	antisense_RNA	chr3:97800733-97821884:-	PREDICTED: Pan troglodytes uncharacterized LOC101057220 (LOC101057220), ncRNA	.	.	.	.	.
ENSG00000260425	0.409564	0.154687	0	0.696166	0	0	0	0	0	0	0	0	0	1.2154	0	0	0	0	0	0	0	0	0	0	AL031709.1	antisense_RNA	chr16:1358900-1361405:-	TPA: Homo sapiens long non-coding RNA OTTHUMT00000432278.1 (LA16c-316G12.2 gene), antisense	.	GO:0005654|nucleoplasm;	.	.	.
ENSG00000228375	0	0	0	0	0	0	0	0	0	0	0.343751	0	0	1.33509	0	0	0	0	0	0	0	0	0	0	RPS20P25	processed_pseudogene	chr9:81410279-81410630:+	Homo sapiens ribosomal protein S20 pseudogene 25 (RPS20P25) on chromosome 9	GO:0006412|translation;	GO:0022627|cytosolic small ribosomal subunit;	GO:0003723|RNA binding;GO:0003735|structural constituent of ribosome;	K02969	RP-S20e, RPS20; small subunit ribosomal protein S20e
ENSG00000126790	1.60161	3.55263	0.756577	4.33852	0.68056	2.91645	5.67753	7.80121	0.480439	1.2873	0.794238	0.646849	3.5766	3.1015	4.87196	6.67716	1.81636	1.88301	0.17894	0	0.649596	0.728082	3.59199	6.04506	L3HYPDH	protein_coding	chr14:59460363-59484430:-	PREDICTED: Gorilla gorilla gorilla L-3-hydroxyproline dehydratase (trans-) (L3HYPDH), mRNA	GO:0008152|metabolic process;	.	GO:0016836|hydro-lyase activity;GO:0050346|trans-L-3-hydroxyproline dehydratase activity;	K18384	L3HYPDH; trans-L-3-hydroxyproline dehydratase [EC:4.2.1.77]
ENSG00000164976	0.111385	0.0210343	0	0.0189329	0	0.0553962	0.142145	0.0430478	0.125841	0.119029	0.0567367	0	0.0337725	0.165269	0.0548267	0.15237	0.105826	0	0	0	0	0	0	0	MYORG	protein_coding	chr9:34366670-34376853:-	Homo sapiens KIAA1161 (KIAA1161), mRNA	GO:0005975|carbohydrate metabolic process;GO:0043568|positive regulation of insulin-like growth factor receptor signaling pathway;GO:0051897|positive regulation of protein kinase B signaling;GO:0048741|skeletal muscle fiber development;	GO:0016021|integral component of membrane;GO:0031965|nuclear membrane;	GO:0004553|hydrolase activity, hydrolyzing O-glycosyl compounds;	.	.
ENSG00000164975	3.73166	8.06378	8.54634	7.73844	4.74165	4.38347	10.3663	13.2889	4.32549	5.03948	1.76504	1.14562	7.45146	6.80251	8.93047	9.2658	3.14024	3.58192	1.46339	4.97487	0.869279	5.77857	5.12502	13.1079	SNAPC3	protein_coding	chr9:15422704-15465953:+	Human DNA sequence from clone RP11-307K19 on chromosome 9, complete sequence	GO:0006355|regulation of transcription, DNA-templated;GO:0006351|transcription, DNA-templated;	GO:0005634|nucleus;	GO:0003677|DNA binding;	K15210	SNAPC3; snRNA-activating protein complex subunit 3
ENSG00000265154	0	0	0	0	2.40392	0	0	2.15172	0	7.32259	8.19273	0	0.562698	0	0	0	0	0	1.30626	0	0	0	0	0	MIR151B	miRNA	chr14:100109419-100109514:-	Homo sapiens microRNA 151b (MIR151B), microRNA	.	.	.	.	.
ENSG00000164972	0.433329	0.0467608	0	0	0.106915	0	0.0394998	0	0.406915	0	0.168173	0.553411	0	0	0	0	0	0	0	0	0	0.0412302	0	0	C9orf24	protein_coding	chr9:34379019-34397832:-	Homo sapiens chromosome 9 open reading frame 24 (C9orf24), transcript variant 1, mRNA	GO:0030154|cell differentiation;GO:0043623|cellular protein complex assembly;GO:0007283|spermatogenesis;	GO:0002177|manchette;GO:0005634|nucleus;GO:0048471|perinuclear region of cytoplasm;	.	K18634	SMRP1; spermatid-specific manchette-related protein 1
ENSG00000164970	1.6252	2.01048	2.97075	3.87548	1.30175	1.06209	1.72835	2.34857	1.29667	1.79676	0.799844	0.745078	0.528478	0.823225	3.77184	0.727805	1.3427	1.69475	0.0663147	0	0.0633523	0.313751	0.394552	0	FAM219A	protein_coding	chr9:34398184-34458570:-	Homo sapiens family with sequence similarity 219 member A (FAM219A), transcript variant 1, mRNA	.	.	.	.	.
ENSG00000260426	0	0	0	0	0	0	0	0	0.117991	0	0	0	0	0	0	0	0	0.16883	0	0	0	0	0	0	AC008060.4	sense_overlapping	chr7:155399922-155401782:+	TPA: Homo sapiens long non-coding RNA OTTHUMT00000422761.1 (RP5-912I13.1 gene), sense_overlapping	.	.	.	.	.
ENSG00000164978	11.2697	21.3446	22.4297	3.04241	16.7447	7.36325	24.7982	14.9239	10.0088	12.2611	4.89629	4.44479	12.7133	13.5521	7.01562	17.6036	17.1946	13.8537	0.991544	0	2.28454	2.98031	12.9153	1.94185	NUDT2	protein_coding	chr9:34329506-34343713:+	Homo sapiens nudix hydrolase 2 (NUDT2), transcript variant 1, mRNA	GO:0006915|apoptotic process;GO:0006139|nucleobase-containing compound metabolic process;GO:0000302|response to reactive oxygen species;	GO:0005759|mitochondrial matrix;	GO:0004081|bis(5'-nucleosyl)-tetraphosphatase (asymmetrical) activity;GO:0008803|bis(5'-nucleosyl)-tetraphosphatase (symmetrical) activity;GO:0005525|GTP binding;	K01518	NUDT2; bis(5'-nucleosidyl)-tetraphosphatase [EC:3.6.1.17]
ENSG00000228372	0	0	0	0	0	0	0	0	0	0	0	0	0	0.490898	0	0	0	0	0	0	0	0	0	0	SMIM10L2B-AS1	lincRNA	chrX:135059685-135123952:+	TPA: Homo sapiens long non-coding RNA OTTHUMT00000058400.1 (RP11-85L21.4 gene), lincRNA	.	.	.	.	.
ENSG00000174343	2.33385	0.191161	0	0	0.0728459	0	0.017942	0.130407	0.138625	0	0.0381946	0.193366	0.0170515	0	0.313725	0	0	0.515722	0	0	0	0	0	0	CHRNA9	protein_coding	chr4:40335329-40355217:+	Homo sapiens cholinergic receptor nicotinic alpha 9 subunit (CHRNA9), mRNA	GO:0050910|detection of mechanical stimulus involved in sensory perception of sound;GO:0042472|inner ear morphogenesis;GO:0007204|positive regulation of cytosolic calcium ion concentration;GO:0007271|synaptic transmission, cholinergic;	GO:0005892|acetylcholine-gated channel complex;GO:0030054|cell junction;GO:0005887|integral component of plasma membrane;GO:0005886|plasma membrane;GO:0045211|postsynaptic membrane;	GO:0042166|acetylcholine binding;GO:0004889|acetylcholine-activated cation-selective channel activity;GO:0022848|acetylcholine-gated cation channel activity;GO:0005262|calcium channel activity;GO:0015276|ligand-gated ion channel activity;	K04810	CHRNA9; nicotinic acetylcholine receptor alpha-9
ENSG00000260495	0.231549	0.0249866	0	0	0	0.0877398	0	0.102273	0	0	0.0673972	0	0	0	0.151966	0	0	0	0	0	0	0	0	0.0227987	AC009148.1	antisense_RNA	chr16:81310731-81313423:-	TPA: Homo sapiens long non-coding RNA OTTHUMT00000432300.1 (RP11-55K13.1 gene), antisense	.	GO:0016021|integral component of membrane;	.	.	.
ENSG00000260494	0.246418	0	0	0	0	0	0	0.761881	0	0	0	0	0	0	0	0	0	0	0	0	0	0	0	0	AC002310.3	unprocessed_pseudogene	chr16:30537202-30538231:-	PREDICTED: Macaca fascicularis ribosomal protein L7 like 1 (RPL7L1), mRNA	GO:0001825|blastocyst formation;GO:0002181|cytoplasmic translation;GO:0000463|maturation of LSU-rRNA from tricistronic rRNA transcript (SSU-rRNA, 5.8S rRNA, LSU-rRNA);	GO:0022625|cytosolic large ribosomal subunit;GO:0005730|nucleolus;	GO:0044822|poly(A) RNA binding;GO:0003735|structural constituent of ribosome;	.	.
ENSG00000260497	0	0	0	0	0	0	0	0	1.0309	0	0	0	0	0	0	0	0	0	0	0	0	0	0	0	AC141846.1	processed_pseudogene	chr16:47760780-47760921:-	Homo sapiens FOSMID clone ABC10-1607370N12 from chromosome 16, complete sequence	GO:0006869|lipid transport;	GO:0016021|integral component of membrane;GO:0005743|mitochondrial inner membrane;	GO:0005524|ATP binding;GO:0042626|ATPase activity, coupled to transmembrane movement of substances;	K05651	ABCA9; ATP-binding cassette, subfamily A (ABC1), member 9
ENSG00000260496	0	0	0	0	0	0	0	0	0	0	0	0	0.0390593	0	0	0	0.0489571	0	0	0	0	0	0	0	AC009041.1	lincRNA	chr16:991151-1000926:-	TPA: Homo sapiens long non-coding RNA OTTHUMT00000420782.1 (RP11-161M6.3 gene), lincRNA	.	.	.	.	.
ENSG00000174348	0.109078	0.151057	0	0	0	0.0482211	0.0812003	0	0.239001	0	0	0	0.0110243	0.131875	0	0	0.0414537	0.192363	0	0.0132283	0	0	0	0	PODN	protein_coding	chr1:53062052-53085502:+	Homo sapiens podocan (PODN), transcript variant 2, mRNA	GO:0019221|cytokine-mediated signaling pathway;GO:0030336|negative regulation of cell migration;GO:0008285|negative regulation of cell proliferation;GO:0046426|negative regulation of JAK-STAT cascade;GO:0006469|negative regulation of protein kinase activity;	GO:0005737|cytoplasm;GO:0005615|extracellular space;GO:0005578|proteinaceous extracellular matrix;	GO:0005518|collagen binding;GO:0004860|protein kinase inhibitor activity;	.	.
ENSG00000260493	0.115688	0.131082	1.10665	0	0	0.0767153	0.0738184	0.804799	0.380228	0	0	0	0	0.190728	0.68334	0	0.087932	0	0	0	0	0	0	0	AC011773.4	antisense_RNA	chr8:85172077-85177062:-	TPA: Homo sapiens long non-coding RNA OTTHUMT00000426664.1 (RP11-219B4.7 gene), antisense	.	.	.	.	.
ENSG00000260492	0	0	0	0	0	0	0	0	0	0	0.197713	0	0	0	0	0	0.442534	0	0	0	0	0	0	0	CISTR	lincRNA	chr12:53750447-53757034:-	Homo sapiens chondrogenesis-associated transcript (CISTR), transcript variant 2, long non-coding RNA	.	.	.	.	.
ENSG00000226426	0	0	0	0	0	0	0	0	0.4707	0	0	0	0	0	0	0	0	0	0	0	0	0	0	0	AC012558.1	lincRNA	chr10:64036345-64037280:-	TPA: Homo sapiens long non-coding RNA OTTHUMT00000048267.1 (RP11-174J11.1 gene), lincRNA	.	.	.	.	.
ENSG00000226427	0	0.492958	0	0	0	0	0	0	0	0	0	0	0	0	0	0	0.248013	0	0	0	0	0	0	0	HMGN2P7	processed_pseudogene	chr3:15375373-15375645:-	Homo sapiens high mobility group nucleosomal binding domain 2 pseudogene 7 (HMGN2P7) on chromosome 3	.	.	.	.	.
ENSG00000221436	0	0.773435	0	0	0	0	0	0	0	0	0	0	0	0	0	0	0	0	0	0	0	0	0	0	MIR548F3	miRNA	chr5:110513829-110513915:-	Homo sapiens microRNA 548f-3 (MIR548F3), microRNA	.	.	.	.	.
ENSG00000221430	0	12.3205	0	2.13262	0	12.0638	4.00283	8.7281	2.57725	3.71286	2.13029	0	1.90208	0.827382	6.58744	0	1.43044	0	0	0	0	0	0	0	MIR1294	miRNA	chr5:154347106-154347247:+	Homo sapiens microRNA 1294 (MIR1294), microRNA	.	.	.	.	.
ENSG00000226423	0	0.595476	0	0	0	0.836401	0	0	0.259093	0	0.42832	0	0	0.103972	0	0	0	0	0	0	0	0	0	0	AC093642.1	lincRNA	chr2:242025183-242026176:-	TPA: Homo sapiens long non-coding RNA OTTHUMT00000322411.1 (AC093642.4 gene), lincRNA	.	.	.	.	.
ENSG00000226421	0	0	0	0	0	0	0	0	0.57119	0	0	0	0	0	0	0	0	0	0	0	0	0	0	0	SLC25A5P5	processed_pseudogene	chr7:32471513-32472409:+	Homo sapiens solute carrier family 25 member 5 pseudogene 5 (SLC25A5P5) on chromosome 7	GO:0007059|chromosome segregation;GO:1901029|negative regulation of mitochondrial outer membrane permeabilization involved in apoptotic signaling pathway;GO:0008284|positive regulation of cell proliferation;GO:0050796|regulation of insulin secretion;GO:0006412|translation;GO:0006810|transport;GO:0016032|viral process;	GO:0070062|extracellular exosome;GO:0031012|extracellular matrix;GO:0005887|integral component of plasma membrane;GO:0016020|membrane;GO:0005743|mitochondrial inner membrane;GO:0042645|mitochondrial nucleoid;GO:0005739|mitochondrion;GO:0071817|MMXD complex;GO:0043209|myelin sheath;GO:0005634|nucleus;	GO:0015207|adenine transmembrane transporter activity;GO:0044822|poly(A) RNA binding;GO:0003735|structural constituent of ribosome;GO:0031625|ubiquitin protein ligase binding;	K05863	SLC25A4S, ANT; solute carrier family 25 (mitochondrial adenine nucleotide translocator), member 4/5/6/31
ENSG00000131864	0.137257	0	0	0	0	0	0	0.0707293	0.0187966	0	0.0466103	0	0	0.0150858	0.165151	0	0.208652	0	0	0	0	0	0	0	USP29	protein_coding	chr19:57119138-57131926:+	Homo sapiens ubiquitin specific peptidase 29 (USP29), mRNA	GO:0016579|protein deubiquitination;GO:0006511|ubiquitin-dependent protein catabolic process;	.	GO:0004843|ubiquitin-specific protease activity;	K11850	USP26_29_37; ubiquitin carboxyl-terminal hydrolase 26/29/37 [EC:3.4.19.12]
ENSG00000221439	0	0	0	0	0.610518	0	0	0	0	0	0	0	0	0	0	0	0	0.997439	0	0	0	0	0	0	RNU4ATAC16P	snRNA	chr12:781133-781258:+	Homo sapiens RNA, U4atac small nuclear 16, pseudogene (RNU4ATAC16P) on chromosome 12	.	.	.	.	.
ENSG00000249502	0.593867	0.0897184	0	0	1.12824	0.236283	0.606295	0	0	0	0	0	0	0.0783255	0	0	0.541661	0	0	0	1.19799	0.316428	0	1.06421	AC006160.1	antisense_RNA	chr4:17587467-17614571:-	TPA: Homo sapiens long non-coding RNA OTTHUMT00000360040.1 (AC006160.5 gene), antisense	.	.	.	.	.
ENSG00000249506	0	0	0	0	0	0	0	0	0.226607	0	0	0	0	0	0.331836	0	0	0	0	0	0	0	0	0	ZEB2P1	transcribed_processed_pseudogene	chr4:16360686-16397323:-	Homo sapiens zinc finger E-box binding homeobox 2 pseudogene 1 (ZEB2P1) on chromosome 4	GO:0048066|developmental pigmentation;GO:0097324|melanocyte migration;GO:0000122|negative regulation of transcription from RNA polymerase II promoter;GO:0007399|nervous system development;GO:0048023|positive regulation of melanin biosynthetic process;GO:0045636|positive regulation of melanocyte differentiation;GO:0045944|positive regulation of transcription from RNA polymerase II promoter;GO:1903…	GO:0005634|nucleus;	GO:0003677|DNA binding;GO:0046872|metal ion binding;GO:0019208|phosphatase regulator activity;GO:0001227|transcriptional repressor activity, RNA polymerase II transcription regulatory region sequence-specific binding;	K09299	ZEB1_2; zinc finger homeobox protein 1/2
ENSG00000249505	0.230578	0	0	0	0	0	0	0	0	0	0.0522003	0	0	0	0	0	0	0	0	0	0	0	0	0	AC108673.1	processed_pseudogene	chr3:129045763-129046921:+	Homo sapiens jumonji domain containing 4 pseudogene (LOC100130760) on chromosome 3	.	.	.	.	.
ENSG00000249509	0.0935715	0	0	0	0	0.806639	0	0.0723267	0.153769	0	0	0	0	0	0.0614112	0	0	0	0	0	0	0	0	0.386955	AC023886.1	antisense_RNA	chr4:112515385-112546881:+	TPA: Homo sapiens long non-coding RNA OTTHUMT00000363893.1 (RP11-402J6.1 gene), antisense	GO:0000027|ribosomal large subunit assembly;GO:0006412|translation;	GO:0022625|cytosolic large ribosomal subunit;GO:0005634|nucleus;	GO:0070180|large ribosomal subunit rRNA binding;GO:0000166|nucleotide binding;GO:0003735|structural constituent of ribosome;	K02893	RP-L23Ae, RPL23A; large subunit ribosomal protein L23Ae
ENSG00000280067	1.08257	1.81072	0.575314	1.8927	0.868081	2.28182	0.789447	2.65976	1.68371	0.432236	0.577693	0.106351	1.54742	1.58079	2.20761	0	1.73383	1.50006	3.07516	0.618929	1.45589	4.22316	8.64478	5.7293	AC023818.2	TEC	chr16:48343755-48346058:-	Homo sapiens chromosome 16 clone CTD-2600H12, complete sequence	GO:0006355|regulation of transcription, DNA-templated;GO:0006351|transcription, DNA-templated;	GO:0005634|nucleus;	GO:0003677|DNA binding;GO:0046872|metal ion binding;	.	.
ENSG00000163444	9.35938	8.89162	12.6836	8.21393	4.815	10.3	8.75333	8.10663	9.6901	9.99626	4.04236	3.48439	4.25336	3.73534	7.46404	8.28981	8.35835	10.1141	1.10575	2.41501	1.78538	8.11996	13.617	8.78405	TMEM183A	protein_coding	chr1:203007386-203024848:+	PREDICTED: Homo sapiens transmembrane protein 183A (TMEM183A), transcript variant X1, mRNA	.	GO:0016021|integral component of membrane;	.	.	.
ENSG00000125266	0.279561	0	0	0.0814612	0	0.357523	0	0.138914	0.13126	0	0.0406861	0.260908	0	0	0.0393164	0	0.0758884	0	0.323271	0.247012	0	0	0	0	EFNB2	protein_coding	chr13:106489731-106535114:-	Homo sapiens ephrin-B2 (EFNB2), mRNA	GO:0009653|anatomical structure morphogenesis;GO:0009887|organ morphogenesis;GO:0007411|axon guidance;GO:0007155|cell adhesion;GO:0002042|cell migration involved in sprouting angiogenesis;GO:0007267|cell-cell signaling;GO:0048013|ephrin receptor signaling pathway;GO:0001945|lymph vessel development;GO:0010839|negative regulation of keratinocyte proliferation;GO:0072178|nephric duct morphogenesis;…	GO:0005925|focal adhesion;GO:0005887|integral component of plasma membrane;GO:0005886|plasma membrane;	GO:0046875|ephrin receptor binding;GO:0001618|virus receptor activity;	K05463	EFNB; ephrin-B
ENSG00000267858	0.0300135	0.204043	1.57375	0.979511	0	0.0597077	0.670285	0.27839	0.172627	0.236849	0	0.0619188	0.982826	0.55419	0.295469	0	0.273751	0.317581	0	0	0	0	0	0.082745	MZF1-AS1	antisense_RNA	chr19:58559129-58574797:+	TPA: Homo sapiens long non-coding RNA OTTHUMT00000467109.1 (AC016629.8 gene), antisense	GO:0000122|negative regulation of transcription from RNA polymerase II promoter;GO:0045944|positive regulation of transcription from RNA polymerase II promoter;GO:0006355|regulation of transcription, DNA-templated;	GO:0005634|nucleus;	GO:0046872|metal ion binding;GO:0042803|protein homodimerization activity;GO:0000978|RNA polymerase II core promoter proximal region sequence-specific DNA binding;GO:0003700|transcription factor activity, sequence-specific DNA binding;GO:0044212|transcription regulatory region DNA binding;GO:0001077|transcriptional activator activity, RNA polymerase II core promoter proximal region sequence-speci…	K09221	MZF1; myeloid zinc finger protein 1
ENSG00000168412	0	0	0	0	0	0	0	0	0.0567835	0	0	0	0	0	0	0	0	0	0	0	0	0	0	0	MTNR1A	protein_coding	chr4:186533655-186555567:-	Homo sapiens melatonin receptor 1A (MTNR1A), mRNA	GO:0007166|cell surface receptor signaling pathway;GO:0007623|circadian rhythm;GO:0007187|G-protein coupled receptor signaling pathway, coupled to cyclic nucleotide second messenger;GO:0007617|mating behavior;GO:0030828|positive regulation of cGMP biosynthetic process;	GO:0005887|integral component of plasma membrane;GO:0005886|plasma membrane;GO:0043235|receptor complex;	GO:0042562|hormone binding;GO:0008502|melatonin receptor activity;GO:0097159|organic cyclic compound binding;	K04285	MTNR1A; melatonin receptor type 1A
ENSG00000267855	0.18913	0.142864	0	0.214319	0.0544411	1.00333	0	0.536026	0.880606	0	0.513802	0	0.11469	0	0.45513	0	0.575012	0.355775	0.665611	0.229366	0.0847836	0.461877	0	0	NDUFA7	protein_coding	chr19:8308768-8321396:-	Homo sapiens NADH:ubiquinone oxidoreductase subunit A7 (NDUFA7), mRNA	GO:0042773|ATP synthesis coupled electron transport;	GO:0005743|mitochondrial inner membrane;GO:0070469|respiratory chain;	GO:0008137|NADH dehydrogenase (ubiquinone) activity;	K03951	NDUFA7; NADH dehydrogenase (ubiquinone) 1 alpha subcomplex subunit 7
ENSG00000267857	0	0	0	0	0	0	0	0	0	0.28905	0	0	0	0	0	0	0	0	0	0	0	0	0	0	AL133499.1	lincRNA	chr21:45100487-45101094:-	PREDICTED: Homo sapiens uncharacterized LOC105372835 (LOC105372835), ncRNA	.	.	.	.	.
ENSG00000267852	0.490799	3.15127	0	1.50165	1.69532	4.55643	1.56585	2.46588	2.41963	0	0	0	1.1905	0	1.77162	0.789876	0	0.692437	0	0	0	4.24955	2.50218	0	AC119396.2	antisense_RNA	chr19:7390522-7395039:-	TPA: Homo sapiens long non-coding RNA OTTHUMT00000458960.1 (CTB-133G6.2 gene), antisense	.	.	.	.	.
ENSG00000199446	0	0	0	0	0	0	0	0	0	0	0	0	0	0	0	0	0	1.16368	0	0	0	0	0	0	RNU6-543P	snRNA	chr10:63110139-63110246:+	Homo sapiens RNA, U6 small nuclear 543, pseudogene (RNU6-543P) on chromosome 10	.	.	.	.	.
ENSG00000199444	0	0	0	0	0	0	0	0	0.717587	0	0	0	0	0	0	0	0	0	0	0	0	0	0	0	Y_RNA	misc_RNA	chr19:12088245-12088346:-	Homo sapiens chromosome 19 clone CTC-359D24, complete sequence	.	.	.	.	.
ENSG00000213003	16.7144	15.9255	16.4193	24.7948	29.5236	21.6635	11.7559	26.573	8.42744	6.7449	2.06397	0	11.0572	10.7718	14.5847	14.5502	7.79576	2.27773	0	4.69902	3.70381	7.96974	29.1882	22.7784	BTF3P12	processed_pseudogene	chr8:70273369-70273837:+	Homo sapiens basic transcription factor 3 pseudogene 12 (BTF3P12) on chromosome 8	GO:0001701|in utero embryonic development;GO:0015031|protein transport;GO:0006355|regulation of transcription, DNA-templated;GO:0006366|transcription from RNA polymerase II promoter;	GO:0005737|cytoplasm;GO:0005634|nucleus;	GO:0044822|poly(A) RNA binding;	K01527	EGD1, BTF3; nascent polypeptide-associated complex subunit beta
ENSG00000217585	1.46634	0.138454	0	0	1.66197	0.911587	0	0	1.05423	0	0.186729	1.89069	0	0	0	0	0	0.129298	0	0	0	0	0	0	AL021407.2	processed_pseudogene	chr6:16107622-16108593:+	Human DNA sequence from clone RP1-13D10 on chromosome 6p22.3-23, complete sequence	GO:0005975|carbohydrate metabolic process;GO:0006108|malate metabolic process;GO:0098779|mitophagy in response to mitochondrial depolarization;GO:0019674|NAD metabolic process;GO:0006734|NADH metabolic process;GO:0006107|oxaloacetate metabolic process;GO:0002230|positive regulation of defense response to virus by host;GO:0006099|tricarboxylic acid cycle;GO:0098792|xenophagy;	GO:0005813|centrosome;GO:0005829|cytosol;GO:0070062|extracellular exosome;GO:0005615|extracellular space;GO:0005739|mitochondrion;GO:0043209|myelin sheath;	GO:0030060|L-malate dehydrogenase activity;GO:0016615|malate dehydrogenase activity;GO:0051287|NAD binding;	K00025	MDH1; malate dehydrogenase [EC:1.1.1.37]
ENSG00000213005	0.881981	0.888301	0	0	0	0	0.65657	1.36347	0	0	0	0	0	0.7755	0.0964744	0	0	0.933248	0	0	0	0	0	0	PTTG3P	processed_pseudogene	chr8:66767400-66768005:-	Homo sapiens chromosome 8, clone RP11-345I19, complete sequence	GO:0051276|chromosome organization;GO:0045143|homologous chromosome segregation;GO:0006355|regulation of transcription, DNA-templated;	GO:0005737|cytoplasm;GO:0005634|nucleus;	GO:0030414|peptidase inhibitor activity;	.	.
ENSG00000199448	0	1.30658	0	0	0	0	0	0	4.26372	0	0	0	0	0	0	0	0	0	0	0	0	0	0	0	RNU6-845P	snRNA	chr16:46556089-46556191:-	Homo sapiens RNA, U6 small nuclear 845, pseudogene (RNU6-845P) on chromosome 16	.	.	.	.	.
ENSG00000128191	0.633242	1.64658	1.78618	1.16745	2.08219	1.52623	1.42198	1.91081	1.41085	1.32938	0.926319	0.267979	1.58771	1.79886	1.73432	1.41893	1.46245	1.21124	0.128573	0	0	0.85163	0.363636	0.730215	DGCR8	protein_coding	chr22:20080232-20111877:+	Homo sapiens DiGeorge syndrome critical region gene 8, mRNA (cDNA clone IMAGE:30342289), with apparent retained intron	GO:0031047|gene silencing by RNA;GO:0031053|primary miRNA processing;GO:0072091|regulation of stem cell proliferation;GO:0090502|RNA phosphodiester bond hydrolysis, endonucleolytic;	GO:0005737|cytoplasm;GO:0070877|microprocessor complex;GO:0015630|microtubule cytoskeleton;GO:0005730|nucleolus;GO:0005654|nucleoplasm;GO:0005634|nucleus;	GO:0003725|double-stranded RNA binding;GO:0020037|heme binding;GO:0046872|metal ion binding;GO:0070878|primary miRNA binding;GO:0042803|protein homodimerization activity;	K18419	DCGR8; microprocessor complex subunit DGCR8
ENSG00000273214	0	0.0973789	0	0	0	0	0	0	0	0	0	0	0	0	0	0	0	0	0	0	0	0	0	0	AL031587.4	lincRNA	chr22:38043230-38043920:+	TPA: Homo sapiens long non-coding RNA OTTHUMT00000472371.1 (RP5-1039K5.18 gene), lincRNA	.	.	.	.	.
ENSG00000227379	27.7017	23.7973	35.024	18.2192	19.544	33.6175	13.7479	15.5344	27.8196	2.61946	12.5427	1.49411	31.4013	20.656	12.8335	8.62506	50.7807	12.3889	6.62689	29.7745	15.9489	11.2149	70.2846	49.9161	PPIAP2	processed_pseudogene	chr20:25368275-25368766:-	Homo sapiens peptidylprolyl isomerase A pseudogene 2 (PPIAP2) on chromosome 20	GO:0006457|protein folding;GO:0000413|protein peptidyl-prolyl isomerization;GO:0045069|regulation of viral genome replication;	GO:0005829|cytosol;GO:0005576|extracellular region;GO:0005634|nucleus;	GO:0042277|peptide binding;GO:0003755|peptidyl-prolyl cis-trans isomerase activity;	.	.
ENSG00000224933	3.53748	0	0	0	0	0	0	0	0.528476	0	0	0	0	0	1.47742	0	0	0	0	0	0	0	0	0	LINC01034	lincRNA	chr13:76013023-76014501:-	TPA: Homo sapiens long non-coding RNA OTTHUMT00000045308.2 (RP11-20O12.1 gene), lincRNA	.	.	.	.	.
ENSG00000224936	0	0.147348	0	0	0	0	0	0	0	0	0	0	0	0	0	0	0	0	0	0	0	0	0	0	SUCLA2P1	processed_pseudogene	chr6:30468882-30470251:+	Homo sapiens succinate-CoA ligase, ADP-forming, beta subunit pseudogene 1 (SUCLA2P1) on chromosome 6	GO:0006105|succinate metabolic process;GO:0006104|succinyl-CoA metabolic process;GO:0006781|succinyl-CoA pathway;GO:0006099|tricarboxylic acid cycle;	GO:0070062|extracellular exosome;GO:0005759|mitochondrial matrix;GO:0005739|mitochondrion;GO:0043209|myelin sheath;	GO:0005524|ATP binding;GO:0046872|metal ion binding;GO:0004775|succinate-CoA ligase (ADP-forming) activity;	K01900	LSC2; succinyl-CoA synthetase beta subunit [EC:6.2.1.4 6.2.1.5]
ENSG00000224934	0.163938	0.0773968	0	0.292591	0.159266	0.203833	0.0915301	0.158397	0.235729	0.296475	0	0.126829	0.0869872	0.10811	0.107593	0.765127	0.0934543	0	0	0	0	0.0818913	0	0.197735	AL391684.1	lincRNA	chr10:99431191-99461743:+	TPA: Homo sapiens long non-coding RNA OTTHUMT00000049797.2 (RP11-441O15.3 gene), lincRNA	GO:0006355|regulation of transcription, DNA-templated;GO:0006351|transcription, DNA-templated;	GO:0005634|nucleus;	GO:0003677|DNA binding;GO:0046872|metal ion binding;	.	.
ENSG00000224935	0.952728	0	0	0	0	0	0.202639	0	0.652352	0	0	0	0	0	0.312639	0	0.482764	0	0	0	0	0	0	0	AL589678.1	lincRNA	chr9:12098660-12159147:-	TPA: Homo sapiens long non-coding RNA OTTHUMT00000051728.1 (RP11-74C3.1 gene), lincRNA	.	.	.	.	.
ENSG00000006695	3.28574	6.70342	9.96948	4.37255	3.22543	4.74876	5.39373	7.51067	6.50715	4.15531	1.98361	4.05556	6.55654	4.00023	7.225	8.74999	4.73868	5.22995	1.71972	4.80215	1.79397	5.34945	5.21561	1.50976	COX10	protein_coding	chr17:14069496-14208677:+	Homo sapiens COX10 heme A:farnesyltransferase cytochrome c oxidase assembly factor (COX10), mRNA	GO:0009060|aerobic respiration;GO:0045333|cellular respiration;GO:0006784|heme a biosynthetic process;GO:0006783|heme biosynthetic process;GO:0048034|heme O biosynthetic process;GO:1902600|hydrogen ion transmembrane transport;GO:0006123|mitochondrial electron transport, cytochrome c to oxygen;GO:0000266|mitochondrial fission;GO:0008535|respiratory chain complex IV assembly;	GO:0070069|cytochrome complex;GO:0016021|integral component of membrane;GO:0005743|mitochondrial inner membrane;GO:0005739|mitochondrion;	GO:0004311|farnesyltranstransferase activity;GO:0008495|protoheme IX farnesyltransferase activity;	K02257	COX10; protoheme IX farnesyltransferase [EC:2.5.1.-]
ENSG00000109586	3.91874	9.06659	7.04298	8.33726	4.58302	6.1265	8.63574	8.01386	5.21367	7.36419	2.80249	1.94528	7.46746	7.82114	9.41037	8.73749	5.98668	5.89485	3.16928	0.698702	0.828909	7.28556	7.81561	17.234	GALNT7	protein_coding	chr4:173168753-173323967:+	Homo sapiens polypeptide N-acetylgalactosaminyltransferase 7 (GALNT7), mRNA	GO:0005975|carbohydrate metabolic process;GO:0016266|O-glycan processing;GO:0006493|protein O-linked glycosylation;	GO:0070062|extracellular exosome;GO:0000139|Golgi membrane;GO:0016021|integral component of membrane;GO:0016020|membrane;	GO:0030246|carbohydrate binding;GO:0046872|metal ion binding;GO:0004653|polypeptide N-acetylgalactosaminyltransferase activity;	K00710	GALNT; polypeptide N-acetylgalactosaminyltransferase [EC:2.4.1.41]
ENSG00000227373	1.23081	0.174323	0	0	0.132859	0.765166	0.196339	0.654063	0.252829	0	0.104491	0	0	0	0.353406	0	0.292347	0	0	0.11195	0	0	0.056026	0	AL121983.2	lincRNA	chr1:174115300-174160004:-	TPA: Homo sapiens long non-coding RNA OTTHUMT00000084251.1 (RP11-160H22.5 gene), lincRNA	.	GO:0005737|cytoplasm;	GO:0016279|protein-lysine N-methyltransferase activity;	.	.
ENSG00000163449	0.245535	0.704789	0	0.183636	0.381658	0.0976915	0.188005	1.40443	0.161398	0	0.0833795	0	0	0	1.20859	0	0.466563	0.034641	0	0	0	0.114474	0	0.270769	TMEM169	protein_coding	chr2:216081866-216102783:+	Homo sapiens transmembrane protein 169 (TMEM169), transcript variant 1, mRNA	.	GO:0016021|integral component of membrane;	.	.	.
ENSG00000227375	0	0	0	0	0	0	0	0	0	0	0	0.18081	0	0	0	0	0	0	0	0	0	0	0	0	DLG1-AS1	antisense_RNA	chr3:197298252-197303747:+	TPA: Homo sapiens long non-coding RNA OTTHUMT00000340294.1 (AC092937.2 gene), antisense	.	.	.	.	.
ENSG00000227374	0	1.35937	0	0.489426	0	0.358005	0.803801	0.417303	1.3308	0.473379	0.611113	0.990034	0.763906	0.830725	0.472432	4.98148	0.273566	0.380841	0	0	0	0	0	0	AL157832.1	lincRNA	chr10:129768844-129769435:+	TPA: Homo sapiens long non-coding RNA OTTHUMT00000051013.1 (RP11-109A6.3 gene), lincRNA	.	.	.	.	.
ENSG00000227376	0	2.0723	0	1.97499	1.39357	0.214025	3.80994	4.98949	1.19338	0	0.986416	0.221951	0.489303	3.29904	2.85963	0	1.10393	0.227676	2.15817	0.587127	2.82136	1.61224	2.93832	0	FTH1P16	processed_pseudogene	chr11:77734475-77735026:-	Homo sapiens ferritin, heavy polypeptide 1 pseudogene 16 (FTH1P16) on chromosome 11	GO:0006879|cellular iron ion homeostasis;GO:0006955|immune response;GO:0006880|intracellular sequestering of iron ion;GO:0006826|iron ion transport;GO:0008285|negative regulation of cell proliferation;GO:0048147|negative regulation of fibroblast proliferation;	GO:0044754|autolysosome;GO:0005737|cytoplasm;GO:0005829|cytosol;GO:0070062|extracellular exosome;GO:0008043|intracellular ferritin complex;GO:0005634|nucleus;	GO:0008199|ferric iron binding;GO:0004322|ferroxidase activity;GO:0005506|iron ion binding;	K00522	FTH1; ferritin heavy chain [EC:1.16.3.2]
ENSG00000242756	2.69124	0	0	0.36596	0	0	0	0	2.43243	0	0	0	0	0	0	3.6382	0	0.569535	0	0	0	0	0	0	RHOT1P3	processed_pseudogene	chr13:18837768-18838098:-	Homo sapiens ras homolog family member T1 pseudogene 3 (RHOT1P3) on chromosome 13	GO:0019725|cellular homeostasis;GO:0097345|mitochondrial outer membrane permeabilization;GO:0047497|mitochondrion transport along microtubule;GO:0051056|regulation of small GTPase mediated signal transduction;GO:0007264|small GTPase mediated signal transduction;	GO:0005829|cytosol;GO:0031307|integral component of mitochondrial outer membrane;GO:0016020|membrane;GO:0005739|mitochondrion;GO:0005886|plasma membrane;	GO:0005509|calcium ion binding;GO:0005525|GTP binding;GO:0003924|GTPase activity;	K07870	RHOT1, ARHT1; Ras homolog gene family, member T1
ENSG00000277003	0	0	0	0	0	0	0	0	0	0	0	0	0	3.29406	0	0	0	0	0	0	0	0	0	0	AC026468.1	unprocessed_pseudogene	chr16:69975238-69975344:+	Homo sapiens chromosome 16 clone RP11-106J23, complete sequence	GO:0019369|arachidonic acid metabolic process;GO:0050482|arachidonic acid secretion;GO:0007411|axon guidance;GO:0042632|cholesterol homeostasis;GO:0016042|lipid catabolic process;GO:0051977|lysophospholipid transport;GO:0090370|negative regulation of cholesterol efflux;GO:0043433|negative regulation of sequence-specific DNA binding transcription factor activity;GO:0006654|phosphatidic acid biosyn…	GO:0005576|extracellular region;	GO:0005509|calcium ion binding;GO:0004623|phospholipase A2 activity;GO:0004620|phospholipase activity;	K01047	PLA2G, SPLA2; secretory phospholipase A2 [EC:3.1.1.4]
ENSG00000261453	2.23498	0	0	0	0	0	0	0	0	0	0.867386	0	0	0.84221	0	0	1.45608	0	0	0	0	0	0	0	LINC01735	lincRNA	chr1:208607100-208612192:-	TPA: Homo sapiens long non-coding RNA OTTHUMT00000088021.1 (RP11-565N2.1 gene), lincRNA	.	.	.	.	.
ENSG00000261451	0.191942	0.260978	0	0.287107	0.248627	0.0890963	0.0122474	0.11869	0	0.0631122	0	0	0.139674	0.291126	0.163763	0	0.393904	0.148939	0	0.0558662	0	0	0	0	AC104964.2	sense_overlapping	chr8:10433672-10438312:+	TPA: Homo sapiens long non-coding RNA OTTHUMT00000375444.2 (RP11-981G7.1 gene), sense_overlapping	GO:0006310|DNA recombination;	.	GO:0004519|endonuclease activity;GO:0046872|metal ion binding;GO:0003964|RNA-directed DNA polymerase activity;	.	.
ENSG00000261456	0	0.0677177	0	0	0	0	0	0	0.0491069	0	0	0	0	0	0	0	0	0	0	0	0	0	0	0	TUBB8	protein_coding	chr10:46892-74163:-	Homo sapiens, Similar to tubulin, beta, 2, clone IMAGE:4873024, mRNA	GO:0007017|microtubule-based process;	GO:0005737|cytoplasm;GO:0070062|extracellular exosome;GO:0005874|microtubule;	GO:0005525|GTP binding;GO:0003924|GTPase activity;GO:0005200|structural constituent of cytoskeleton;	K07375	TUBB; tubulin beta
ENSG00000261457	0.366585	0	0	0	0	0	0	0	0.301209	0	0.248972	0	0	0	0	0	0.0464387	0	0	0	0	0	0	0	AC002519.2	transcribed_processed_pseudogene	chr16:31802947-31807973:+	Homo sapiens protein phosphatase 2 catalytic subunit beta pseudogene 1 (PPP2CBP1) on chromosome 16	GO:0051299|centrosome separation;GO:0051229|meiotic spindle disassembly;GO:0007100|mitotic centrosome separation;GO:0007084|mitotic nuclear envelope reassembly;GO:0007052|mitotic spindle organization;GO:0018985|pronuclear envelope synthesis;	GO:0030424|axon;GO:0044295|axonal growth cone;GO:0005813|centrosome;GO:0005737|cytoplasm;GO:0043025|neuronal cell body;GO:0000159|protein phosphatase type 2A complex;	GO:0017151|DEAD/H-box RNA helicase binding;GO:0004721|phosphoprotein phosphatase activity;	K04382	PPP2C; serine/threonine-protein phosphatase 2A catalytic subunit [EC:3.1.3.16]
ENSG00000075035	0.0679275	0.0307864	0	0	0	0	0	0	0.145115	0	0.147629	0	0	0.017918	0.0624134	0	0.165216	0	0.325121	0	0	0	0	0	WSCD2	protein_coding	chr12:108129471-108250537:+	Homo sapiens WSC domain containing 2 (WSCD2), transcript variant 2, mRNA	.	GO:0016021|integral component of membrane;	.	.	.
ENSG00000079557	0.079394	0.239889	0	0	0	0	0	0.122736	0.260941	0	0.29657	0	0	0.47121	0	0	0.120691	0	0	0	0	0	0	0	AFM	protein_coding	chr4:73481683-73504001:+	PREDICTED: Pan troglodytes afamin (AFM), transcript variant X1, mRNA	GO:0051180|vitamin transport;	GO:0072562|blood microparticle;GO:0070062|extracellular exosome;GO:0005576|extracellular region;GO:0005615|extracellular space;	GO:0008431|vitamin E binding;	.	.
ENSG00000261458	1.94863	0.630833	5.72026	0	0	0	0.177626	0	0	0	0	0	0	0	0	0	0	0	0	0	0	0	0	0	AC009132.1	unprocessed_pseudogene	chr16:74842587-74843883:+	PREDICTED: Homo sapiens uncharacterized LOC105371343 (LOC105371343), transcript variant X1, ncRNA	GO:0034198|cellular response to amino acid starvation;GO:0032008|positive regulation of TOR signaling;	GO:0061700|GATOR2 complex;	.	.	.
ENSG00000284196	0.261666	0.060156	0	0	0	0.0150883	0	0.0615562	0.17761	0.0374079	0.0386336	0.0312942	0	0	0.0149332	0	0.0951193	0	0	0	0	0.0303092	0	0	AL158064.2	processed_transcript	chr13:80041725-80074557:-	Human DNA sequence from clone RP11-470M1 on chromosome 13, complete sequence	GO:0051301|cell division;GO:0006974|cellular response to DNA damage stimulus;GO:0000278|mitotic cell cycle;GO:0007067|mitotic nuclear division;GO:0045893|positive regulation of transcription, DNA-templated;GO:0006468|protein phosphorylation;GO:2000772|regulation of cellular senescence;GO:1900062|regulation of replicative cell aging;GO:2001020|regulation of response to DNA damage stimulus;	GO:0005929|cilium;GO:0005737|cytoplasm;	GO:0005524|ATP binding;GO:0030145|manganese ion binding;GO:0004674|protein serine/threonine kinase activity;GO:0004702|receptor signaling protein serine/threonine kinase activity;	K08857	NEK; NIMA (never in mitosis gene a)-related kinase [EC:2.7.11.1]
ENSG00000093010	15.724	16.5534	17.6785	8.83722	6.15995	10.3815	15.5695	18.0653	18.4006	12.934	6.37028	10.3886	15.6286	13.4563	14.8888	22.9932	14.3366	17.636	2.46216	1.18533	4.15089	9.49056	5.99451	5.68467	COMT	protein_coding	chr22:19941607-19969975:+	PREDICTED: Gorilla gorilla gorilla catechol-O-methyltransferase, transcript variant 1 (COMT), mRNA	GO:0016036|cellular response to phosphate starvation;GO:0032502|developmental process;GO:0042420|dopamine catabolic process;GO:0008210|estrogen metabolic process;GO:0007565|female pregnancy;GO:0007612|learning;GO:0032259|methylation;GO:0048609|multicellular organismal reproductive process;GO:0045963|negative regulation of dopamine metabolic process;GO:0035814|negative regulation of renal sodium e…	GO:0030424|axon;GO:0044297|cell body;GO:0005829|cytosol;GO:0043197|dendritic spine;GO:0070062|extracellular exosome;GO:0016021|integral component of membrane;GO:0016020|membrane;GO:0005739|mitochondrion;GO:0005886|plasma membrane;GO:0045211|postsynaptic membrane;	GO:0016206|catechol O-methyltransferase activity;GO:0000287|magnesium ion binding;GO:0008168|methyltransferase activity;GO:0008171|O-methyltransferase activity;	K00545	COMT; catechol O-methyltransferase [EC:2.1.1.6]
ENSG00000269662	1.60794	0	0	0	0	0	0	0	0.264238	0.845931	0	0	0	0	0	0	0	0.113427	0	0	0	0	0	0	BNIP3P39	processed_pseudogene	chr19:23798924-23799477:-	Homo sapiens BCL2/adenovirus E1B 19kDa interacting protein 3 pseudogene 39 (BNIP3P39) on chromosome 19	GO:0006915|apoptotic process;GO:0048102|autophagic cell death;GO:0050873|brown fat cell differentiation;GO:0008219|cell death;GO:0071279|cellular response to cobalt ion;GO:0070301|cellular response to hydrogen peroxide;GO:0071456|cellular response to hypoxia;GO:0071260|cellular response to mechanical stimulus;GO:0051607|defense response to virus;GO:0008626|granzyme-mediated apoptotic signaling pa…	GO:0005737|cytoplasm;GO:0030425|dendrite;GO:0005783|endoplasmic reticulum;GO:0031307|integral component of mitochondrial outer membrane;GO:0031966|mitochondrial membrane;GO:0005741|mitochondrial outer membrane;GO:0005739|mitochondrion;GO:0005635|nuclear envelope;GO:0005654|nucleoplasm;GO:0005634|nucleus;	GO:0051020|GTPase binding;GO:0042802|identical protein binding;GO:0046982|protein heterodimerization activity;GO:0042803|protein homodimerization activity;	K15464	BNIP3; BCL2/adenovirus E1B 19 kDa protein-interacting protein 3
ENSG00000269667	0	1.4196	0	0.894441	6.49159	2.36782	1.07924	0	2.6251	1.23588	31.3988	2.58474	0.455857	5.20518	0.740044	0	3.28539	0	7.53994	9.43564	15.5436	0	0.958115	0.259058	AC092723.1	lincRNA	chr16:85981750-85984723:+	TPA: Homo sapiens long non-coding RNA OTTHUMT00000467193.1 (RP11-542M13.2 gene), lincRNA	.	.	.	.	.
ENSG00000166603	0	0	0	0	0	0	0	0.0413295	0.21967	0	0	0	0	0	0.0350921	0	0.0406408	0	0	0	0	0	0	0	MC4R	protein_coding	chr18:60371110-60372775:-	Homo sapiens melanocortin 4 receptor (MC4R), RefSeqGene on chromosome 18	GO:0007188|adenylate cyclase-modulating G-protein coupled receptor signaling pathway;GO:0002024|diet induced thermogenesis;GO:0006112|energy reserve metabolic process;GO:0007631|feeding behavior;GO:0030073|insulin secretion;GO:2000252|negative regulation of feeding behavior;GO:0045780|positive regulation of bone resorption;GO:0030819|positive regulation of cAMP biosynthetic process;GO:2000821|reg…	GO:0016021|integral component of membrane;GO:0005634|nucleus;GO:0005886|plasma membrane;	GO:0004977|melanocortin receptor activity;GO:0004980|melanocyte-stimulating hormone receptor activity;GO:0042923|neuropeptide binding;GO:0017046|peptide hormone binding;GO:0031625|ubiquitin protein ligase binding;	K04202	MC4R; melanocortin 4 receptor
ENSG00000123700	0.718774	2.48548	2.75026	11.3922	11.3933	2.04423	4.12772	5.2595	0.77433	3.63438	13.4843	1.85631	1.21076	1.19026	2.88282	2.23128	0.752712	2.36617	86.5913	19.8048	68.2235	9.29795	3.45504	3.33571	KCNJ2	protein_coding	chr17:70168673-70180048:+	Homo sapiens potassium voltage-gated channel subfamily J member 2 (KCNJ2), mRNA	GO:0086002|cardiac muscle cell action potential involved in contraction;GO:0015693|magnesium ion transport;GO:0010107|potassium ion import;GO:0006813|potassium ion transport;GO:0051289|protein homotetramerization;GO:0086091|regulation of heart rate by cardiac conduction;GO:0060306|regulation of membrane repolarization;GO:0014861|regulation of skeletal muscle contraction via regulation of action p…	GO:0005887|integral component of plasma membrane;GO:0031224|intrinsic component of membrane;GO:0008076|voltage-gated potassium channel complex;	GO:0005242|inward rectifier potassium channel activity;GO:0005546|phosphatidylinositol-4,5-bisphosphate binding;GO:0086008|voltage-gated potassium channel activity involved in cardiac muscle cell action potential repolarization;	K04996	KCNJ2; potassium inwardly-rectifying channel subfamily J member 2
ENSG00000234520	0	0.672216	0	0	0.691636	0	0	0.137572	0.292483	0	0.0604397	0	0	0	0.408836	0	0	0.31388	0	0	0	0	0	0	HRAT17	lincRNA	chr7:112954646-112995634:-	Homo sapiens heart tissue-associated transcript 17 (HRAT17), long non-coding RNA	GO:0006310|DNA recombination;GO:0090305|nucleic acid phosphodiester bond hydrolysis;GO:0032199|reverse transcription involved in RNA-mediated transposition;GO:0032197|transposition, RNA-mediated;	.	GO:0046872|metal ion binding;GO:0003964|RNA-directed DNA polymerase activity;GO:0009036|Type II site-specific deoxyribonuclease activity;	.	.
ENSG00000234521	1.36069	0.205567	0	0	0	0	0	0	0.298142	0	0	0.0623812	0.0550092	0	0	0	0.275795	0	0	0	0	0	0	0	AC005041.2	transcribed_unitary_pseudogene	chr2:74407797-74413603:-	PREDICTED: Physeter catodon retinol dehydrogenase 12-like (LOC102975825), mRNA	.	GO:0005576|extracellular region;GO:0016020|membrane;	GO:0016491|oxidoreductase activity;	K11169	DHRS13; dehydrogenase/reductase SDR family member 13 [EC:1.1.-.-]
ENSG00000234522	0.813517	0.61451	0	0	0.439071	0	0	0.0786016	0	0	0	0	0	0	0	0	0.231875	0	0	0	0	0	0	0	AC073587.1	unprocessed_pseudogene	chr10:120434983-120440376:+	Homo sapiens cDNA clone IMAGE:4831226, **** WARNING: chimeric clone ****	.	.	.	.	.
ENSG00000234523	4.04909	0.764646	0	0	1.31123	0	0	0	0	0	0.687502	0	0	2.00264	0	0	0	0	0	0	0	0	0	4.18615	NDUFB1P2	processed_pseudogene	chr1:222945725-222945900:+	Homo sapiens dispatched RND transporter family member 1 (DISP1), RefSeqGene on chromosome 1	.	GO:0016021|integral component of membrane;GO:0005743|mitochondrial inner membrane;GO:0070469|respiratory chain;	GO:0003954|NADH dehydrogenase activity;	.	.
ENSG00000261848	0.337425	0	0	0	0	0	0	0	0.646916	0	0	0.618771	0.0682059	0	0.516723	0	0.0854895	0.238025	0	0.572893	0	0.0749119	0	0	AC090282.1	lincRNA	chr17:3134969-3177031:-	TPA: Homo sapiens long non-coding RNA OTTHUMT00000439258.1 (CTD-2309O5.3 gene), lincRNA	.	.	.	.	.
ENSG00000234527	0.669775	0	0	0	0	0	0.641055	1.68255	0.275165	0	0	0	0	0	0	0	0	0	0	0	0	0	0	0	PCDH9-AS1	antisense_RNA	chr13:66303871-66323561:+	TPA: Homo sapiens long non-coding RNA OTTHUMT00000045208.1 (RP11-335P18.2 gene), antisense	.	.	.	.	.
ENSG00000234529	0	0	0	0	0	0	0	0	0.291319	0	0	0	0	0	0	0	0	0	0	0	0	0	0	0	GAPDHP19	processed_pseudogene	chrY:19327569-19328573:+	Homo sapiens glyceraldehyde 3 phosphate dehydrogenase pseudogene 19 (GAPDHP19) on chromosome Y	GO:0061621|canonical glycolysis;GO:0071346|cellular response to interferon-gamma;GO:0006094|gluconeogenesis;GO:0000226|microtubule cytoskeleton organization;GO:0017148|negative regulation of translation;GO:0051402|neuron apoptotic process;GO:0035606|peptidyl-cysteine S-trans-nitrosylation;GO:0050821|protein stabilization;GO:0016241|regulation of macroautophagy;	GO:0005737|cytoplasm;GO:0005829|cytosol;GO:0070062|extracellular exosome;GO:0031012|extracellular matrix;GO:0097452|GAIT complex;GO:0043231|intracellular membrane-bounded organelle;GO:0030529|ribonucleoprotein complex;GO:0005811|lipid particle;GO:0016020|membrane;GO:0015630|microtubule cytoskeleton;GO:0031965|nuclear membrane;GO:0005634|nucleus;GO:0048471|perinuclear region of cytoplasm;GO:000588…	GO:0004365|glyceraldehyde-3-phosphate dehydrogenase (NAD+) (phosphorylating) activity;GO:0008017|microtubule binding;GO:0051287|NAD binding;GO:0050661|NADP binding;GO:0035605|peptidyl-cysteine S-nitrosylase activity;	K00134	GAPDH, gapA; glyceraldehyde 3-phosphate dehydrogenase [EC:1.2.1.12]
ENSG00000265547	2.41223	0.260305	0	0	0	0	0	0	0.283149	0	0	0	0	0	0	0	0.130963	0.607724	0	0	0	0	0	0	AC217774.1	lincRNA	chr17:45731703-45732977:-	TPA: Homo sapiens long non-coding RNA OTTHUMT00000441151.1 (RP11-293E1.2 gene), lincRNA	.	.	.	.	.
ENSG00000277001	0	0	0	0	0	0.209471	0	0	0	0	0	0	0.191557	0	0.621952	0	0	0	0	0	0	0	0	0	Metazoa_SRP	misc_RNA	chr5:91314716-91314997:-	Homo sapiens chromosome 5 clone RP11-213H15, complete sequence	.	.	.	.	.
ENSG00000261840	1.08634	0.879209	0.0549827	1.05516	0.402049	0.617465	2.37659	1.9193	1.53019	0.714399	0.843208	2.40124	0.18822	0	0.967601	6.69358	1.1206	1.69686	0.327703	0	1.35661	0.36177	0.169542	0.213926	AC093249.6	antisense_RNA	chr16:30697707-30699058:-	TPA: Homo sapiens long non-coding RNA OTTHUMT00000434317.1 (RP11-146F11.1 gene), antisense	.	.	.	.	.
ENSG00000265542	0	0.109949	0	0	0	0	0	0.450033	0	0	0	0	0.0882664	0	0.191057	0	0	0	0	0	0	0	0	0	AC015845.2	lincRNA	chr17:57771946-57834749:-	TPA: Homo sapiens long non-coding RNA OTTHUMT00000443300.1 (RP11-60A24.3 gene), lincRNA	.	.	.	.	.
ENSG00000261842	0.442184	0.091095	0	0	0	0	0.12825	0	0.495446	0	0.0546031	0	0.0243768	0	0.184677	0	0.061108	0	0	0	0	0	0	0	AC073314.1	lincRNA	chr7:149422675-149424890:+	TPA: Homo sapiens long non-coding RNA OTTHUMT00000422620.1 (RP11-143I21.1 gene), lincRNA	.	.	.	.	.
ENSG00000226729	0	0	0	0	1.16201	0	0.858613	0	0.884518	0	0.18278	0	0	0	0	0	0	0	0	0	0	0	0	0	RPL35AP30	processed_pseudogene	chr12:119959424-119959754:+	Homo sapiens ribosomal protein L35a pseudogene 30 (RPL35AP30) on chromosome 12	GO:0042273|ribosomal large subunit biogenesis;GO:0006364|rRNA processing;GO:0006412|translation;	GO:0022625|cytosolic large ribosomal subunit;GO:0070062|extracellular exosome;GO:0016020|membrane;GO:0005739|mitochondrion;	GO:0044822|poly(A) RNA binding;GO:0003735|structural constituent of ribosome;GO:0000049|tRNA binding;	K02917	RP-L35Ae, RPL35A; large subunit ribosomal protein L35Ae
ENSG00000055950	11.0696	3.42753	6.50104	4.74632	6.95406	8.49773	9.59268	7.28441	9.40274	13.9033	1.72713	1.9888	14.4232	7.79309	12.9755	8.6186	8.48951	10.095	0.473808	3.08402	0.435877	3.81919	0.998683	4.9145	MRPL43	protein_coding	chr10:100969458-100987515:-	Homo sapiens mitochondrial ribosomal protein L43 (MRPL43), transcript variant 2, mRNA	GO:0050919|negative chemotaxis;GO:0048843|negative regulation of axon extension involved in axon guidance;GO:0001755|neural crest cell migration;GO:0030335|positive regulation of cell migration;GO:0071526|semaphorin-plexin signaling pathway;	GO:0005615|extracellular space;GO:0016021|integral component of membrane;GO:0005886|plasma membrane;	GO:0045499|chemorepellent activity;GO:0030215|semaphorin receptor binding;	K06521	SEMA4; semaphorin 4
ENSG00000055957	0.117623	0.918113	0.722326	0.11996	0	0.142997	0.337739	0.393977	0.499342	0	0.146457	0.107849	0.725168	0.0517114	0.218723	0.113579	0.32781	0.5255	0.248374	1.54059	0.158186	0.300307	0	0	ITIH1	protein_coding	chr3:52777592-52792068:+	Homo sapiens inter-alpha-trypsin inhibitor heavy chain 1 (ITIH1), transcript variant 1, mRNA	GO:0030212|hyaluronan metabolic process;	GO:0072562|blood microparticle;GO:0070062|extracellular exosome;	GO:0004867|serine-type endopeptidase inhibitor activity;	K19014	ITIH1, SHAP; inter-alpha-trypsin inhibitor heavy chain H1
ENSG00000055955	0	0.0246389	0	0.0110887	0	0.0216297	0.0728454	0.0378186	0.093804	0.203778	0.0221531	0	0.0296699	0.215101	0.0107037	0	0	0.0345141	0	0	0	0.0434495	0	0	ITIH4	protein_coding	chr3:52812975-52831479:-	Homo sapiens inter-alpha-trypsin inhibitor heavy chain family member 4 (ITIH4), transcript variant 1, mRNA	GO:0006953|acute-phase response;GO:0030212|hyaluronan metabolic process;GO:0002576|platelet degranulation;GO:0034097|response to cytokine;	GO:0072562|blood microparticle;GO:0070062|extracellular exosome;GO:0005576|extracellular region;GO:0005886|plasma membrane;GO:0031089|platelet dense granule lumen;	GO:0004866|endopeptidase inhibitor activity;GO:0004867|serine-type endopeptidase inhibitor activity;	.	.
ENSG00000154451	9.51734	18.6918	16.7664	6.37424	99.1536	7.66767	13.2276	3.52604	8.26948	11.237	48.9841	16.8361	27.988	21.772	14.7254	14.9648	10.6679	8.86671	50.5424	23.6573	29.1517	93.888	6.53322	1.68892	GBP5	protein_coding	chr1:89258950-89272804:-	Homo sapiens mRNA for FLJ00401 protein	GO:0071346|cellular response to interferon-gamma;GO:0006954|inflammatory response;GO:0050702|interleukin-1 beta secretion;GO:0072616|interleukin-18 secretion;GO:1900017|positive regulation of cytokine production involved in inflammatory response;GO:0045089|positive regulation of innate immune response;GO:1900227|positive regulation of NLRP3 inflammasome complex assembly;GO:0051289|protein homotet…	GO:0031410|cytoplasmic vesicle;GO:0000139|Golgi membrane;GO:0016020|membrane;	GO:0005525|GTP binding;GO:0003924|GTPase activity;GO:0042802|identical protein binding;	.	.
ENSG00000224114	33.9451	19.4252	16.3267	11.8895	41.5716	38.0618	15.8837	12.2444	8.79003	14.2055	7.8245	0.565897	22.7055	29.3042	34.16	8.60837	8.60028	11.0294	3.04091	10.7782	6.77848	6.57703	54.8392	4.821	AL591846.1	processed_pseudogene	chr1:206695837-206696269:-	Homo sapiens mitogen-activated protein kinase-activated protein kinase 2 (MAPKAPK2), RefSeqGene on chromosome 1	GO:0030218|erythrocyte differentiation;GO:0030490|maturation of SSU-rRNA;GO:0000462|maturation of SSU-rRNA from tricistronic rRNA transcript (SSU-rRNA, 5.8S rRNA, LSU-rRNA);GO:0000122|negative regulation of transcription from RNA polymerase II promoter;GO:0000028|ribosomal small subunit assembly;GO:0006412|translation;	GO:0005737|cytoplasm;GO:0022627|cytosolic small ribosomal subunit;GO:0070062|extracellular exosome;GO:0031012|extracellular matrix;GO:0005925|focal adhesion;GO:0016020|membrane;GO:0005739|mitochondrion;GO:0005730|nucleolus;	GO:0048027|mRNA 5'-UTR binding;GO:0044822|poly(A) RNA binding;GO:0003723|RNA binding;GO:0070181|small ribosomal subunit rRNA binding;GO:0003735|structural constituent of ribosome;GO:0045182|translation regulator activity;	K02955	RP-S14e, RPS14; small subunit ribosomal protein S14e
ENSG00000229747	0	0	0	0	0	0	0	0	0	0	0	0	0	0	0.080307	0	0.093005	0	0	0	0	0	0	0	AL445687.2	processed_pseudogene	chr1:199908921-199909648:+	Homo sapiens phosphatidylinositol transfer protein, cytoplasmic 1 pseudogene (LOC100422076) on chromosome 1	GO:0046488|phosphatidylinositol metabolic process;GO:0007165|signal transduction;	GO:0005737|cytoplasm;GO:0005654|nucleoplasm;	GO:0008289|lipid binding;GO:0008526|phosphatidylinositol transporter activity;	.	.
ENSG00000224116	0.378224	0.360232	0	0.178893	0.369219	0.468903	0.220352	0.0508437	0.108095	0.173028	0.245709	0.0452341	0.27922	0.140977	0.464082	0	0	0	0.625038	0.753846	0.210096	0.230005	0.898256	0.374025	INHBA-AS1	antisense_RNA	chr7:41693916-41779388:+	TPA: Homo sapiens long non-coding RNA OTTHUMT00000338451.2 (AC005027.4 gene), antisense	.	.	.	.	.
ENSG00000224117	0	0	0	0	0	0.0576863	0	0	0	0	0.0590822	0	0	0.114735	0	0	0	0.122732	0	0	0	0	0	2.57819	PTPN2P2	processed_pseudogene	chr13:30553670-30554693:+	Homo sapiens protein tyrosine phosphatase, non-receptor type 2 pseudogene 2 (PTPN2P2) on chromosome 13	GO:0030183|B cell differentiation;GO:0030218|erythrocyte differentiation;GO:0042593|glucose homeostasis;GO:0008286|insulin receptor signaling pathway;GO:0008285|negative regulation of cell proliferation;GO:0050922|negative regulation of chemotaxis;GO:0042059|negative regulation of epidermal growth factor receptor signaling pathway;GO:0070373|negative regulation of ERK1 and ERK2 cascade;GO:0050728…	GO:0005783|endoplasmic reticulum;GO:0005793|endoplasmic reticulum-Golgi intermediate compartment;GO:0005654|nucleoplasm;GO:0005634|nucleus;GO:0005886|plasma membrane;	GO:0005178|integrin binding;GO:0004726|non-membrane spanning protein tyrosine phosphatase activity;GO:0019901|protein kinase binding;GO:0004725|protein tyrosine phosphatase activity;GO:0030971|receptor tyrosine kinase binding;GO:0019905|syntaxin binding;	K18026	PTPN2, PTPT; tyrosine-protein phosphatase non-receptor type 2 [EC:3.1.3.48]
ENSG00000224110	0.635152	0.0599722	0	0	0	0	0	0.122736	0.0652352	0	0.215687	0	0	0	0.104213	0	0	0	0	0	0	0	0	0	MTRF1LP2	processed_pseudogene	chr8:129728744-129730445:+	Homo sapiens cDNA FLJ14778 fis, clone NT2RP4000370, moderately similar to MITOCHONDRIAL PEPTIDE CHAIN RELEASE FACTOR 1 PRECURSOR	GO:0070126|mitochondrial translational termination;	GO:0005759|mitochondrial matrix;GO:0005739|mitochondrion;	GO:0043022|ribosome binding;GO:0016149|translation release factor activity, codon specific;	K02835	prfA, MTRF1, MRF1; peptide chain release factor 1
ENSG00000229743	0	0	0.301379	0	0	0	0	0.0616428	0	0.139852	0	0	0	0	0	0	0.0202052	0	0	0	0	0	0	0	LINC01159	processed_transcript	chr2:104865497-104872595:-	Homo sapiens long intergenic non-protein coding RNA 1159 (LINC01159), transcript variant 1, long non-coding RNA	.	.	.	.	.
ENSG00000229740	0	0.451603	1.55329	0	0	0	0	0	0.32749	1.04842	1.08278	13.7043	0	0	0	0.89802	0	0	17.5337	0	9.11224	0	0	0	U91324.1	lincRNA	chr2:8139402-8143269:+	TPA: Homo sapiens long non-coding RNA OTTHUMT00000323256.1 (U91324.1 gene), lincRNA	.	.	.	.	.
ENSG00000257480	0.581589	0.292878	0	0	0.502233	0	0	0.524467	0.557516	0	0.329163	0	0	0.383531	0.254466	0	0.294701	0	0	0	0	0.322798	0	0	MRPL2P1	processed_pseudogene	chr12:89752913-89753831:+	Homo sapiens mitochondrial ribosomal protein L2 pseudogene 1 (MRPL2P1) on chromosome 12	GO:0032543|mitochondrial translation;GO:0070125|mitochondrial translational elongation;GO:0070126|mitochondrial translational termination;	GO:0005743|mitochondrial inner membrane;GO:0005762|mitochondrial large ribosomal subunit;	GO:0044822|poly(A) RNA binding;GO:0003735|structural constituent of ribosome;GO:0016740|transferase activity;	K02886	RP-L2, MRPL2, rplB; large subunit ribosomal protein L2
ENSG00000278017	0	0	2.01612	1.04168	0	0.290274	0	0.845885	0.359675	0	0	0	0.132725	0	0.28729	0	0	0	0	0	0	0	0.637622	0	AC064801.1	antisense_RNA	chr18:62525919-62526325:-	TPA: Homo sapiens long non-coding RNA OTTHUMT00000473567.1 (RP11-120K19.4 gene), antisense	.	.	.	.	.
ENSG00000278011	0	0	0	0	0	0	0	0	1.09572	0	0.543415	0	0	1.93469	0	0	0	0	0	0	0	0	0	0	AC024941.1	lincRNA	chr12:88601862-88602195:+	PREDICTED: Homo sapiens uncharacterized LOC105369885 (LOC105369885), ncRNA	.	.	.	.	.
ENSG00000278012	0	0.310087	0	0	0	0	0.436561	0	0	0	0	0	0	0	0	0	0	0	0	0	0	0	0	0	AL031658.2	sense_intronic	chr20:31970181-31970831:+	TPA: Homo sapiens long non-coding RNA OTTHUMT00000473933.1 (RP1-310O13.13 gene), sense_intronic	.	.	.	.	.
ENSG00000229749	0	0	0	0	0	0	0	0.367227	0	0	0.161334	0	0	0	0	0	0	0	0	0	0	0	0	0	COTL1P1	processed_pseudogene	chr17:16853935-16854309:+	Homo sapiens coactosin-like F-actin binding protein 1 pseudogene 1 (COTL1P1) on chromosome 17	GO:0050832|defense response to fungus;	GO:0005737|cytoplasm;GO:0005856|cytoskeleton;GO:0070062|extracellular exosome;GO:0005634|nucleus;	GO:0003779|actin binding;GO:0019899|enzyme binding;	.	.
ENSG00000091039	23.408	26.541	22.2616	30.4873	26.5701	23.6399	28.0926	19.4932	22.6473	13.6293	11.5633	9.77683	23.245	28.0309	24.471	20.817	19.9928	20.7071	18.3644	15.9334	16.2806	14.7906	28.6866	37.1265	OSBPL8	protein_coding	chr12:76351797-76559809:-	Homo sapiens oxysterol binding protein like 8 (OSBPL8), transcript variant 1, mRNA	GO:0032148|activation of protein kinase B activity;GO:0045444|fat cell differentiation;GO:0030336|negative regulation of cell migration;GO:0010891|negative regulation of sequestering of triglyceride;GO:0015914|phospholipid transport;GO:2001275|positive regulation of glucose import in response to insulin stimulus;GO:0046628|positive regulation of insulin receptor signaling pathway;GO:0051897|posit…	GO:0032541|cortical endoplasmic reticulum;GO:0005783|endoplasmic reticulum;GO:0005789|endoplasmic reticulum membrane;GO:0016021|integral component of membrane;GO:0016020|membrane;GO:0031965|nuclear membrane;	GO:0015485|cholesterol binding;GO:0070273|phosphatidylinositol-4-phosphate binding;GO:0001786|phosphatidylserine binding;GO:0005548|phospholipid transporter activity;	.	.
ENSG00000259062	0	0.0718898	0	0.0647077	0.0821851	0	0	0	0	0	0	0.392682	0	1.00417	0	0.428862	0.0723372	0	0	0	0	0	0	0	ACTN1-AS1	antisense_RNA	chr14:68979682-68987463:+	Homo sapiens ACTN1 antisense RNA 1 (ACTN1-AS1), long non-coding RNA	.	.	.	.	.
ENSG00000233493	0	0	0.757442	0	0	0.118142	0	0	0	0	0	0	0	0	0	0	0	0	0	0	0	0	0	0	TMEM238	protein_coding	chr19:55379245-55384598:-	Homo sapiens chromosome 19 clone CTD-2105E13, complete sequence	.	GO:0016021|integral component of membrane;	.	.	.
ENSG00000234696	0	0	0	0	0	0	0	0	0	0	0	0.0378138	0	0	0	0	0	0.232736	0	0	0	0	0	0	GPR50-AS1	antisense_RNA	chrX:151175192-151177836:-	TPA: Homo sapiens long non-coding RNA OTTHUMT00000060873.1 (AF003625.1 gene), antisense	GO:0007166|cell surface receptor signaling pathway;GO:0007267|cell-cell signaling;GO:0007186|G-protein coupled receptor signaling pathway;	GO:0005887|integral component of plasma membrane;	GO:0004930|G-protein coupled receptor activity;GO:0008502|melatonin receptor activity;	K04287	GPR50; G protein-coupled receptor 50
ENSG00000234694	0.269531	0.508993	0	0	1.39653	0	1.63383	1.14585	0.775125	0	0	0	0.24517	0	0.265341	2.51589	0.409729	0.0950661	0	0	0	0.448792	0	0	AL139289.2	antisense_RNA	chr1:43354684-43358658:-	TPA: Homo sapiens long non-coding RNA OTTHUMT00000019513.1 (RP1-92O14.3 gene), antisense	GO:0007186|G-protein coupled receptor signaling pathway;	GO:0016021|integral component of membrane;GO:0005886|plasma membrane;	GO:0004930|G-protein coupled receptor activity;GO:0004984|olfactory receptor activity;	.	.
ENSG00000234695	0	0.766097	0	0	0	0	0	0	0.138888	0	0	0	0	0	0	0	0.128478	0	0	0	0	0	0	0	AC002076.1	antisense_RNA	chr7:93890913-93893601:+	TPA: Homo sapiens long non-coding RNA OTTHUMT00000341545.1 (AC002076.10 gene), antisense	.	.	.	.	.
ENSG00000234692	1.04309	0.157585	0	0	0	0	0	0	1.37131	0	0.283373	0	0	0	0.273834	0	0.158566	0	0	0	0	0	0	0	AL355601.1	lincRNA	chr9:115252538-115254251:-	TPA: Homo sapiens long non-coding RNA OTTHUMT00000053789.1 (RP11-445L6.3 gene), lincRNA	.	.	.	.	.
ENSG00000234693	0	0	0	0	0	0	0	0	0.0759273	0	0.0627595	0	0	0.182814	0.121294	0	0	0	0	0	0.869911	0	0	0	AL353653.1	antisense_RNA	chr20:50645471-50662275:+	Homo sapiens uncharacterized LOC100506175 (LOC100506175), long non-coding RNA	.	.	.	.	.
ENSG00000179476	0.576346	0.818472	0.735095	1.97499	0.577338	0.978399	2.10356	2.47693	1.06078	0.985441	1.0647	0.206097	0.712984	0.896973	1.36173	1.54345	0.858611	0.975756	0.146042	0	0.7906	0.875213	2.60251	2.87599	C14orf28	protein_coding	chr14:44897295-44907257:+	Homo sapiens cDNA FLJ45039 fis, clone BRAWH3020318	.	.	.	.	.
ENSG00000179477	0	0.304016	0	0	0	0	0	0.0518487	0.468485	0	0.0683361	0.0230641	0	0.0884701	0.0660356	0	0.0254923	0	0	0	0	0	0	0	ALOX12B	protein_coding	chr17:8072636-8087703:-	Homo sapiens arachidonate 12-lipoxygenase, 12R type (ALOX12B), mRNA	GO:0019369|arachidonic acid metabolic process;GO:0046513|ceramide biosynthetic process;GO:0061436|establishment of skin barrier;GO:0051122|hepoxilin biosynthetic process;GO:0043651|linoleic acid metabolic process;GO:0019372|lipoxygenase pathway;GO:0055114|oxidation-reduction process;GO:0010628|positive regulation of gene expression;GO:0043410|positive regulation of MAPK cascade;GO:0070257|positiv…	GO:0005829|cytosol;	GO:0004052|arachidonate 12-lipoxygenase activity;GO:0005506|iron ion binding;GO:1990136|linoleate 9S-lipoxygenase activity;GO:0016702|oxidoreductase activity, acting on single donors with incorporation of molecular oxygen, incorporation of two atoms of oxygen;	K08021	ALOX12B; arachidonate 12-lipoxygenase (R-type) [EC:1.13.11.-]
ENSG00000197056	0.867184	2.57838	1.08512	1.65592	1.25872	1.29692	3.41418	2.53857	0.985419	1.8079	0.375933	0.0126881	1.779	1.28974	3.03942	2.01919	1.03777	1.35361	0.727264	0.886089	0	1.91705	2.12318	6.18038	ZMYM1	protein_coding	chr1:35059786-35115859:+	Homo sapiens zinc finger MYM-type containing 1 (ZMYM1), transcript variant 1, mRNA	.	GO:0005737|cytoplasm;GO:0005654|nucleoplasm;	GO:0003677|DNA binding;GO:0000981|RNA polymerase II transcription factor activity, sequence-specific DNA binding;GO:0008270|zinc ion binding;	.	.
ENSG00000234698	0.578442	0.43694	0	0	0	0	0	0	0.237643	0	0.0982146	0	0	0	0.664358	0	0.43966	0	0	2.20973	0	0	0	0	AL161937.1	lincRNA	chr20:50166362-50171742:+	TPA: Homo sapiens long non-coding RNA OTTHUMT00000079673.1 (RP11-112L6.2 gene), lincRNA	.	.	.	.	.
ENSG00000234699	0	0.921765	0	0	0	0	1.12469	0.943219	1.55969	0	0.276257	0	0.986649	0.715301	0.444928	5.84797	0.206112	1.9129	0	0	0	0	0	0	AL139339.1	antisense_RNA	chr10:103452846-103462695:+	TPA: Homo sapiens long non-coding RNA OTTHUMT00000050166.1 (RP11-225H22.4 gene), antisense	.	.	.	.	.
ENSG00000163161	3.4905	4.59139	3.80375	4.22271	3.21172	3.53579	5.23781	4.21447	3.01637	4.2584	1.90468	1.61402	6.24785	4.15916	4.51056	5.4083	3.09217	3.93962	0.262629	1.60273	0.453233	2.87793	2.16523	3.54228	ERCC3	protein_coding	chr2:127257290-127294176:-	Homo sapiens cDNA FLJ44743 fis, clone BRACE3028214, moderately similar to TFIIH basal transcription factor complex helicase XPB subunit (EC 3.6.1.-)	GO:0006370|7-methylguanosine mRNA capping;GO:0006915|apoptotic process;GO:0006281|DNA repair;GO:0006265|DNA topological change;GO:0048568|embryonic organ development;GO:0070911|global genome nucleotide-excision repair;GO:0035315|hair cell differentiation;GO:0006289|nucleotide-excision repair;GO:0000717|nucleotide-excision repair, DNA duplex unwinding;GO:0033683|nucleotide-excision repair, DNA inc…	GO:0000439|core TFIIH complex;GO:0005675|holo TFIIH complex;GO:0005654|nucleoplasm;GO:0005634|nucleus;	GO:0043138|3'-5' DNA helicase activity;GO:0005524|ATP binding;GO:0004003|ATP-dependent DNA helicase activity;GO:0016887|ATPase activity;GO:0003684|damaged DNA binding;GO:0032564|dATP binding;GO:0003677|DNA binding;GO:0005525|GTP binding;GO:0004386|helicase activity;GO:0042277|peptide binding;GO:0008022|protein C-terminus binding;GO:0047485|protein N-terminus binding;GO:0008353|RNA polymerase II c…	K10843	ERCC3, XPB; DNA excision repair protein ERCC-3 [EC:3.6.4.12]
ENSG00000163162	100.095	107.083	68.6412	374.332	217.032	113.976	77.7968	136.941	101.678	78.7496	61.6386	49.2499	75.2871	48.8563	116.153	75.0963	110.088	140.724	42.8506	29.6215	36.3658	164.778	117.065	136.645	RNF149	protein_coding	chr2:101271219-101308701:-	Homo sapiens ring finger protein 149 (RNF149), mRNA	GO:0035690|cellular response to drug;GO:0043409|negative regulation of MAPK cascade;GO:0031647|regulation of protein stability;	GO:0070062|extracellular exosome;GO:0016021|integral component of membrane;GO:0016020|membrane;	GO:0016874|ligase activity;GO:0061630|ubiquitin protein ligase activity;GO:0008270|zinc ion binding;	K15704	RNF149; E3 ubiquitin-protein ligase RNF149 [EC:2.3.2.27]
ENSG00000163166	9.20852	16.2304	10.6011	16.7689	14.1987	10.7324	19.764	18.5328	8.57162	8.27188	11.5023	9.41755	17.8588	9.39906	17.694	18.7926	9.00593	9.96334	13.2502	19.2426	8.94885	8.64935	11.4436	18.8037	IWS1	protein_coding	chr2:127436207-127526886:-	Homo sapiens IWS1, SUPT6H interacting protein (IWS1), mRNA	GO:0006397|mRNA processing;GO:0051028|mRNA transport;GO:0032784|regulation of DNA-templated transcription, elongation;GO:2001253|regulation of histone H3-K36 trimethylation;GO:0090239|regulation of histone H4 acetylation;GO:0010793|regulation of mRNA export from nucleus;GO:0050684|regulation of mRNA processing;GO:0008380|RNA splicing;GO:0006351|transcription, DNA-templated;	GO:0005634|nucleus;	GO:0003677|DNA binding;	K17498	SPN1, IWS1; transcription factor SPN1
ENSG00000224585	0	0	0	0	0	0	0	1.67939	0.595072	0	0	0	0	0	0	0	0	3.57619	0	0	0	0	0	0	AC103563.1	unprocessed_pseudogene	chr2:94971954-94972167:-	Homo sapiens BAC clone RP11-708D7 from 2, complete sequence	GO:0050853|B cell receptor signaling pathway;GO:0006956|complement activation;GO:0006958|complement activation, classical pathway;GO:0042742|defense response to bacterium;GO:0038095|Fc-epsilon receptor signaling pathway;GO:0038096|Fc-gamma receptor signaling pathway involved in phagocytosis;GO:0006955|immune response;GO:0045087|innate immune response;GO:0006911|phagocytosis, engulfment;GO:0006910…	GO:0072562|blood microparticle;GO:0009897|external side of plasma membrane;GO:0070062|extracellular exosome;GO:0005576|extracellular region;GO:0005615|extracellular space;GO:0042571|immunoglobulin complex, circulating;GO:0005886|plasma membrane;	GO:0003823|antigen binding;GO:0034987|immunoglobulin receptor binding;GO:0004252|serine-type endopeptidase activity;	.	.
ENSG00000111540	3.9483	6.39387	10.9512	16.1253	7.41463	4.17835	5.5477	7.62965	3.9219	6.71348	1.71729	1.59934	7.92903	7.42773	13.1516	7.32045	4.86122	9.21405	1.6941	1.43648	4.14606	4.39483	4.29369	4.7343	RAB5B	protein_coding	chr12:55973913-55996683:+	Homo sapiens RAB5B, member RAS oncogene family (RAB5B), transcript variant 1, mRNA	GO:0015031|protein transport;GO:0007264|small GTPase mediated signal transduction;	GO:0031901|early endosome membrane;GO:0042470|melanosome;GO:0005886|plasma membrane;	GO:0019003|GDP binding;GO:0005525|GTP binding;	K07888	RAB5B; Ras-related protein Rab-5B
ENSG00000122548	0.14559	0	0	0	0	0	0	0	0.0170894	0	0	0	0	0.109725	0	0	0	0	0	0	0	0	0	0	KIAA0087	lincRNA	chr7:26533121-26538788:-	Homo sapiens KIAA0087 (KIAA0087), long non-coding RNA	.	.	.	.	.
ENSG00000232930	0	0.279207	2.61909	0	0	0	0	0	0.607418	0	0	0	0	0	0	0	0.140472	0	0	0	0	0	0	0	AC083864.2	lincRNA	chr7:36029611-36055431:+	TPA: Homo sapiens long non-coding RNA OTTHUMT00000338296.1 (AC083864.3 gene), lincRNA	.	.	.	.	.
ENSG00000114529	0.340283	0.0782298	0.241117	0.12071	0.0127762	0.11773	0.0472016	0.0457432	0.133721	0.048647	0.150723	0.0203482	0.0269153	0	0.252458	0	0.0224905	0.0208732	0.312409	0	0	0	0	0	C3orf52	protein_coding	chr3:112086335-112131004:+	Homo sapiens cDNA clone IMAGE:5272957	.	GO:0005789|endoplasmic reticulum membrane;GO:0016021|integral component of membrane;	.	.	.
ENSG00000242412	0.526478	0.238613	0.708796	0.143183	0	0	0	0	0	0	0	0	0	0	0.0691058	0	0	0.0742774	0	0	0	0	0.651848	0	DBIL5P2	transcribed_processed_pseudogene	chr2:63117851-63119542:-	Homo sapiens diazepam binding inhibitor-like 5 pseudogene 2 (DBIL5P2), non-coding RNA	GO:0006810|transport;	GO:0005737|cytoplasm;	GO:0000062|fatty-acyl-CoA binding;GO:0008289|lipid binding;	.	.
ENSG00000232934	4.13925	1.38964	0	0.332246	2.50708	0.991185	0.440195	1.0887	3.54278	0.585996	3.18217	4.4476	0.941281	1.02361	0.867803	0.72167	5.02509	0.932746	2.93371	3.59756	3.05393	0.708364	0.251222	0.316989	AL157786.1	antisense_RNA	chr10:112395813-112425589:-	TPA: Homo sapiens long non-coding RNA OTTHUMT00000461857.2 (RP11-324O2.3 gene), antisense	GO:0001676|long-chain fatty acid metabolic process;GO:0035338|long-chain fatty-acyl-CoA biosynthetic process;GO:2001236|regulation of extrinsic apoptotic signaling pathway;	GO:0005783|endoplasmic reticulum;GO:0005789|endoplasmic reticulum membrane;GO:0016021|integral component of membrane;GO:0016020|membrane;GO:0005743|mitochondrial inner membrane;GO:0005741|mitochondrial outer membrane;GO:0005739|mitochondrion;GO:0005730|nucleolus;GO:0005634|nucleus;	GO:0005524|ATP binding;GO:0004467|long-chain fatty acid-CoA ligase activity;	K01897	ACSL, fadD; long-chain acyl-CoA synthetase [EC:6.2.1.3]
ENSG00000232936	0	0	0	0	0	0	0	0	0.362945	0	0.600002	0	0.267863	0	0	0	0	0	0	0	0	0	0	0	AL157400.2	antisense_RNA	chr10:89645282-89650667:+	TPA: Homo sapiens long non-coding RNA OTTHUMT00000049321.1 (RP11-80H5.2 gene), antisense	.	.	.	.	.
ENSG00000232939	0	0	0	0	0	0	0	0	0.459376	0	0	0	0	0	0.122309	0	0	0	0	0	0	0	0	0	AL158829.1	antisense_RNA	chr9:109760360-109772043:-	TPA: Homo sapiens long non-coding RNA OTTHUMT00000053600.1 (RP11-406O23.2 gene), antisense	.	.	.	.	.
ENSG00000232938	0	0.268439	0	0.214775	0.0340981	0.0785516	0.0755854	0.122083	0.0324441	0.103866	0.134087	0	0.0478892	0.0781172	0.103659	0	0.0300123	0	0.0833784	0	0	0.157793	0.201306	0	RPL23AP87	transcribed_processed_pseudogene	chr17:83226897-83240804:+	Homo sapiens ribosomal protein L23a pseudogene 87 (RPL23AP87), non-coding RNA	GO:0000027|ribosomal large subunit assembly;GO:0006412|translation;	GO:0022625|cytosolic large ribosomal subunit;GO:0005634|nucleus;	GO:0070180|large ribosomal subunit rRNA binding;GO:0000166|nucleotide binding;GO:0003735|structural constituent of ribosome;	K02893	RP-L23Ae, RPL23A; large subunit ribosomal protein L23Ae
ENSG00000114520	15.8167	25.6338	29.6611	24.8839	17.0661	23.1355	32.1444	31.3647	20.2101	26.0575	9.69254	8.54768	34.4773	23.8533	31.0985	24.9786	19.7199	31.4773	4.60591	14.3324	2.10058	26.807	39.3483	32.0922	SNX4	protein_coding	chr3:125446644-125520197:-	Homo sapiens sorting nexin 4 (SNX4), transcript variant 1, mRNA	GO:0032456|endocytic recycling;GO:0006897|endocytosis;GO:1903595|positive regulation of histamine secretion by mast cell;GO:0015031|protein transport;GO:0016050|vesicle organization;	GO:0005737|cytoplasm;GO:0005868|cytoplasmic dynein complex;GO:0031901|early endosome membrane;GO:0019898|extrinsic component of membrane;GO:0016020|membrane;GO:0005886|plasma membrane;GO:0043234|protein complex;GO:0031201|SNARE complex;	GO:0005154|epidermal growth factor receptor binding;GO:0005158|insulin receptor binding;GO:1990460|leptin receptor binding;GO:0035091|phosphatidylinositol binding;GO:1990459|transferrin receptor binding;	K17919	SNX4; sorting nexin-4
ENSG00000122545	25.1819	29.4119	29.7138	42.9896	15.4542	26.4102	29.525	26.946	25.5434	25.4068	19.011	22.2936	31.0364	33.6219	34.6782	23.3776	25.1622	26.8214	33.5407	42.5667	27.0279	44.9737	55.5562	75.7805	2017-09-06	protein_coding	chr7:35800932-35907105:+	Homo sapiens mRNA for CDC10 protein variant protein	GO:0051301|cell division;GO:0060271|cilium morphogenesis;GO:0007067|mitotic nuclear division;GO:0016476|regulation of embryonic cell shape;	GO:0005930|axoneme;GO:0032154|cleavage furrow;GO:0000777|condensed chromosome kinetochore;GO:0016020|membrane;GO:0030496|midbody;GO:0031105|septin complex;GO:0005819|spindle;	GO:0005525|GTP binding;	K16944	SEPT7, CDC3; septin 7
ENSG00000122547	10.3287	6.44151	5.99036	9.03436	12.4585	11.0415	9.93267	3.4804	13.3643	9.62043	7.42678	11.0586	9.85204	13.5498	10.2043	9.10989	12.8654	11.4865	5.6142	6.47252	16.2879	2.96223	8.5933	2.20405	EEPD1	protein_coding	chr7:36153149-36301543:+	Homo sapiens endonuclease/exonuclease/phosphatase family domain containing 1 (EEPD1), mRNA	GO:0006281|DNA repair;	.	GO:0003677|DNA binding;	.	.
ENSG00000262539	0.253068	0.0637205	1.43455	0	0	0	0	0	0.27725	0	0	0.174029	0	0	0	0	0.256468	0	0	0	0	0	0	0	AC005829.2	processed_pseudogene	chr17:46259551-46260606:-	Homo sapiens DND microRNA-mediated repression inhibitor 1 pseudogene 2 (DND1P2) on chromosome 17	GO:0007281|germ cell development;GO:0007275|multicellular organismal development;GO:0060965|negative regulation of gene silencing by miRNA;	GO:0005737|cytoplasm;GO:0005634|nucleus;	GO:0017091|AU-rich element binding;GO:0000166|nucleotide binding;	.	.
ENSG00000197948	1.83353	2.57056	3.34673	1.62561	5.35804	3.06394	3.51917	2.91384	2.28995	2.79737	3.03846	1.10957	5.13239	2.81484	3.83146	6.01494	3.7572	3.725	0.289085	1.59032	0.828514	0.615479	0.587567	0.657137	FCHSD1	protein_coding	chr5:141639302-141651419:-	Homo sapiens FCH and double SH3 domains 1 (FCHSD1), mRNA	GO:0010811|positive regulation of cell-substrate adhesion;	GO:0005604|basement membrane;GO:0016021|integral component of membrane;GO:0005886|plasma membrane;	.	.	.
ENSG00000259345	1.786	2.26233	0.720372	0.709909	1.21011	5.84878	0.298052	2.14508	0.677303	3.16213	0.41055	1.26598	0.533192	1.08718	1.85742	0	3.21622	5.31086	0.425482	0.57981	2.71599	0.219606	3.16185	8.99553	AC013652.1	lincRNA	chr15:38865322-39427195:-	TPA: Homo sapiens long non-coding RNA OTTHUMT00000418720.1 (RP11-624L4.1 gene), lincRNA	GO:0006310|DNA recombination;GO:0090305|nucleic acid phosphodiester bond hydrolysis;GO:0032199|reverse transcription involved in RNA-mediated transposition;GO:0032197|transposition, RNA-mediated;	.	GO:0046872|metal ion binding;GO:0003964|RNA-directed DNA polymerase activity;GO:0009036|Type II site-specific deoxyribonuclease activity;	.	.
ENSG00000222428	0	0	0	0	0	0	0	0	0.530391	0	0	0	0	0	0	0	0	0	0	0	0	0	0	0	RNA5SP231	rRNA	chr7:68723911-68724048:-	Homo sapiens RNA, 5S ribosomal pseudogene 231 (RNA5SP231) on chromosome 7	.	.	.	.	.
ENSG00000222429	0	0.647008	0	0	0	0	0	0	0	0	0	0	0	0	0	0	0	0	0	0	0	0	0	0	RNU6-955P	snRNA	chr17:4619749-4619852:-	Homo sapiens RNA, U6 small nuclear 955, pseudogene (RNU6-955P) on chromosome 17	.	.	.	.	.
ENSG00000243967	0	0	0	0	0	0	0	0	0	0	0	0	0	0	0.10921	0	0	0	0	0	0	0	0	0	NBPF5P	transcribed_unprocessed_pseudogene	chr1:108375838-108410814:+	Homo sapiens neuroblastoma breakpoint family, member 5, mRNA (cDNA clone IMAGE:5166539), partial cds	.	GO:0005737|cytoplasm;	.	.	.
ENSG00000222421	5.72074	3.08664	8.10717	3.88959	0	0.541934	0	1.26339	10.7441	4.83694	4.99543	0	5.45146	16.1681	0	0	20.4986	6.91802	25.3103	17.84	2.74769	7.07609	9.52338	0	Y_RNA	misc_RNA	chr9:127832635-127832743:-	Homo sapiens endoglin (ENG), RefSeqGene on chromosome 9	.	.	.	.	.
ENSG00000222426	0	0	0	0	0	0	0.794968	0	0	0	0	0.42838	0	0	1.63534	0	0	0	0	0	0	0	0	0	RNU2-50P	snRNA	chr9:34282528-34282670:-	Homo sapiens RNA, U2 small nuclear 50, pseudogene (RNU2-50P) on chromosome 9	.	.	.	.	.
ENSG00000135924	0.696175	1.4633	2.70239	0.771744	0.666529	1.42509	1.53544	0.655094	1.057	1.78151	1.02787	0.86382	0.394635	0.668681	1.15219	0.467645	0.563655	1.20638	0.266312	1.04617	0.223886	0.262077	0.264538	0.406809	DNAJB2	protein_coding	chr2:219279267-219286900:+	Homo sapiens DnaJ (Hsp40) homolog, subfamily B, member 2, mRNA (cDNA clone IMAGE:5297011), with apparent retained intron	GO:0030433|ER-associated ubiquitin-dependent protein catabolic process;GO:0030308|negative regulation of cell growth;GO:0008285|negative regulation of cell proliferation;GO:0090084|negative regulation of inclusion body assembly;GO:0090086|negative regulation of protein deubiquitination;GO:0032436|positive regulation of proteasomal ubiquitin-dependent protein catabolic process;GO:0031398|positive …	GO:0005829|cytosol;GO:0016234|inclusion body;GO:0005634|nucleus;	GO:0051087|chaperone binding;GO:0030544|Hsp70 protein binding;GO:0031593|polyubiquitin binding;GO:0070628|proteasome binding;GO:0031625|ubiquitin protein ligase binding;GO:0051082|unfolded protein binding;	K09508	DNAJB2; DnaJ homolog subfamily B member 2
ENSG00000279439	1.10034	0.144552	0.508487	0.650552	0	0	0	0.221874	0	0	0.129968	0	0	0	0.125593	0	0	0	0	0	0	0	0	0	AC105114.1	TEC	chr18:25200976-25202837:-	Homo sapiens zinc finger protein 521 (ZNF521) gene, complete cds	.	.	.	.	.
ENSG00000126243	0.0440554	0.0166392	0	0	0	0.175284	0.0421663	0	0	0	0.029921	0	0	0	0	0	0.167427	0	0	0	0	0	0	0	LRFN3	protein_coding	chr19:35935358-35945767:+	PREDICTED: Macaca nemestrina leucine rich repeat and fibronectin type III domain containing 3 (LRFN3), mRNA	GO:0007409|axonogenesis;GO:0007155|cell adhesion;GO:0007268|synaptic transmission;	GO:0030424|axon;GO:0030054|cell junction;GO:0009986|cell surface;GO:0030425|dendrite;GO:0016021|integral component of membrane;GO:0005886|plasma membrane;GO:0045211|postsynaptic membrane;GO:0042734|presynaptic membrane;	.	K16356	LRFN3, SALM4; leucine-rich repeat and fibronectin type-III domain-containing protein 3
ENSG00000267149	1.0513	0	0	0	0	0.185903	0	0	0.0575877	0	0	0	0	0	0	0	0.0532712	0	0	0	0	0.28008	0	0	AC011476.2	processed_transcript	chr19:55027593-55053928:-	Homo sapiens cDNA, FLJ17330	GO:0042462|eye photoreceptor cell development;GO:0009644|response to high light intensity;GO:0010842|retina layer formation;	GO:0005743|mitochondrial inner membrane;	GO:0052650|NADP-retinol dehydrogenase activity;GO:0016491|oxidoreductase activity;	K11161	RDH13; retinol dehydrogenase 13 [EC:1.1.1.300]
ENSG00000126247	3.30401	4.74001	4.62784	2.54247	2.67624	3.17603	3.2849	4.96912	2.48329	1.75169	2.40053	2.16641	4.8614	2.82066	1.96671	3.61085	2.53076	3.21601	1.31603	1.19275	1.08501	3.05351	3.78673	2.1007	CAPNS1	protein_coding	chr19:36139575-36150353:+	PREDICTED: Pan troglodytes calpain, small subunit 1 (CAPNS1), mRNA	GO:0006508|proteolysis;	GO:0005737|cytoplasm;GO:0005829|cytosol;GO:0070062|extracellular exosome;GO:0005886|plasma membrane;	GO:0005509|calcium ion binding;GO:0004198|calcium-dependent cysteine-type endopeptidase activity;	K08583	CAPNS1, CAPN4; calpain, small subunit 1
ENSG00000126246	0.970459	0.763604	0.859557	0.439883	0.733287	0.911669	0.696634	1.00016	0.332246	0.265913	0.0274626	0.0834203	0.809182	0.506645	0.477686	1.63992	0.553217	0.171145	0	0	0.13595	0.377042	0.0883496	0.111479	IGFLR1	protein_coding	chr19:35738801-35742453:-	PREDICTED: Gorilla gorilla gorilla IGF-like family receptor 1 (IGFLR1), mRNA	.	GO:0016021|integral component of membrane;GO:0005886|plasma membrane;	.	.	.
ENSG00000267142	0	0	0.56865	0	0	0	0	0	0	0	0	0	0	0	0	0	0	0.566114	0	0	0	0	0	0	AC092296.2	processed_pseudogene	chr19:36421536-36422534:+	Homo sapiens acyl-CoA thioesterase 4 pseudogene (LOC644189), non-coding RNA	GO:0006637|acyl-CoA metabolic process;GO:0043649|dicarboxylic acid catabolic process;GO:0043648|dicarboxylic acid metabolic process;GO:0001676|long-chain fatty acid metabolic process;GO:0035338|long-chain fatty-acyl-CoA biosynthetic process;GO:0032788|saturated monocarboxylic acid metabolic process;GO:0046459|short-chain fatty acid metabolic process;GO:0006104|succinyl-CoA metabolic process;GO:00…	GO:0005782|peroxisomal matrix;GO:0005777|peroxisome;	GO:0047617|acyl-CoA hydrolase activity;GO:0052689|carboxylic ester hydrolase activity;GO:0016290|palmitoyl-CoA hydrolase activity;GO:0005102|receptor binding;GO:0004778|succinyl-CoA hydrolase activity;	K01068	ACOT1_2_4; acyl-coenzyme A thioesterase 1/2/4 [EC:3.1.2.2]
ENSG00000126249	0.996004	1.03449	0.926291	0.507895	0.376294	1.1971	1.03274	1.25103	0.562637	0.368432	0.0422783	0.470889	1.20797	0.328409	1.14394	0.721321	0	1.14172	0	0	0	0.414607	0.18135	0	PDCD2L	protein_coding	chr19:34404384-34426168:+	Homo sapiens programmed cell death 2-like (PDCD2L), mRNA	GO:0007049|cell cycle;	GO:0005737|cytoplasm;GO:0016020|membrane;	.	K14801	TSR4; pre-rRNA-processing protein TSR4
ENSG00000267141	0	0.443419	0	0.19956	0.380191	0	0.561847	0.340305	0.361749	0	0.498354	0	0	0.193556	0.481577	0	0	0.103523	0	0	0	0	0	0	AC012615.4	antisense_RNA	chr19:1860250-1862019:+	TPA: Homo sapiens long non-coding RNA OTTHUMT00000449216.1 (CTB-31O20.8 gene), antisense	.	.	.	.	.
ENSG00000267146	0	0.694893	0	0	0	0	0	1.30362	0.251958	2.62151	0.104131	0	0.650832	1.61774	0.905631	0	0.116536	0.757093	0	0	0	0	0	0	AC012301.1	antisense_RNA	chr18:56872668-56873970:-	TPA: Homo sapiens long non-coding RNA OTTHUMT00000449636.1 (RP11-383D22.1 gene), antisense	.	.	.	.	.
ENSG00000267147	0	0	0	0.0788625	0	0	0	0.089655	0	0	0	0	0	0	0	0	0	0	0	0	0	0	0	0	LINC01842	lincRNA	chr19:14333743-14343916:+	TPA: Homo sapiens long non-coding RNA OTTHUMT00000459816.2 (CTC-548K16.1 gene), lincRNA	.	.	.	.	.
ENSG00000122912	1.97196	1.78231	0.993446	0.325501	0.994172	1.12624	1.38191	2.85464	1.96682	0.817057	0.983176	0.344897	1.02301	1.6086	1.42138	1.39418	1.80207	1.77701	0.754172	0.157589	0.153294	1.09323	1.36979	1.16273	SLC25A16	protein_coding	chr10:68477999-68527474:-	Human DNA sequence from clone RP11-9E13 on chromosome 10, complete sequence	GO:0006355|regulation of transcription, DNA-templated;GO:0006351|transcription, DNA-templated;	GO:0005634|nucleus;	GO:0003677|DNA binding;GO:0046872|metal ion binding;	K15084	SLC25A16, GDA, LEU5; solute carrier family 25 (mitochondrial carrier protein), member 16
ENSG00000220745	0	0	0	0	0	0	0	0	0	0	0	0	0	0	0	0	0.27412	0	0	0	0	0	0	0	AL080276.1	processed_pseudogene	chr6:152959359-152959605:-	Human DNA sequence from clone RP1-101K10 on chromosome 6q25-26, complete sequence	.	.	.	.	.
ENSG00000220744	0.399911	0.302082	0	0	0	0	0	0	0.164296	0	0	0	0.0606274	0	0.328078	0	0	0	0	0	0	0	0	0	RPL5P18	processed_pseudogene	chr6:127362513-127363403:+	Homo sapiens ribosomal protein L5 pseudogene 18 (RPL5P18) on chromosome 6	GO:0000027|ribosomal large subunit assembly;GO:0006412|translation;	GO:0022625|cytosolic large ribosomal subunit;	GO:0008097|5S rRNA binding;GO:0003735|structural constituent of ribosome;	K02932	RP-L5e, RPL5; large subunit ribosomal protein L5e
ENSG00000116014	0	0	0	0	0	0	0	0	0	0	0.072024	0	0	0	0	0	0	0	0	0	0	0.0353156	0	0	KISS1R	protein_coding	chr19:917287-921015:+	Homo sapiens KISS1 receptor (KISS1R), mRNA	GO:0007186|G-protein coupled receptor signaling pathway;GO:0007200|phospholipase C-activating G-protein coupled receptor signaling pathway;	GO:0009986|cell surface;GO:0016021|integral component of membrane;GO:0005887|integral component of plasma membrane;GO:0043231|intracellular membrane-bounded organelle;GO:0005886|plasma membrane;	GO:0008188|neuropeptide receptor activity;	K08374	KISS1R; KISS1 receptor
ENSG00000116017	10.1188	15.4083	30.7547	22.8909	13.2085	12.1747	18.5105	22.5665	10.771	11.1636	8.97014	2.03062	13.1639	10.543	20.4257	36.8169	11.1938	14.3196	3.22634	4.50405	3.08221	4.85504	1.25977	1.30287	ARID3A	protein_coding	chr19:925781-975934:+	Homo sapiens chromosome 19, cosmid R29942, complete sequence	GO:0006977|DNA damage response, signal transduction by p53 class mediator resulting in cell cycle arrest;	GO:0005737|cytoplasm;GO:0005794|Golgi apparatus;GO:0045121|membrane raft;GO:0005730|nucleolus;GO:0005654|nucleoplasm;GO:0005634|nucleus;	GO:0003682|chromatin binding;GO:0000977|RNA polymerase II regulatory region sequence-specific DNA binding;GO:0001228|transcriptional activator activity, RNA polymerase II transcription regulatory region sequence-specific binding;	.	.
ENSG00000116016	0.280586	0.156657	0	0.356663	0	1.173	0.513757	0.49034	0.571358	0.320902	0.240277	0.0503355	0.340301	0.522921	0.464377	0.298426	0.658346	0.0516341	0.137388	0.0443843	0.566019	0.0162504	0.275434	0.176573	EPAS1	protein_coding	chr2:46293667-46386703:+	Homo sapiens endothelial PAS domain protein 1 (EPAS1), mRNA	GO:0001525|angiogenesis;GO:0030154|cell differentiation;GO:0071456|cellular response to hypoxia;GO:0071347|cellular response to interleukin-1;GO:0071222|cellular response to lipopolysaccharide;GO:0000122|negative regulation of transcription from RNA polymerase II promoter;GO:0042421|norepinephrine biosynthetic process;GO:1903181|positive regulation of dopamine biosynthetic process;GO:1904655|posi…	GO:0005737|cytoplasm;GO:0016607|nuclear speck;GO:0005634|nucleus;GO:0005667|transcription factor complex;	GO:0050897|cobalt ion binding;GO:0003677|DNA binding;GO:0003700|transcription factor activity, sequence-specific DNA binding;	K09095	HIF2A, EPAS1; hypoxia-inducible factor 2 alpha
ENSG00000220749	0.184431	0.417943	0	1.25396	0	0.978399	0	0	0	0	0.250518	0	0	0	0.48417	0	0	0.130101	0	0	0	0	0	0.254231	RPL21P28	processed_pseudogene	chr1:212051524-212052006:-	Homo sapiens ribosomal protein L21 pseudogene 28 (RPL21P28), non-coding RNA	GO:0000184|nuclear-transcribed mRNA catabolic process, nonsense-mediated decay;GO:0006364|rRNA processing;GO:0006614|SRP-dependent cotranslational protein targeting to membrane;GO:0006412|translation;GO:0006413|translational initiation;GO:0019083|viral transcription;	GO:0005737|cytoplasm;GO:0005829|cytosol;GO:0022625|cytosolic large ribosomal subunit;GO:0016020|membrane;GO:0005730|nucleolus;	GO:0044822|poly(A) RNA binding;GO:0003723|RNA binding;GO:0003735|structural constituent of ribosome;	K02889	RP-L21e, RPL21; large subunit ribosomal protein L21e
ENSG00000220748	0	0	0	0	0	0	0	0	0	0	0.170744	0	0	0	0	0	0	0	0	0	0	0	0	0	AL032822.1	processed_pseudogene	chr6:23971879-23972941:+	Homo sapiens interferon stimulated exonuclease gene 20kDa like 2 pseudogene (LOC100128365) on chromosome 6	GO:0006364|rRNA processing;	GO:0005730|nucleolus;GO:0005654|nucleoplasm;	GO:0000175|3'-5'-exoribonuclease activity;GO:0044822|poly(A) RNA binding;	K18329	ISG20L2; interferon-stimulated 20 kDa exonuclease-like 2 [EC:3.1.-.-]
ENSG00000176584	0.531404	0.253521	0	0	0	0.00927328	0.169539	0.0432371	0.252789	0.0551781	0.0379907	0	0.0508814	0.036888	0.220271	0	0.148808	0.00986479	0	0	0	0	0	0	DMBT1P1	transcribed_unprocessed_pseudogene	chr10:122729429-122802665:+	Homo sapiens deleted in malignant brain tumors 1 pseudogene 1 (DMBT1P1), non-coding RNA	.	GO:0005576|extracellular region;GO:0016020|membrane;	GO:0005044|scavenger receptor activity;	K13912	DMBT1; deleted in malignant brain tumors 1 protein
ENSG00000011677	0.12747	0.0802395	0	0	0	0.0845278	0	0	0.0872811	0	0	0.087658	0	0.0980703	0	0	0	0	0	0	0	0	0	0	GABRA3	protein_coding	chrX:152166234-152451358:-	PREDICTED: Homo sapiens gamma-aminobutyric acid (GABA) A receptor, alpha 3 (GABRA3), transcript variant X1, mRNA	GO:0007214|gamma-aminobutyric acid signaling pathway;GO:0034220|ion transmembrane transport;GO:0006810|transport;	GO:0030054|cell junction;GO:0034707|chloride channel complex;GO:1902711|GABA-A receptor complex;GO:0005887|integral component of plasma membrane;GO:0005886|plasma membrane;GO:0045211|postsynaptic membrane;	GO:0008503|benzodiazepine receptor activity;GO:0005254|chloride channel activity;GO:0005230|extracellular ligand-gated ion channel activity;GO:0004890|GABA-A receptor activity;	K05175	GABRA; gamma-aminobutyric acid receptor subunit alpha
ENSG00000175203	10.3508	18.3181	16.5397	9.99626	12.5321	16.6553	18.3042	16.5076	16.8014	16.7393	9.77013	3.71879	20.9056	17.2457	12.5883	18.6572	17.7899	20.1912	4.41595	5.04163	5.35503	6.42967	7.21551	7.17777	DCTN2	protein_coding	chr12:57530102-57547331:-	Homo sapiens dynactin subunit 2 (DCTN2), transcript variant 3, mRNA	GO:0019886|antigen processing and presentation of exogenous peptide antigen via MHC class II;GO:0008283|cell proliferation;GO:0006888|ER to Golgi vesicle-mediated transport;GO:0000086|G2/M transition of mitotic cell cycle;GO:0032402|melanosome transport;GO:0007017|microtubule-based process;GO:0007067|mitotic nuclear division;GO:0007052|mitotic spindle organization;GO:0071539|protein localization …	GO:0005813|centrosome;GO:0005737|cytoplasm;GO:0005829|cytosol;GO:0005869|dynactin complex;GO:0030286|dynein complex;GO:0070062|extracellular exosome;GO:0030426|growth cone;GO:0000776|kinetochore;GO:0016020|membrane;GO:0005874|microtubule;GO:0031982|vesicle;	GO:0003774|motor activity;GO:0030507|spectrin binding;	K10424	DCTN2; dynactin 2
ENSG00000241959	0	0	0	0	0	0.817589	0	0	0	0	2.93081	1.48377	0.560751	0.813067	0	0	0.234283	0	0	0	1.24359	0	0	0	RN7SL76P	misc_RNA	chr7:151464650-151464938:-	Homo sapiens RNA, 7SL, cytoplasmic 76, pseudogene (RN7SL76P) on chromosome 7	.	.	.	.	.
ENSG00000172007	6.76782	9.79622	6.7288	29.5966	18.4358	8.27085	9.83512	14.5571	4.71655	4.71861	3.16459	0.450787	5.16769	9.69722	11.0462	8.05202	4.91513	6.87376	2.54394	11.2672	2.72812	11.7882	30.4132	37.5244	RAB33B	protein_coding	chr4:139453232-139476609:+	Homo sapiens BAC clone RP11-103H17 from 4, complete sequence	GO:0006914|autophagy;GO:0006891|intra-Golgi vesicle-mediated transport;GO:1903434|negative regulation of constitutive secretory pathway;GO:0000042|protein targeting to Golgi;GO:2000785|regulation of autophagosome assembly;GO:1903358|regulation of Golgi organization;GO:2000156|regulation of retrograde vesicle-mediated transport, Golgi to ER;GO:0048705|skeletal system morphogenesis;GO:0007264|small…	GO:0070062|extracellular exosome;GO:0005794|Golgi apparatus;GO:0005796|Golgi lumen;GO:0000139|Golgi membrane;	GO:0005525|GTP binding;GO:0003924|GTPase activity;	K07920	RAB33B; Ras-related protein Rab-33B
ENSG00000266946	3.33134	1.35886	0.896995	0.271801	1.38086	1.50217	0.467646	1.33899	2.29928	2.58509	1.62903	1.00799	1.3333	0.307561	0.743365	0	2.83592	1.50399	0	1.84227	0.403213	3.19505	0.776402	2.52567	MRPL37P1	processed_pseudogene	chr18:58690356-58692153:+	Homo sapiens MALT1 paracaspase (MALT1), RefSeqGene on chromosome 18	GO:0070125|mitochondrial translational elongation;GO:0070124|mitochondrial translational initiation;	GO:0005743|mitochondrial inner membrane;GO:0005739|mitochondrion;GO:0005840|ribosome;	GO:0003735|structural constituent of ribosome;	K17418	MRPL37; large subunit ribosomal protein L37
ENSG00000276649	0.277163	1.33991	2.35669	2.0729	2.39344	2.09523	3.28944	0.771245	1.59414	2.69756	4.06597	2.8971	1.00845	1.31599	1.23694	0	4.42396	3.63659	6.74997	0.403353	1.0064	0.14768	1.89749	0	AL117335.1	antisense_RNA	chr20:1888128-1894374:-	PREDICTED: Homo sapiens uncharacterized LOC102724545 (LOC102724545), transcript variant X8, ncRNA	.	.	.	.	.
ENSG00000276647	0	0	0	0	0	0	0	0	0.807286	0	0	0	0	0	0	0	0.248925	0	0	0	0	0	0	0	AL773604.1	processed_pseudogene	chr21:44686358-44686629:+	Homo sapiens thrombospondin-type laminin G domain and EAR repeats (TSPEAR), RefSeqGene on chromosome 21	.	.	.	.	.
ENSG00000276645	0.516406	0.39008	0	0	1.11486	0	0	0	0.212156	0	0.876814	0	0	0	0	0	0.196254	0	1.27219	0	0	0	0	0	Metazoa_SRP	misc_RNA	chr1:33029232-33029576:-	Homo sapiens adenylate kinase 2 (AK2), RefSeqGene (LRG_133) on chromosome 1	.	.	.	.	.
ENSG00000276644	0.36366	0.461994	0.960448	0.865395	0	0.471339	0.0316423	0.408863	0.203731	0.413076	0.112266	0.0454692	0.0701676	0.305221	0.130184	0	0.163333	0.198229	0.325778	0.024056	0.133382	0	0.409325	0.638007	DACH1	protein_coding	chr13:71437966-71867192:-	Homo sapiens dachshund family transcription factor 1 (DACH1), transcript variant 1, mRNA	GO:0008283|cell proliferation;GO:0046545|development of primary female sexual characteristics;GO:0007275|multicellular organismal development;GO:0030336|negative regulation of cell migration;GO:0060244|negative regulation of cell proliferation involved in contact inhibition;GO:2000279|negative regulation of DNA biosynthetic process;GO:0048147|negative regulation of fibroblast proliferation;GO:001…	GO:0005737|cytoplasm;GO:0005634|nucleus;GO:0005667|transcription factor complex;	GO:0003677|DNA binding;GO:0001075|transcription factor activity, RNA polymerase II core promoter sequence-specific binding involved in preinitiation complex assembly;GO:0001078|transcriptional repressor activity, RNA polymerase II core promoter proximal region sequence-specific binding;	.	.
ENSG00000235639	0	0	0	0	0	0	0	0	0.126305	0	0	0	0	0	0	0	0	0	0	0	0	0	0	0	AC002069.1	processed_pseudogene	chr7:88512029-88513187:-	Homo sapiens CSRP2 binding protein pseudogene (LOC100419447) on chromosome 7	GO:0000086|G2/M transition of mitotic cell cycle;GO:0016573|histone acetylation;GO:0043966|histone H3 acetylation;	GO:0005671|Ada2/Gcn5/Ada3 transcription activator complex;GO:0005737|cytoplasm;GO:0005634|nucleus;	GO:0004402|histone acetyltransferase activity;	.	.
ENSG00000276641	14.6433	3.68706	0	0	0	0	0	0	0	0	0	0.839155	0	0	0.80087	0	1.855	0	0	0	0	0	0	0	MIR6769A	miRNA	chr16:4671318-4671390:+	Homo sapiens microRNA 6769a (MIR6769A), microRNA	.	.	.	.	.
ENSG00000271215	0	0.339842	0	0	0	1.49169	0.717679	0	0	0.739655	0.91667	0	0.682059	0	0.147635	0	0	0.317367	0	0	0	0	0	0	RPL21P136	processed_pseudogene	chr12:12614359-12615907:-	Homo sapiens ribosomal protein L21 pseudogene 136 (RPL21P136) on chromosome 12	GO:0006412|translation;	GO:0005840|ribosome;	GO:0003735|structural constituent of ribosome;	.	.
ENSG00000103174	12.4264	15.3375	24.4355	10.9669	9.52448	16.9543	23.331	22.0602	19.7399	16.4505	9.80756	6.54584	25.4335	20.0848	19.5305	29.4672	22.2235	27.1109	1.89794	2.04479	1.1578	10.6132	5.21722	4.66858	NAGPA	protein_coding	chr16:5024844-5034141:-	Homo sapiens cDNA FLJ35570 fis, clone SPLEN2005790, highly similar to Homo sapiens N-acetylglucosamine-1-phosphodiester alpha-N-acetylglucosaminidase mRNA	GO:0005975|carbohydrate metabolic process;GO:0006464|cellular protein modification process;GO:0007040|lysosome organization;GO:0006486|protein glycosylation;GO:0006622|protein targeting to lysosome;GO:0033299|secretion of lysosomal enzymes;	GO:0032580|Golgi cisterna membrane;GO:0016021|integral component of membrane;GO:0005887|integral component of plasma membrane;	GO:0003944|N-acetylglucosamine-1-phosphodiester alpha-N-acetylglucosaminidase activity;	K01125	NAGPA; N-acetylglucosamine-1-phosphodiester alpha-N-acetylglucosaminidase [EC:3.1.4.45]
ENSG00000103175	0.17238	0.0229785	0	0.0344715	0.0963208	0.0268962	0.0194104	0.101891	0.174966	0	0.0137735	0	0.00614901	0.10699	0.00665492	0	0.115608	0.0286118	0	0	0	0	0	0	WFDC1	protein_coding	chr16:84294646-84329851:+	Homo sapiens chromosome 16 clone RP11-558A11, complete sequence	GO:0030308|negative regulation of cell growth;GO:0050680|negative regulation of epithelial cell proliferation;GO:0050728|negative regulation of inflammatory response;GO:0061045|negative regulation of wound healing;GO:0001558|regulation of cell growth;GO:0042493|response to drug;GO:0032355|response to estradiol;	GO:0005615|extracellular space;	GO:0004867|serine-type endopeptidase inhibitor activity;	.	.
ENSG00000250820	0.627324	0.710797	1.77803	0	0	0	0	0	0	0	0	0	0	0	0.720501	0	0	0	0	0	0	0	0	0	AC138965.2	sense_overlapping	chr5:175906939-175958538:-	TPA: Homo sapiens long non-coding RNA OTTHUMT00000470921.1 (RP11-91H12.4 gene), sense_overlapping	.	.	.	.	.
ENSG00000250827	0.344382	0.130069	0	0	0	0	0	0.354923	0	0	0	0	0	0	0	0	0.0436261	0	0	0	0	0	0	0	MFSD4BP1	processed_pseudogene	chr5:52579555-52581106:-	Homo sapiens major facilitator superfamily domain containing 4B pseudogene 1 (MFSD4BP1) on chromosome 5	GO:0006814|sodium ion transport;	GO:0016324|apical plasma membrane;GO:0016021|integral component of membrane;	GO:0005355|glucose transmembrane transporter activity;GO:0015293|symporter activity;	K08175	NAGLT1; MFS transporter, FHS family, Na+ dependent glucose transporter 1
ENSG00000174453	0.255488	0.0771956	0	0	0	0.0790623	0.0760767	0	0.125955	0	0.0694075	0.0234258	0	0	0	0	0.0776761	0.0600752	0	0	0	0	0	0	VWC2L	protein_coding	chr2:214411065-214578959:+	PREDICTED: Homo sapiens von Willebrand factor C domain containing protein 2-like (VWC2L), transcript variant X1, mRNA	GO:0007275|multicellular organismal development;	GO:0030054|cell junction;GO:0005576|extracellular region;GO:0045202|synapse;	.	.	.
ENSG00000185594	0	0.04513	0	0	0	0	0	0	0.245452	0	0	0	0	0	0	0	0.272465	0.505744	0	0	0	0	0	0	SPATA8	protein_coding	chr15:96783389-96785615:+	Homo sapiens spermatogenesis associated 8, mRNA (cDNA clone MGC:102678 IMAGE:5168326), complete cds	.	.	.	.	.
ENSG00000196091	0.506617	0.0728924	0.119659	0.164026	0.0520821	0.0399938	0	0.149178	0.247779	0	0.1065	0	0.0365735	0.103409	0.0554156	0	0.128356	0.0850896	0	0	0	0	0	0	MYBPC1	protein_coding	chr12:101568353-101686018:+	Homo sapiens mRNA; cDNA DKFZp779M1050 (from clone DKFZp779M1050)	GO:0007155|cell adhesion;GO:0030049|muscle filament sliding;GO:1903955|positive regulation of protein targeting to mitochondrion;	GO:0005829|cytosol;GO:0030016|myofibril;GO:0032982|myosin filament;	GO:0008307|structural constituent of muscle;GO:0031432|titin binding;	K12557	MYBPC1; myosin-binding protein C, slow-type
ENSG00000185596	1.81873	4.52217	4.53735	8.55298	2.4213	3.794	4.47275	7.11687	8.25027	3.11467	1.87857	2.78802	8.86914	9.34509	4.57562	9.58595	5.44311	7.45725	1.46684	5.12815	2.4714	2.22078	4.13939	2.03699	WASH3P	transcribed_unprocessed_pseudogene	chr15:101961603-101976543:+	Homo sapiens WAS protein family homolog 3 pseudogene (WASH3P), non-coding RNA	GO:0034314|Arp2/3 complex-mediated actin nucleation;GO:0002468|dendritic cell antigen processing and presentation;GO:0016197|endosomal transport;GO:0006887|exocytosis;GO:0022617|extracellular matrix disassembly;GO:0010507|negative regulation of autophagy;GO:0043553|negative regulation of phosphatidylinositol 3-kinase activity;GO:0001556|oocyte maturation;GO:0040038|polar body extrusion after meio…	GO:0005776|autophagosome;GO:0005814|centriole;GO:0005813|centrosome;GO:0031410|cytoplasmic vesicle;GO:0005829|cytosol;GO:0005769|early endosome;GO:0031901|early endosome membrane;GO:0071437|invadopodium;GO:0055037|recycling endosome;GO:0055038|recycling endosome membrane;GO:0071203|WASH complex;	GO:0043014|alpha-tubulin binding;GO:0043015|gamma-tubulin binding;GO:0031625|ubiquitin protein ligase binding;	K18461	WASH1; WAS protein family homolog 1
ENSG00000185591	4.55154	5.78569	8.38687	10.5727	8.68895	5.61257	8.01656	6.9085	6.63753	5.39206	1.66164	0.788181	7.42486	6.84609	6.40111	7.93167	4.071	4.89773	0.333555	4.23411	3.93501	6.08497	7.31212	11.0443	SP1	protein_coding	chr12:53380176-53416446:+	Homo sapiens Sp1 transcription factor (SP1), transcript variant 2, mRNA	GO:0032869|cellular response to insulin stimulus;GO:0043923|positive regulation by host of viral transcription;GO:0045944|positive regulation of transcription from RNA polymerase II promoter;GO:0045893|positive regulation of transcription, DNA-templated;GO:0100057|regulation of phenotypic switching by transcription from RNA polymerase II promoter;GO:0006355|regulation of transcription, DNA-templa…	GO:0005737|cytoplasm;GO:0000790|nuclear chromatin;GO:0005654|nucleoplasm;GO:0005634|nucleus;GO:0032993|protein-DNA complex;	GO:0043425|bHLH transcription factor binding;GO:0001046|core promoter sequence-specific DNA binding;GO:0003677|DNA binding;GO:0003690|double-stranded DNA binding;GO:0042826|histone deacetylase binding;GO:0071837|HMG box domain binding;GO:0046872|metal ion binding;GO:0008022|protein C-terminus binding;GO:0042803|protein homodimerization activity;GO:0000978|RNA polymerase II core promoter proximal …	K04684	SP1; transcription factor Sp1
ENSG00000207563	0	0	0	0	0	0	0	0	0	0	1.24743	0	0	0	0	0	0.698017	2.59129	0	0	0	0	0	0	MIR23B	miRNA	chr9:95085208-95085304:+	Homo sapiens chromosome 9 open reading frame 3 (C9orf3), RefSeqGene on chromosome 9	.	.	.	.	.
ENSG00000255040	0.281305	0.212491	0	0	0	0	0	0.072479	0	0	0.254738	0	0.170586	0	0.246162	0	0.142542	0	0	0	0	0	0.0682927	0	MORF4L1P3	processed_pseudogene	chr11:14673606-14674555:-	Homo sapiens chromosome 11, clone RP11-677N16, complete sequence	GO:0008283|cell proliferation;GO:0006338|chromatin remodeling;GO:0006342|chromatin silencing;GO:0000724|double-strand break repair via homologous recombination;GO:0016575|histone deacetylation;GO:0043968|histone H2A acetylation;GO:0043967|histone H4 acetylation;GO:0040008|regulation of growth;GO:0006351|transcription, DNA-templated;	GO:0035267|NuA4 histone acetyltransferase complex;GO:0016580|Sin3 complex;	GO:0003682|chromatin binding;	K11339	MORF4L1, MRG15, EAF3; mortality factor 4-like protein 1
ENSG00000207561	18.1796	2.05986	0	4.32617	5.49466	10.8497	6.38002	5.62082	14.1907	5.97762	0.617349	0	10.4731	0.59943	1.19313	19.8952	7.59984	7.69453	5.75822	2.64566	0	3.63246	3.97213	0	MIR635	miRNA	chr17:68424451-68424548:-	Homo sapiens protein kinase cAMP-dependent type I regulatory subunit alpha (PRKAR1A), RefSeqGene (LRG_514) on chromosome 17	.	.	.	.	.
ENSG00000255046	0	0.185029	0.0578553	0.277573	0.141018	0.487294	0.208397	0.252447	0.0670888	0	0.443631	1.01068	0.14854	1.34611	0.482284	0	0	0	0.344824	0	0	0.70696	0.237866	0.112551	AC069185.1	lincRNA	chr8:11797928-11802568:-	TPA: Homo sapiens long non-coding RNA OTTHUMT00000383908.1 (RP11-297N6.4 gene), lincRNA	GO:0006355|regulation of transcription, DNA-templated;GO:0006351|transcription, DNA-templated;	GO:0005634|nucleus;	GO:0003677|DNA binding;GO:0046872|metal ion binding;	.	.
ENSG00000100281	12.7999	7.58484	6.24265	4.42702	4.57248	7.91742	7.14525	5.74365	9.66413	6.3399	8.8645	4.93657	5.35154	6.73904	6.90154	4.879	10.6082	5.89047	10.8468	13.7926	10.5717	11.2812	11.1803	9.07765	HMGXB4	protein_coding	chr22:35257452-35295807:+	Homo sapiens HMG-box containing 4 (HMGXB4), transcript variant 2, non-coding RNA	GO:0008333|endosome to lysosome transport;GO:0030178|negative regulation of Wnt signaling pathway;GO:0016055|Wnt signaling pathway;	GO:0016589|NURF complex;	GO:0003677|DNA binding;	K11298	HMG2L1; high mobility group protein 2-like 1
ENSG00000255045	0	0.151211	0	0	0	0	0	0.309461	0	0	0	0	0	0	0.394136	0	0	0	0	0	0	0	0	0	AP000866.5	antisense_RNA	chr11:124744634-124746337:-	TPA: Homo sapiens long non-coding RNA OTTHUMT00000387080.1 (RP11-677M14.2 gene), antisense	.	.	.	.	.
ENSG00000215301	86.7054	49.6451	48.6834	50.4313	69.5671	61.671	55.5223	43.8827	60.6998	77.6811	62.0723	33.559	86.3591	91.9851	65.1559	45.3853	72.3868	50.057	70.6013	63.374	66.3002	56.1272	67.7848	68.425	DDX3X	protein_coding	chrX:41333348-41364472:+	Homo sapiens DEAD-box helicase 3, X-linked (DDX3X), transcript variant 1, mRNA	.	GO:0005737|cytoplasm;	GO:0016279|protein-lysine N-methyltransferase activity;	K11594	DDX3X, bel; ATP-dependent RNA helicase DDX3X [EC:3.6.4.13]
ENSG00000173085	23.6669	31.4613	26.6907	27.8597	15.8898	20.0168	32.805	31.2752	23.2458	30.5997	18.9308	12.3223	32.6568	22.6591	28.5363	21.1271	22.797	25.8694	12.0022	16.5201	7.55763	11.5067	14.9916	25.7849	COQ2	protein_coding	chr4:83261536-83284914:-	Homo sapiens coenzyme Q2 4-hydroxybenzoate polyprenyltransferase (COQ2), mRNA	GO:0006071|glycerol metabolic process;GO:0008299|isoprenoid biosynthetic process;GO:0006744|ubiquinone biosynthetic process;	GO:0016021|integral component of membrane;GO:0005743|mitochondrial inner membrane;	GO:0002083|4-hydroxybenzoate decaprenyltransferase activity;GO:0047293|4-hydroxybenzoate nonaprenyltransferase activity;	K06125	COQ2; 4-hydroxybenzoate polyprenyltransferase [EC:2.5.1.39]
ENSG00000248850	0	0	0	0	0	0	0	0	0.196406	0	0.0541147	0	0	0	0	0	0	0	0	0	0	0	0	0	AC078867.1	processed_pseudogene	chr3:126672106-126673223:-	Homo sapiens splicing factor 3a subunit 2 pseudogene (LOC645852) on chromosome 3	GO:0000398|mRNA splicing, via spliceosome;GO:0000375|RNA splicing, via transesterification reactions;GO:0000245|spliceosomal complex assembly;	GO:0071013|catalytic step 2 spliceosome;GO:0005634|nucleus;GO:0005686|U2 snRNP;GO:0071004|U2-type prespliceosome;	GO:0003676|nucleic acid binding;GO:0008270|zinc ion binding;	.	.
ENSG00000173083	20.2086	34.8345	20.3894	16.4726	11.9926	21.759	31.4602	22.0377	24.3876	27.0754	10.534	10.7439	35.5626	28.0095	31.5661	14.4668	25.8726	30.6673	30.4007	27.9266	24.8049	16.8402	20.0365	22.1736	HPSE	protein_coding	chr4:83292461-83335153:-	Homo sapiens heparanase (HPSE), transcript variant 1, mRNA	GO:0060055|angiogenesis involved in wound healing;GO:0005975|carbohydrate metabolic process;GO:0007160|cell-matrix adhesion;GO:0030198|extracellular matrix organization;GO:0006027|glycosaminoglycan catabolic process;GO:0030200|heparan sulfate proteoglycan catabolic process;GO:0030194|positive regulation of blood coagulation;GO:0051798|positive regulation of hair follicle development;GO:0033690|po…	GO:0043231|intracellular membrane-bounded organelle;GO:0043202|lysosomal lumen;GO:0005765|lysosomal membrane;GO:0005764|lysosome;GO:0045121|membrane raft;GO:0005654|nucleoplasm;GO:0005634|nucleus;GO:0005578|proteinaceous extracellular matrix;	GO:0004566|beta-glucuronidase activity;GO:0043395|heparan sulfate proteoglycan binding;GO:0030305|heparanase activity;GO:0046983|protein dimerization activity;GO:0045545|syndecan binding;	K07964	HPSE; heparanase 1 [EC:3.2.1.166]
ENSG00000250677	0	3.31705	0	3.83872	0	0	1.20085	5.33384	1.54635	0	1.27817	0	1.52166	0	0	0	0.476814	1.7701	0	0	0	0	3.6551	0	AC114781.3	processed_pseudogene	chr4:83237303-83237444:+	Homo sapiens BAC clone RP11-576N17 from 4, complete sequence	GO:0030154|cell differentiation;	GO:0005737|cytoplasm;GO:0005615|extracellular space;GO:0005771|multivesicular body;	GO:0005509|calcium ion binding;GO:0008017|microtubule binding;	.	.
ENSG00000250674	0	0.239889	0	0	0	0	0	0	0	0	0.107843	0	0	0	0.208426	0	0	0	0	0	0	0	0	0	AC136628.1	lincRNA	chr5:179455415-179456095:+	TPA: Homo sapiens long non-coding RNA OTTHUMT00000372034.1 (RP11-798K23.1 gene), lincRNA	.	.	.	.	.
ENSG00000173080	0.790226	1.51942	0	1.07457	0.310183	0	0.733422	0.888452	0.590273	0	1.41492	1.38325	0.784148	0.805363	0.70722	1.52612	0.382221	0	0.252825	0.784098	0	0	0	0.445622	RXFP4	protein_coding	chr1:155941710-155942949:+	Human DNA sequence from clone RP11-336K24 on chromosome 1, complete sequence	GO:0007218|neuropeptide signaling pathway;GO:0007200|phospholipase C-activating G-protein coupled receptor signaling pathway;GO:2000253|positive regulation of feeding behavior;	GO:0005887|integral component of plasma membrane;GO:0005886|plasma membrane;	GO:0004945|angiotensin type II receptor activity;GO:0008528|G-protein coupled peptide receptor activity;	K08398	RXFP4, RLN3R2; relaxin family peptide receptor 4
ENSG00000271140	0	0	0	0	0	0	0	0	0	0	0	1.70162	0	0	0	0	0	0	0	0	0	0	0	0	PRR20FP	unprocessed_pseudogene	chr13:57173453-57173632:+	Homo sapiens proline rich 20F, pseudogene (PRR20FP) on chromosome 13	.	.	.	.	.
ENSG00000089685	0.537049	0	0.0992715	0	0	0.433547	0.0744957	0.0541455	0.134301	1.02881	0.0158585	0.224801	0.467268	0.0153982	0.796881	0.0751573	0.106486	0.296487	0.0328705	0	0	0.155518	0	0	BIRC5	protein_coding	chr17:78214186-78225636:+	Homo sapiens baculoviral IAP repeat containing 5 (BIRC5), transcript variant 3, mRNA	GO:0051301|cell division;GO:0007059|chromosome segregation;GO:0000910|cytokinesis;GO:0051303|establishment of chromosome localization;GO:0000086|G2/M transition of mitotic cell cycle;GO:1990001|inhibition of cysteine-type endopeptidase activity involved in apoptotic process;GO:0090307|mitotic spindle assembly;GO:0043066|negative regulation of apoptotic process;GO:0043154|negative regulation of cy…	GO:0005814|centriole;GO:0032133|chromosome passenger complex;GO:0000775|chromosome, centromeric region;GO:0000777|condensed chromosome kinetochore;GO:0005737|cytoplasm;GO:0005881|cytoplasmic microtubule;GO:0005829|cytosol;GO:0031021|interphase microtubule organizing center;GO:0030496|midbody;GO:0005634|nucleus;GO:0005876|spindle microtubule;	GO:0048037|cofactor binding;GO:0004869|cysteine-type endopeptidase inhibitor activity;GO:0043027|cysteine-type endopeptidase inhibitor activity involved in apoptotic process;GO:0008017|microtubule binding;GO:0042803|protein homodimerization activity;GO:0015631|tubulin binding;GO:0004842|ubiquitin-protein transferase activity;GO:0008270|zinc ion binding;	K08731	BIRC5; baculoviral IAP repeat-containing protein 5
ENSG00000089682	3.60642	7.14689	3.61071	6.23434	3.10172	5.28646	7.28553	4.48049	3.55112	7.25898	1.36847	0.642605	7.44632	4.29436	7.18696	6.66409	3.18507	5.93265	2.0657	1.78488	1.1978	2.15888	5.29573	13.2636	RBM41	protein_coding	chrX:107064420-107118823:-	Homo sapiens RNA binding motif protein 41 (RBM41), transcript variant 2, mRNA	GO:0032502|developmental process;GO:0000398|mRNA splicing, via spliceosome;	GO:0005689|U12-type spliceosomal complex;	GO:0000166|nucleotide binding;GO:0097157|pre-mRNA intronic binding;GO:0030626|U12 snRNA binding;	.	.
ENSG00000112541	0.497775	0.119886	0	0	0	0	0.023016	0.00557621	0.0829863	0	0.0391968	0	0	0.161751	0.0852238	0	0.038383	0	0	0	0	0	0	0	PDE10A	protein_coding	chr6:165327287-165986603:-	Homo sapiens phosphodiesterase 10A (PDE10A), transcript variant 2, mRNA	GO:0006198|cAMP catabolic process;GO:0046069|cGMP catabolic process;GO:0043949|regulation of cAMP-mediated signaling;GO:0010738|regulation of protein kinase A signaling;GO:0007165|signal transduction;	GO:0005829|cytosol;GO:0016020|membrane;GO:0043204|perikaryon;	GO:0004115|3',5'-cyclic-AMP phosphodiesterase activity;GO:0047555|3',5'-cyclic-GMP phosphodiesterase activity;GO:0004114|3',5'-cyclic-nucleotide phosphodiesterase activity;GO:0030552|cAMP binding;GO:0030553|cGMP binding;GO:0004118|cGMP-stimulated cyclic-nucleotide phosphodiesterase activity;GO:0008144|drug binding;GO:0046872|metal ion binding;	K18438	PDE10; cAMP and cAMP-inhibited cGMP 3',5'-cyclic phosphodiesterase 10 [EC:3.1.4.17 3.1.4.35]
ENSG00000271146	0	1.35595	0	0	1.1626	2.52948	0	0	0.553103	0	0.761967	0	0	0	0.44179	0	0	0	0	0	0	0	0	0	AC018889.1	processed_pseudogene	chr2:61249780-61250621:+	PREDICTED: Colobus angolensis palliatus BCL2/adenovirus E1B 19 kDa protein-interacting protein 3-like (LOC105511654), mRNA	GO:0006915|apoptotic process;GO:0048102|autophagic cell death;GO:0050873|brown fat cell differentiation;GO:0008219|cell death;GO:0071279|cellular response to cobalt ion;GO:0070301|cellular response to hydrogen peroxide;GO:0071456|cellular response to hypoxia;GO:0071260|cellular response to mechanical stimulus;GO:0051607|defense response to virus;GO:0008626|granzyme-mediated apoptotic signaling pa…	GO:0005737|cytoplasm;GO:0030425|dendrite;GO:0005783|endoplasmic reticulum;GO:0031307|integral component of mitochondrial outer membrane;GO:0031966|mitochondrial membrane;GO:0005741|mitochondrial outer membrane;GO:0005739|mitochondrion;GO:0005635|nuclear envelope;GO:0005654|nucleoplasm;GO:0005634|nucleus;GO:0014069|postsynaptic density;	GO:0051020|GTPase binding;GO:0042802|identical protein binding;GO:0046982|protein heterodimerization activity;GO:0042803|protein homodimerization activity;	K15464	BNIP3; BCL2/adenovirus E1B 19 kDa protein-interacting protein 3
ENSG00000014216	22.3968	26.9494	33.1688	21.0094	19.2593	20.6314	28.4765	31.132	31.2622	30.9928	13.2967	2.18983	38.7281	41.6334	23.291	34.7198	29.161	33.5367	2.3493	1.27011	2.36331	6.72404	3.2555	1.99156	CAPN1	protein_coding	chr11:65180566-65212006:+	Homo sapiens calpain 1 (CAPN1), transcript variant 1, mRNA	GO:0022617|extracellular matrix disassembly;GO:0060056|mammary gland involution;GO:0008284|positive regulation of cell proliferation;GO:0006508|proteolysis;GO:0032801|receptor catabolic process;GO:0016241|regulation of macroautophagy;	GO:0005737|cytoplasm;GO:0005829|cytosol;GO:0070062|extracellular exosome;GO:0005925|focal adhesion;GO:0005764|lysosome;GO:0016020|membrane;GO:0005739|mitochondrion;GO:0005886|plasma membrane;	GO:0005509|calcium ion binding;GO:0004198|calcium-dependent cysteine-type endopeptidase activity;	K01367	CAPN1; calpain-1 [EC:3.4.22.52]
ENSG00000139613	7.44503	9.91832	12.2256	13.1115	5.49402	9.07295	10.0857	12.9259	9.49681	6.60103	3.45816	1.23161	15.5711	12.8132	15.629	15.33	8.77706	11.8699	1.07005	3.27314	1.6454	5.29152	3.80699	3.72472	SMARCC2	protein_coding	chr12:56162983-56189567:-	Homo sapiens SWI/SNF related, matrix associated, actin dependent regulator of chromatin, subfamily c, member 2 (SMARCC2), transcript variant 3, mRNA	GO:0043044|ATP-dependent chromatin remodeling;GO:0016569|covalent chromatin modification;GO:0006338|chromatin remodeling;GO:0000122|negative regulation of transcription from RNA polymerase II promoter;GO:0045892|negative regulation of transcription, DNA-templated;GO:0006337|nucleosome disassembly;GO:0045893|positive regulation of transcription, DNA-templated;GO:0006357|regulation of transcription…	GO:0071565|nBAF complex;GO:0071564|npBAF complex;GO:0000790|nuclear chromatin;GO:0005654|nucleoplasm;GO:0043234|protein complex;GO:0016514|SWI/SNF complex;	GO:0003682|chromatin binding;GO:0003677|DNA binding;GO:0003713|transcription coactivator activity;	K11649	SMARCC; SWI/SNF related-matrix-associated actin-dependent regulator of chromatin subfamily C
ENSG00000180884	1.1782	2.03424	0.596317	0.557886	0.617728	1.8137	1.96001	1.25221	0.587764	0.968505	0.385807	0	0.229651	0.22199	2.45784	3.30472	0.687631	1.38025	0.0296177	0	0	0	0	2.56666	ZNF792	protein_coding	chr19:34956354-34964049:-	Homo sapiens zinc finger protein 792 (ZNF792), mRNA	GO:0006355|regulation of transcription, DNA-templated;GO:0006351|transcription, DNA-templated;	GO:0005634|nucleus;	GO:0046872|metal ion binding;GO:0000977|RNA polymerase II regulatory region sequence-specific DNA binding;GO:0003700|transcription factor activity, sequence-specific DNA binding;	K09228	KRAB; KRAB domain-containing zinc finger protein
ENSG00000250170	15.1378	2.52883	5.7757	3.3648	9.17573	1.93042	2.04327	1.46261	6.33869	0.670041	0	2.102	2.03013	1.53579	1.62399	3.37323	3.09774	6.77672	0	1.05913	0	10.1792	2.75626	1.30418	RASA2-IT1	sense_intronic	chr3:141525133-141526121:+	TPA: Homo sapiens long non-coding RNA OTTHUMT00000359732.1 (RP11-438D8.4 gene), sense_intronic	.	.	.	.	.
ENSG00000139618	0.958084	0.63599	0.252007	0.35038	1.03419	0.592008	0.861426	0.482484	0.614273	0.405717	1.54294	0.803601	0.580992	0.665317	0.485886	0.901783	0.336525	0.261124	1.73189	1.06685	2.77706	0.604276	0.771791	0.780405	BRCA2	protein_coding	chr13:32315474-32400266:+	Homo sapiens breast cancer 2 (BRCA2), mRNA	GO:0007420|brain development;GO:0007569|cell aging;GO:0051298|centrosome duplication;GO:0031052|chromosome breakage;GO:0000910|cytokinesis;GO:0006978|DNA damage response, signal transduction by p53 class mediator resulting in transcription of p21 class mediator;GO:0000731|DNA synthesis involved in DNA repair;GO:0006302|double-strand break repair;GO:0000724|double-strand break repair via homologou…	GO:0033593|BRCA2-MAGE-D1 complex;GO:0005813|centrosome;GO:0005737|cytoplasm;GO:0000784|nuclear chromosome, telomeric region;GO:0005654|nucleoplasm;GO:0005634|nucleus;GO:0043234|protein complex;GO:0030141|secretory granule;	GO:0043015|gamma-tubulin binding;GO:0010484|H3 histone acetyltransferase activity;GO:0010485|H4 histone acetyltransferase activity;GO:0002020|protease binding;GO:0003697|single-stranded DNA binding;	K08775	BRCA2, FANCD1; breast cancer 2 susceptibility protein
ENSG00000235637	0	0.913423	2.85612	0	0	0	0.514391	0	0.662388	0	0.82127	0	0	2.39229	2.38087	0	0	0	0	0	0	0	0	0	AC069023.1	antisense_RNA	chr10:17862887-17865471:-	TPA: Homo sapiens long non-coding RNA OTTHUMT00000047056.1 (RP11-457D2.3 gene), antisense	.	.	.	.	.
ENSG00000196096	0.103162	0.0389628	0	0	0	0	0	0	0.254293	0.237444	0	0	0	0	0	0	0.0784107	0	0	0	0	0	0	0	AC079610.1	lincRNA	chr2:213276552-213284205:-	Homo sapiens cDNA FLJ42970 fis, clone BRSTN2017110	.	.	.	.	.
ENSG00000250173	0	0	0	0	0	0	0	0	0	0	0	0.729266	0	0	0	0	0.161209	0	0	0	0	0	0	0	AC122719.2	lincRNA	chr5:979365-981300:+	TPA: Homo sapiens long non-coding RNA OTTHUMT00000367449.1 (RP11-661C8.3 gene), lincRNA	.	.	.	.	.
ENSG00000215304	0.812033	0.736067	0.115078	0.441688	0	0.107695	0.310885	1.883	0.133444	0	0.165452	0.279208	0.492425	0.963896	0.373058	2.2478	0.493766	1.26021	0	0	0	0.703093	0.118283	1.3992	AC135983.1	processed_transcript	chr15:32398956-32435233:-	Homo sapiens family with sequence similarity 7, member A1, mRNA (cDNA clone IMAGE:6171114)	.	GO:0005794|Golgi apparatus;	.	.	.
ENSG00000136938	81.8574	85.6568	99.1157	35.3904	67.1953	87.4567	84.6151	73.2841	87.4766	77.3265	55.4313	21.2252	90.168	83.2261	52.4907	88.9622	83.9575	87.2948	7.32071	22.2486	13.8255	45.54	34.6835	67.0719	ANP32B	protein_coding	chr9:97983361-98015943:+	Homo sapiens acidic nuclear phosphoprotein 32 family member B (ANP32B), mRNA	GO:0006919|activation of cysteine-type endopeptidase activity involved in apoptotic process;GO:0043486|histone exchange;GO:0048839|inner ear development;GO:0045596|negative regulation of cell differentiation;GO:0006334|nucleosome assembly;GO:0060021|palate development;GO:0046827|positive regulation of protein export from nucleus;GO:0001944|vasculature development;GO:0021591|ventricular system dev…	GO:0005737|cytoplasm;GO:0070062|extracellular exosome;GO:0005634|nucleus;	GO:0042393|histone binding;GO:0070063|RNA polymerase binding;	K18647	ANP32B; acidic leucine-rich nuclear phosphoprotein 32 family member B
ENSG00000250174	0	0.16273	0	0	0	0	0	0	0	0	0	0	0	0	0.424161	0	0	0	0	0	0	0	0.0784499	0	MYLK-AS2	antisense_RNA	chr3:123689644-123692407:+	TPA: Homo sapiens long non-coding RNA OTTHUMT00000358546.1 (RP11-9N20.1 gene), antisense	.	.	.	.	.
ENSG00000072958	4.74813	5.18327	6.85181	5.27654	4.4696	5.72581	7.26966	6.53047	6.0405	5.25844	3.11531	2.33592	6.64196	5.70232	4.58481	5.82189	5.50292	6.19598	0.737346	1.29448	1.00868	3.43076	1.3679	1.65764	AP1M1	protein_coding	chr19:16197578-16245907:+	Homo sapiens chromosome 19 clone CTD-2562J15, complete sequence	GO:0035646|endosome to melanosome transport;GO:0006886|intracellular protein transport;GO:0032438|melanosome organization;GO:0016192|vesicle-mediated transport;	GO:0030131|clathrin adaptor complex;GO:0030665|clathrin-coated vesicle membrane;GO:0070062|extracellular exosome;GO:0005794|Golgi apparatus;	.	K12393	AP1M; AP-1 complex subunit mu
ENSG00000248858	0.143482	0.150068	0.469237	0.112563	0.0667175	0.0658701	0.0985953	0.170623	0.1451	0	0.239872	0	0.0937017	0.109176	0.123142	0	0.201336	0.0856431	0	0	0	0	0	0.273855	FLJ46284	processed_transcript	chr8:92699742-92879502:-	Homo sapiens chromosome 8, clone CTD-3239E11, complete sequence	.	.	.	.	.
ENSG00000072952	1.65434	2.78768	2.50841	20.1678	5.91426	2.69271	3.2111	5.1686	1.13118	2.35844	0.447859	0.461426	3.03769	1.42664	4.56319	1.76503	1.01122	1.33838	0.350146	0	0.233375	0.809049	0.994235	1.58675	MRVI1	protein_coding	chr11:10573091-10693988:-	Homo sapiens murine retrovirus integration site 1 homolog (MRVI1), transcript variant 6, mRNA	.	GO:0005789|endoplasmic reticulum membrane;GO:0016021|integral component of membrane;GO:0048471|perinuclear region of cytoplasm;GO:0031095|platelet dense tubular network membrane;GO:0016529|sarcoplasmic reticulum;	.	K12337	MRVI1, IRAG; inositol 1,4,5-triphosphate receptor-associated cGMP kinase substrate
ENSG00000072954	0.711455	2.26162	2.41558	1.33024	0.255991	1.39568	2.17525	1.48938	0.876865	3.19708	0.765061	1.52891	0.89882	1.91578	1.42024	2.09915	1.3519	1.4638	0.0834617	0.647109	1.27573	2.15208	5.03048	8.25435	TMEM38A	protein_coding	chr19:16661127-16690029:+	PREDICTED: Pan troglodytes transmembrane protein 38A (TMEM38A), mRNA	.	GO:0070062|extracellular exosome;GO:0016021|integral component of membrane;GO:0031965|nuclear membrane;GO:0033017|sarcoplasmic reticulum membrane;	GO:0015269|calcium-activated potassium channel activity;GO:0005267|potassium channel activity;	.	.
ENSG00000077522	0.418821	0.0851757	0.19404	0	0	0	0.174735	0.0622559	0.291187	0	0.0875229	0	0	0.361175	0.338306	0	0.195899	0.170449	0.045353	0	0	0	0	0	ACTN2	protein_coding	chr1:236686454-236764631:+	Homo sapiens actinin alpha 2 (ACTN2), transcript variant 3, mRNA	GO:0051695|actin filament uncapping;GO:0055013|cardiac muscle cell development;GO:0007155|cell adhesion;GO:0090002|establishment of protein localization to plasma membrane;GO:0048041|focal adhesion assembly;GO:0000165|MAPK cascade;GO:0030035|microspike assembly;GO:0030049|muscle filament sliding;GO:1901017|negative regulation of potassium ion transmembrane transporter activity;GO:0043267|negative…	GO:0005884|actin filament;GO:0030864|cortical actin cytoskeleton;GO:0005856|cytoskeleton;GO:0005829|cytosol;GO:0043197|dendritic spine;GO:0070062|extracellular exosome;GO:0005576|extracellular region;GO:0030175|filopodium;GO:0005925|focal adhesion;GO:0031093|platelet alpha granule lumen;GO:0031143|pseudopodium;GO:0030018|Z disc;	GO:0005509|calcium ion binding;GO:0008092|cytoskeletal protein binding;GO:0051373|FATZ binding;GO:0042802|identical protein binding;GO:0005178|integrin binding;GO:0044325|ion channel binding;GO:0005546|phosphatidylinositol-4,5-bisphosphate binding;GO:0046983|protein dimerization activity;GO:0019904|protein domain specific binding;GO:0042803|protein homodimerization activity;GO:0005088|Ras guanyl-…	K05699	ACTN; actinin alpha
ENSG00000271499	0.323591	0.0349189	0	0	0	0	0	0	0.417817	0	0	0	0	0	0	0	0	0	0	0	0	0	0	0	AC011477.6	processed_pseudogene	chr19:19750618-19752544:+	Homo sapiens sorting nexin 18 pseudogene (LOC100533625) on chromosome 19	GO:0036089|cleavage furrow formation;GO:0006897|endocytosis;GO:0016197|endosomal transport;GO:0006886|intracellular protein transport;GO:0000281|mitotic cytokinesis;GO:0007067|mitotic nuclear division;GO:0043547|positive regulation of GTPase activity;GO:0016050|vesicle organization;	GO:0030659|cytoplasmic vesicle membrane;GO:0016023|cytoplasmic membrane-bounded vesicle;GO:0005768|endosome;GO:0010008|endosome membrane;GO:0070062|extracellular exosome;GO:0031234|extrinsic component of cytoplasmic side of plasma membrane;GO:0043231|intracellular membrane-bounded organelle;GO:0005654|nucleoplasm;	GO:0005546|phosphatidylinositol-4,5-bisphosphate binding;	K17923	SNX9_18_33; sorting nexin-9/18/33
ENSG00000271498	0	0	0	0	0	0	0	0.258853	0	0	0	0	0	0	0.329681	0	0	0	0	0	0	0	0	0	AL360085.1	processed_pseudogene	chr6:112825939-112826470:+	Human DNA sequence from clone RP11-505K1 on chromosome 6, complete sequence	GO:0006388|tRNA splicing, via endonucleolytic cleavage and ligation;	GO:0005737|cytoplasm;GO:0005654|nucleoplasm;GO:0005634|nucleus;GO:0072669|tRNA-splicing ligase complex;	GO:0044822|poly(A) RNA binding;	K15434	FAM98B; protein FAM98B
ENSG00000271496	0	0.328238	0	0	0	0	0	0	1.42817	0	0	0	0.790523	0	0	0	0	0	0	0	0	0	0	0	SNRPGP20	processed_pseudogene	chr12:79989014-79989218:-	Homo sapiens small nuclear ribonucleoprotein polypeptide G pseudogene 20 (SNRPGP20) on chromosome 12	GO:0000398|mRNA splicing, via spliceosome;GO:0000387|spliceosomal snRNP assembly;	GO:0071013|catalytic step 2 spliceosome;GO:0005829|cytosol;GO:0034709|methylosome;GO:0043186|P granule;GO:0071011|precatalytic spliceosome;GO:0005732|small nucleolar ribonucleoprotein complex;GO:0034719|SMN-Sm protein complex;GO:0097526|spliceosomal tri-snRNP complex;GO:0005685|U1 snRNP;GO:0005689|U12-type spliceosomal complex;GO:0005686|U2 snRNP;GO:0071004|U2-type prespliceosome;GO:0005687|U4 sn…	GO:0003723|RNA binding;	K11099	SNRPG, SMG; small nuclear ribonucleoprotein G
ENSG00000271495	0	0	0	0	0	0	0	0	0	0	0.184452	0	0	0	0	0	0	0	0	0	0	0	0	0	AC020765.1	processed_pseudogene	chr16:28548331-28548658:-	Homo sapiens chromosome 16 clone RP11-455I19, complete sequence	GO:0007160|cell-matrix adhesion;	GO:0070062|extracellular exosome;GO:0005764|lysosome;	GO:0005509|calcium ion binding;	.	.
ENSG00000271494	1.23003	0.0978035	0	0	0	0	0	0	0	0	0	0	0	0	0.042488	0	0	0	0	0	0	0	0	0	AC034205.3	processed_pseudogene	chr5:151380341-151382381:+	Homo sapiens RUN domain containing 1 pseudogene (LOC100419720) on chromosome 5	GO:0090630|activation of GTPase activity;GO:0006886|intracellular protein transport;GO:0031338|regulation of vesicle fusion;	GO:0012505|endomembrane system;GO:0005622|intracellular;	GO:0005096|GTPase activator activity;GO:0017137|Rab GTPase binding;	.	.
ENSG00000271492	0.219409	0.497208	0	0	0	0	0	0	0	0	0	0	0	0.72345	0	0	0	0	0	0	0	0	0	0	MEMO1P5	processed_pseudogene	chr13:95394049-95394454:+	Homo sapiens mediator of cell motility 1 pseudogene 5 (MEMO1P5) on chromosome 13	GO:0032886|regulation of microtubule-based process;	.	.	K06990	K06990; uncharacterized protein
ENSG00000271491	0.514171	1.26227	0	0	0	0	0	0	0.316857	1.43704	0	0	0.0779496	0	0	0	0.293107	0	0	0	0	0	0	0	AC100767.2	processed_pseudogene	chr11:23370116-23377644:-	Homo sapiens programmed cell death 2-like pseudogene (LOC100131557) on chromosome 11	GO:0007049|cell cycle;	GO:0005737|cytoplasm;GO:0016020|membrane;	.	K14801	TSR4; pre-rRNA-processing protein TSR4
ENSG00000110944	1.80111	1.36052	4.62633	1.0205	2.33303	11.3961	2.39428	2.49433	3.14481	19.2472	289.657	800.435	1.95688	3.16733	5.02382	0.869595	3.02317	2.32932	645.335	992.486	1062.2	9.99667	6.39489	1.9138	IL23A	protein_coding	chr12:56334174-56340410:+	PREDICTED: Homo sapiens interleukin 23, alpha subunit p19 (IL23A), transcript variant X1, mRNA	GO:0050829|defense response to Gram-negative bacterium;GO:0051607|defense response to virus;GO:0006954|inflammatory response;GO:0045087|innate immune response;GO:0032693|negative regulation of interleukin-10 production;GO:0042104|positive regulation of activated T cell proliferation;GO:0010535|positive regulation of activation of JAK2 kinase activity;GO:0002230|positive regulation of defense resp…	GO:0005576|extracellular region;GO:0070743|interleukin-23 complex;	.	K05426	IL23A; interleukin 23, alpha subunit p19
ENSG00000101448	0.0714011	0.129443	0	0	0	0	0	0	0.105602	0	0	0	0	0	0.0187443	0	0.0108541	0	0	0	0	0	0	0	EPPIN	protein_coding	chr20:45540626-45547752:-	Homo sapiens cDNA FLJ44034 fis, clone TESTI4028429, moderately similar to Eppin precursor	GO:0042742|defense response to bacterium;GO:0090281|negative regulation of calcium ion import;GO:1901318|negative regulation of sperm motility;GO:0010466|negative regulation of peptidase activity;GO:0051259|protein oligomerization;	GO:0009986|cell surface;GO:0005615|extracellular space;GO:0043234|protein complex;	GO:0004867|serine-type endopeptidase inhibitor activity;	.	.
ENSG00000173559	38.5265	27.5764	8.97471	41.4875	49.6175	22.2403	24.583	21.0565	8.50907	12.6742	7.8397	4.4992	14.8723	21.2238	33.4368	17.9478	9.85258	26.581	60.0846	33.4986	50.9923	58.5481	31.1655	49.3629	NABP1	protein_coding	chr2:191678068-191696659:+	Homo sapiens BAC clone RP11-516O5 from 2, complete sequence	GO:0006974|cellular response to DNA damage stimulus;GO:0006281|DNA repair;GO:0000724|double-strand break repair via homologous recombination;GO:0007093|mitotic cell cycle checkpoint;GO:0010212|response to ionizing radiation;GO:0042795|snRNA transcription from RNA polymerase II promoter;	GO:0005737|cytoplasm;GO:0000784|nuclear chromosome, telomeric region;GO:0005654|nucleoplasm;GO:0005634|nucleus;GO:0070876|SOSS complex;	GO:0003723|RNA binding;GO:0003697|single-stranded DNA binding;	.	.
ENSG00000101442	1.70172	4.22359	2.65769	1.6765	2.57917	2.53325	4.54278	4.29505	2.36846	2.69494	1.10858	0.59706	4.86487	1.83218	3.1454	5.11969	2.74526	5.53666	0.757785	4.67504	0	2.19742	1.26468	7.70752	ACTR5	protein_coding	chr20:38748442-38772520:+	PREDICTED: Pan troglodytes ARP5 actin-related protein 5 homolog (yeast) (ACTR5), mRNA	GO:0006310|DNA recombination;GO:0006302|double-strand break repair;GO:0006355|regulation of transcription, DNA-templated;GO:0006351|transcription, DNA-templated;GO:0070914|UV-damage excision repair;	GO:0005737|cytoplasm;GO:0031011|Ino80 complex;GO:0005634|nucleus;	.	K11672	ACTR5, ARP5, INO80M; actin-related protein 5
ENSG00000101443	0.193372	0.243447	0	0	0	0	0.205645	0.54805	0.158887	0	0	1.15247	0	0	0	0.0414942	0	0.272816	0	0	0	0	0	0	WFDC2	protein_coding	chr20:45469706-45481532:+	Homo sapiens WAP domain containing protein HE4-V1 (WFDC2) mRNA, complete cds, alternatively spliced	GO:0006508|proteolysis;GO:0007283|spermatogenesis;	GO:0070062|extracellular exosome;GO:0005615|extracellular space;	GO:0019828|aspartic-type endopeptidase inhibitor activity;GO:0004869|cysteine-type endopeptidase inhibitor activity;GO:0004866|endopeptidase inhibitor activity;GO:0004867|serine-type endopeptidase inhibitor activity;	.	.
ENSG00000101440	0.228998	0.259468	0	0	0.296627	0	0	0.796523	0.188159	0	0.155527	0.314953	0	0	0.300584	0	0.522167	0	1.77302	0	0	0.30504	0	0	ASIP	protein_coding	chr20:34194569-34269344:+	PREDICTED: Homo sapiens agouti signaling protein (ASIP), transcript variant X5, mRNA	GO:0008343|adult feeding behavior;GO:0007267|cell-cell signaling;GO:0006091|generation of precursor metabolites and energy;GO:0071514|genetic imprinting;GO:0009755|hormone-mediated signaling pathway;GO:0042438|melanin biosynthetic process;GO:0032438|melanosome organization;GO:0032402|melanosome transport;GO:0048023|positive regulation of melanin biosynthetic process;GO:0040030|regulation of molec…	GO:0005623|cell;GO:0005615|extracellular space;	GO:0005102|receptor binding;	K08725	ASIP; agouti signaling protein
ENSG00000101446	0.561429	0	2.5195	0	0	0	0	0	0.153769	0	0	0	0	0	0	0	0	0	0	0	0	0	0	0	SPINT3	protein_coding	chr20:45512461-45515624:-	Homo sapiens serine peptidase inhibitor, Kunitz type, 3 (SPINT3), mRNA	.	GO:0005576|extracellular region;	GO:0004867|serine-type endopeptidase inhibitor activity;	.	.
ENSG00000101447	0.575871	0.299061	0.0510062	0	0	0.501207	0	0.0278202	0.35488	0	0.0977781	0	0.174607	0.166145	0	0.0695091	0.273566	0.228504	0.0506671	0	0	0	0	0	FAM83D	protein_coding	chr20:38926312-38953106:+	Homo sapiens family with sequence similarity 83 member D (FAM83D), mRNA	GO:0051301|cell division;GO:0016477|cell migration;GO:0008283|cell proliferation;GO:0001837|epithelial to mesenchymal transition;GO:0051310|metaphase plate congression;GO:0007067|mitotic nuclear division;GO:1902808|positive regulation of cell cycle G1/S phase transition;GO:1902480|protein localization to mitotic spindle;GO:0070372|regulation of ERK1 and ERK2 cascade;GO:0042176|regulation of prote…	GO:0005737|cytoplasm;GO:0097431|mitotic spindle pole;	GO:0019894|kinesin binding;GO:0008017|microtubule binding;GO:0019901|protein kinase binding;	K16805	FAM83D, CHICA; protein FAM83D
ENSG00000101444	5.23866	4.76931	7.92649	2.64414	2.90396	6.99323	6.48101	7.53268	5.07508	4.04679	4.84747	1.76192	6.8807	5.08392	3.69338	5.02174	5.61622	5.95467	0.096611	0.133166	0.338416	3.85479	3.03231	0.567613	AHCY	protein_coding	chr20:34280268-34311802:-	Homo sapiens adenosylhomocysteinase (AHCY), transcript variant 2, mRNA	GO:0002439|chronic inflammatory response to antigenic stimulus;GO:0042745|circadian sleep/wake cycle;GO:0071268|homocysteine biosynthetic process;GO:0032259|methylation;GO:0006730|one-carbon metabolic process;GO:0001666|response to hypoxia;GO:0007584|response to nutrient;GO:0019510|S-adenosylhomocysteine catabolic process;GO:0033353|S-adenosylmethionine cycle;GO:0000096|sulfur amino acid metaboli…	GO:0005737|cytoplasm;GO:0005829|cytosol;GO:0070062|extracellular exosome;GO:0042470|melanosome;GO:0043005|neuron projection;GO:0005634|nucleus;	GO:0004013|adenosylhomocysteinase activity;GO:0030554|adenyl nucleotide binding;GO:0051287|NAD binding;	K01251	E3.3.1.1, ahcY; adenosylhomocysteinase [EC:3.3.1.1]
ENSG00000101445	1.44755	3.4065	2.87986	0.0851715	4.79581	3.35965	3.07292	2.98013	2.74477	2.20593	4.45244	2.06747	1.26607	1.68889	3.48041	0.304645	3.4277	1.72806	1.91041	9.61141	0.842338	0.954846	0.50686	0.364544	PPP1R16B	protein_coding	chr20:38805705-38923024:+	Homo sapiens protein phosphatase 1 regulatory subunit 16B (PPP1R16B), transcript variant 1, mRNA	GO:0061028|establishment of endothelial barrier;GO:1902309|negative regulation of peptidyl-serine dephosphorylation;GO:0035308|negative regulation of protein dephosphorylation;GO:1903589|positive regulation of blood vessel endothelial cell proliferation involved in sprouting angiogenesis;GO:0001938|positive regulation of endothelial cell proliferation;GO:0035307|positive regulation of protein dep…	GO:0042995|cell projection;GO:0005634|nucleus;GO:0048471|perinuclear region of cytoplasm;GO:0005886|plasma membrane;	GO:0008599|protein phosphatase type 1 regulator activity;	K17459	PPP1R16B, TIMAP; protein phosphatase 1 regulatory inhibitor subunit 16B
ENSG00000184647	0.454635	0	0	0	0	0.0188424	0.0543925	0	0.070042	0	0.0385966	0	0	0.0374763	0.0932432	0	0.172779	0	0	0	0	0	0	0	PRSS55	protein_coding	chr8:10525546-10554166:+	Homo sapiens tryptophan/serine protease, mRNA (cDNA clone IMAGE:5745117), partial cds	.	GO:0005829|cytosol;GO:0016021|integral component of membrane;	GO:0004252|serine-type endopeptidase activity;	.	.
ENSG00000236347	0	0.112712	0	0	0	0	0	0	0	0	0	0	0	0	0	0	0	0.210515	0.52513	0	0	0	0	0	AL513123.1	lincRNA	chr6:113531118-113543793:+	TPA: Homo sapiens long non-coding RNA OTTHUMT00000041896.1 (RP11-346D19.1 gene), lincRNA	.	.	.	.	.
ENSG00000236345	1.65417	3.65599	0	5.41516	1.16393	2.31571	4.61289	5.63531	1.56053	5.88224	0.665752	0.337047	2.93501	1.01004	4.1415	2.01141	2.60772	1.77193	0	0	0.57675	0.652878	0.713926	2.02686	AL354719.2	antisense_RNA	chr6:63806836-63822642:+	TPA: Homo sapiens long non-coding RNA OTTHUMT00000041090.1 (RP11-59D5__B.2 gene), antisense	.	.	.	.	.
ENSG00000254399	0	0	0	0.869055	0	0.912794	0	0	0.888668	0	0.200332	0	0	0	0.709822	0	0.149465	0	0	0	0	0	0	0	GLYATL1P4	unprocessed_pseudogene	chr11:59042737-59050971:+	PREDICTED: Pan troglodytes glycine N-acyltransferase-like protein 1 (LOC745012), mRNA	.	GO:0005739|mitochondrion;	GO:0047946|glutamine N-acyltransferase activity;GO:0047961|glycine N-acyltransferase activity;	.	.
ENSG00000088766	7.08328	19.7731	12.2714	4.79343	7.2771	13.3982	17.8777	11.5143	9.62289	12.8507	5.64443	2.89751	1.6598	1.91438	3.37499	1.7086	3.63125	2.5744	0.712241	0	0.234244	1.67937	3.02039	3.22419	CRLS1	protein_coding	chr20:6006090-6040053:+	Homo sapiens cardiolipin synthase 1 (CRLS1), transcript variant 1, mRNA	GO:0032049|cardiolipin biosynthetic process;GO:0036148|phosphatidylglycerol acyl-chain remodeling;	GO:0016021|integral component of membrane;GO:0005743|mitochondrial inner membrane;GO:0005739|mitochondrion;	GO:0003841|1-acylglycerol-3-phosphate O-acyltransferase activity;GO:0047144|2-acylglycerol-3-phosphate O-acyltransferase activity;GO:0008808|cardiolipin synthase activity;GO:0043337|CDP-diacylglycerol-phosphatidylglycerol phosphatidyltransferase activity;	K08744	CRLS; cardiolipin synthase [EC:2.7.8.-]
ENSG00000140443	0.90999	1.25024	0.845714	7.11966	5.80257	2.78104	1.35905	1.97253	1.62003	1.89935	0.734476	0.276613	1.2636	1.19149	1.69215	1.02728	1.80935	0.823336	0.970051	1.13237	0.607465	1.22095	2.37728	2.52695	IGF1R	protein_coding	chr15:98648971-98964530:+	Homo sapiens insulin like growth factor 1 receptor (IGF1R), transcript variant 1, mRNA	GO:0051389|inactivation of MAPKK activity;GO:0043066|negative regulation of apoptotic process;GO:0046328|regulation of JNK cascade;	GO:0016021|integral component of membrane;GO:0005886|plasma membrane;	GO:0005524|ATP binding;GO:0004714|transmembrane receptor protein tyrosine kinase activity;	K05087	IGF1R; insulin-like growth factor 1 receptor [EC:2.7.10.1]
ENSG00000236341	0.730165	0	0.931281	0	0	0	0.279542	0	0.35997	0	0.198361	0	0	0	0	0	0	0	0	0	0	0	0	0	AL161740.1	antisense_RNA	chr1:56963886-56996757:+	TPA: Homo sapiens long non-coding RNA OTTHUMT00000126523.1 (RP5-1103B4.3 gene), antisense	.	.	.	.	.
ENSG00000254395	0	0	0	0	0	0	0	0.748424	1.19338	0	0	0	0	0	0	0	0	0	0	0	0	0	0	0	IGHV4-55	IG_V_pseudogene	chr14:106606101-106606551:-	PREDICTED: Gorilla gorilla gorilla putative V-set and immunoglobulin domain-containing-like protein IGHV4OR15-8-like (LOC101129864), mRNA	GO:0006956|complement activation;GO:0006958|complement activation, classical pathway;GO:0038095|Fc-epsilon receptor signaling pathway;GO:0038096|Fc-gamma receptor signaling pathway involved in phagocytosis;GO:0006955|immune response;GO:0006898|receptor-mediated endocytosis;GO:0050776|regulation of immune response;	GO:0070062|extracellular exosome;GO:0005576|extracellular region;GO:0005886|plasma membrane;	GO:0003823|antigen binding;GO:0004252|serine-type endopeptidase activity;	.	.
ENSG00000254394	0.578442	0.21847	0	0	1.87318	0	0	0.111778	1.90114	0	0.589288	0	0	0	1.70835	0	0.109915	0.918098	0	0	0	0	0	2.69109	AC105031.3	lincRNA	chr8:82912104-82961926:+	TPA: Homo sapiens long non-coding RNA OTTHUMT00000379375.1 (CTD-2272D18.1 gene), lincRNA	.	.	.	.	.
ENSG00000254397	0	0	0	0	0	0	0	0	0	0	0	0	0	0	1.371	0	0	0	0	0	0	0	0	0	AC132192.1	antisense_RNA	chr11:9430356-9433486:-	TPA: Homo sapiens long non-coding RNA OTTHUMT00000386029.1 (CTD-2371O3.2 gene), antisense	.	.	.	.	.
ENSG00000254396	0.47383	0	0	0	0	0	0	0	0.129776	0	0	0	0	0.104156	0	0	0.120049	0.557081	0	0	0	0	0	0	AL355432.1	lincRNA	chr9:27102630-27104728:+	TPA: Homo sapiens long non-coding RNA OTTHUMT00000379464.1 (RP11-56F10.3 gene), lincRNA	GO:0006310|DNA recombination;	.	GO:0004519|endonuclease activity;GO:0046872|metal ion binding;GO:0003964|RNA-directed DNA polymerase activity;	.	.
ENSG00000254391	0	0	0	0	0	0.644878	0.24821	0	0.319624	0	1.05677	0	0	0	0	0	0	1.64643	0	0	0	0	0	0	AC011363.1	antisense_RNA	chr5:160685351-160692889:+	TPA: Homo sapiens long non-coding RNA OTTHUMT00000374136.1 (CTC-529G1.1 gene), antisense	.	.	.	.	.
ENSG00000106799	6.11742	5.04371	4.87881	2.76991	4.70948	4.28963	2.31713	4.1651	4.82327	4.45946	4.21663	1.93334	1.96533	1.87116	1.2728	1.43279	3.3933	2.60757	6.18394	8.41015	4.82242	10.212	14.371	3.50762	TGFBR1	protein_coding	chr9:99104038-99154192:+	Homo sapiens transforming growth factor beta receptor I (TGFBR1), transcript variant 1, mRNA	GO:0000186|activation of MAPKK activity;GO:0032924|activin receptor signaling pathway;GO:0060978|angiogenesis involved in coronary vascular morphogenesis;GO:0009952|anterior/posterior pattern specification;GO:0006915|apoptotic process;GO:0048844|artery morphogenesis;GO:0001824|blastocyst development;GO:0060317|cardiac epithelial to mesenchymal transition;GO:0007050|cell cycle arrest;GO:0048870|ce…	GO:0005923|bicellular tight junction;GO:0005623|cell;GO:0009986|cell surface;GO:0005768|endosome;GO:0005622|intracellular;GO:0016020|membrane;GO:0045121|membrane raft;GO:0005886|plasma membrane;GO:0043235|receptor complex;GO:0070022|transforming growth factor beta receptor homodimeric complex;	GO:0005524|ATP binding;GO:0070411|I-SMAD binding;GO:0046872|metal ion binding;GO:0004672|protein kinase activity;GO:0004674|protein serine/threonine kinase activity;GO:0005057|receptor signaling protein activity;GO:0004702|receptor signaling protein serine/threonine kinase activity;GO:0046332|SMAD binding;GO:0050431|transforming growth factor beta binding;GO:0005025|transforming growth factor bet…	K04674	TGFBR1, ALK5; TGF-beta receptor type-1 [EC:2.7.11.30]
ENSG00000236349	0	0.155761	0.681853	0.327134	0.178068	1.41296	0.438582	0.425031	0	0.0904023	0.0933645	0	0.208407	0.634582	0.63155	0.398229	0.365705	0.29092	0	0.500145	0	0.732472	0	0.0947482	SUCLG2P2	processed_pseudogene	chr12:94548241-94549536:+	Homo sapiens succinate-CoA ligase, GDP-forming, beta subunit pseudogene 2 (SUCLG2P2) on chromosome 12	GO:0006105|succinate metabolic process;GO:0006104|succinyl-CoA metabolic process;GO:0006099|tricarboxylic acid cycle;	GO:0005815|microtubule organizing center;GO:0005759|mitochondrial matrix;GO:0005739|mitochondrion;GO:0005634|nucleus;GO:0005886|plasma membrane;GO:0045244|succinate-CoA ligase complex (GDP-forming);	GO:0005524|ATP binding;GO:0019003|GDP binding;GO:0005525|GTP binding;GO:0004776|succinate-CoA ligase (GDP-forming) activity;	K01900	LSC2; succinyl-CoA synthetase beta subunit [EC:6.2.1.4 6.2.1.5]
ENSG00000197106	0	0.0303833	0	0	0	0	0.119772	0	0.0660993	0	0.00910599	0.0829809	0	0	0.00879944	0	0.0101908	0	0.0943717	0	0	0	0.00976491	0	SLC6A17	protein_coding	chr1:110150486-110202202:+	Homo sapiens solute carrier family 6 member 17 (SLC6A17), mRNA	GO:0032328|alanine transport;GO:0007420|brain development;GO:0015816|glycine transport;GO:0015820|leucine transport;GO:0015804|neutral amino acid transport;GO:0015824|proline transport;	GO:0030054|cell junction;GO:0005887|integral component of plasma membrane;GO:0008021|synaptic vesicle;GO:0030672|synaptic vesicle membrane;	GO:0015171|amino acid transmembrane transporter activity;GO:0005328|neurotransmitter:sodium symporter activity;	K05048	SLC6A15S; solute carrier family 6 (neurotransmitter transporter, amino acid/orphan) member 15/16/17/18/20
ENSG00000262919	2.57457	8.01242	7.29713	0.840228	5.51372	4.81444	7.68821	2.06963	3.00391	1.93012	4.16157	2.30161	0.530823	0.44143	1.18279	0	0.74361	0.399552	0.688619	0.374675	0	0.857374	0.375018	0.603321	CCNQ	protein_coding	chrX:153587919-153600045:-	Homo sapiens family with sequence similarity 58 member A (FAM58A), transcript variant 1, mRNA	GO:0045737|positive regulation of cyclin-dependent protein serine/threonine kinase activity;GO:0043410|positive regulation of MAPK cascade;GO:1901409|positive regulation of phosphorylation of RNA polymerase II C-terminal domain;GO:0045944|positive regulation of transcription from RNA polymerase II promoter;	GO:0000307|cyclin-dependent protein kinase holoenzyme complex;GO:0005634|nucleus;	GO:0016538|cyclin-dependent protein serine/threonine kinase regulator activity;GO:0030295|protein kinase activator activity;	.	.
ENSG00000230489	3.45383	0.869645	2.14139	2.73968	0	2.29031	0	1.44607	1.41894	1.89275	0.195477	0	0.52361	0	0.377793	0	0	0	1.41811	0	1.06445	0	0	0	VAV3-AS1	antisense_RNA	chr1:107964443-107994607:+	TPA: Homo sapiens long non-coding RNA OTTHUMT00000030241.1 (RP11-356N1.1 gene), antisense	.	.	.	.	.
ENSG00000241532	0	0	0	0	0	0	0	0	0.120682	0	0	0	0	1.017	0	0	0.0558183	0	0	0	0	0	0	0	AGGF1P3	processed_pseudogene	chr3:75653561-75654773:-	Homo sapiens angiogenic factor with G-patch and FHA domains 1 pseudogene 3 (AGGF1P3) on chromosome 3	GO:0001525|angiogenesis;GO:0007155|cell adhesion;GO:0006397|mRNA processing;GO:0045766|positive regulation of angiogenesis;GO:0001938|positive regulation of endothelial cell proliferation;GO:0043484|regulation of RNA splicing;GO:0006396|RNA processing;GO:0001570|vasculogenesis;	GO:0005737|cytoplasm;GO:0005576|extracellular region;GO:0016607|nuclear speck;GO:0048471|perinuclear region of cytoplasm;GO:0071011|precatalytic spliceosome;	GO:0003723|RNA binding;	.	.
ENSG00000241535	0.952728	0.599722	7.08836	1.18758	2.19395	1.26355	1.41847	0.859154	1.69612	1.56633	0.647061	0	2.11839	0.418853	0.521065	1.94217	1.20691	2.46426	0.335297	0	0	0.634548	1.85035	4.15879	CBX5P1	processed_pseudogene	chr3:88095408-88095968:-	Homo sapiens chromobox 5 pseudogene 1 (CBX5P1) on chromosome 3	GO:0007596|blood coagulation;GO:0045892|negative regulation of transcription, DNA-templated;GO:0016032|viral process;	GO:0010369|chromocenter;GO:0000118|histone deacetylase complex;GO:0035097|histone methyltransferase complex;GO:0000776|kinetochore;GO:0000784|nuclear chromosome, telomeric region;GO:0005635|nuclear envelope;GO:0005720|nuclear heterochromatin;GO:0031618|nuclear pericentric heterochromatin;GO:0005730|nucleolus;GO:0005654|nucleoplasm;GO:0005634|nucleus;GO:0005721|pericentric heterochromatin;GO:00170…	GO:0003682|chromatin binding;GO:0035064|methylated histone binding;GO:0030674|protein binding, bridging;GO:0070491|repressing transcription factor binding;	K11587	CBX5, HP1A; chromobox protein 5
ENSG00000245857	0	0.0939132	0	0	0	0.618327	0	0	0.20431	0	0	0	0	0	0	0	0	0.0877023	0	0	0	0	0	0	GS1-24F4.2	lincRNA	chr8:6835554-6885276:+	TPA: Homo sapiens long non-coding RNA OTTHUMT00000382708.1 (GS1-24F4.2 gene), lincRNA	.	.	.	.	.
ENSG00000259225	0.291111	0.109949	0.618825	0.0247412	0.0628475	0.0723907	0.603695	0.0562541	0.269095	0.11965	0.123571	0.125119	0.1324	0	0.692582	0	0.248925	0	0.153678	0.15887	0	0.121181	0	0	LINC02345	lincRNA	chr15:37984766-38062340:+	TPA: Homo sapiens long non-coding RNA OTTHUMT00000418082.3 (RP11-1008C21.1 gene), lincRNA	GO:0006310|DNA recombination;	.	GO:0004519|endonuclease activity;GO:0046872|metal ion binding;GO:0003964|RNA-directed DNA polymerase activity;	.	.
ENSG00000278382	0	0	0	0	0	0	0	0.250382	0	0	0	0	0	0	0	0	0	0	0	0	0	0	0	0	AL161629.2	processed_pseudogene	chr9:90108244-90108518:+	Human DNA sequence from clone RP11-406A20 on chromosome 9q21.33-22.2, complete sequence	GO:0008637|apoptotic mitochondrial changes;GO:0071243|cellular response to arsenic-containing substance;GO:0071277|cellular response to calcium ion;GO:0070301|cellular response to hydrogen peroxide;GO:0070266|necroptotic process;GO:0043066|negative regulation of apoptotic process;GO:0032780|negative regulation of ATPase activity;GO:2001243|negative regulation of intrinsic apoptotic signaling path…	GO:0005743|mitochondrial inner membrane;GO:0005759|mitochondrial matrix;GO:0005739|mitochondrion;	GO:0016018|cyclosporin A binding;GO:0042277|peptide binding;GO:0003755|peptidyl-prolyl cis-trans isomerase activity;	K09565	PPIF; peptidyl-prolyl isomerase F (cyclophilin D) [EC:5.2.1.8]
ENSG00000278383	0	0.43319	0	0.779825	0	0	0	0	0	0	0	0	0	0	0	0	0.435886	0	0	0	0	0	0	0	AL031673.1	antisense_RNA	chr20:25680781-25681246:+	TPA: Homo sapiens long non-coding RNA OTTHUMT00000473705.1 (RP4-694B14.8 gene), antisense	.	.	.	.	.
ENSG00000185252	0.470268	0.968804	0.767418	1.21113	0.418407	0.878833	1.5549	1.15658	0.433239	0.618513	0.0774279	0	1.58142	0.911563	1.57125	1.12837	0.682384	0.673523	0	0	0	0	0	0	ZNF74	protein_coding	chr22:20394115-20408461:+	Homo sapiens cDNA FLJ46403 fis, clone THYMU3008105, highly similar to Zinc finger protein 74	GO:0007275|multicellular organismal development;GO:0006355|regulation of transcription, DNA-templated;GO:0006351|transcription, DNA-templated;	GO:0015629|actin cytoskeleton;GO:0005654|nucleoplasm;	GO:0003677|DNA binding;GO:0046872|metal ion binding;GO:0003723|RNA binding;GO:0003700|transcription factor activity, sequence-specific DNA binding;	K09228	KRAB; KRAB domain-containing zinc finger protein
ENSG00000107949	6.91173	6.50748	6.76388	4.38965	1.6076	5.12175	7.69579	5.03631	5.23976	4.50621	2.75735	1.144	6.06483	4.72774	5.29005	4.74263	4.84701	6.53813	1.4776	2.96858	1.21184	8.49459	8.36578	11.8207	BCCIP	protein_coding	chr10:125823546-125853695:+	Homo sapiens BRCA2 and CDKN1A interacting protein (BCCIP), transcript variant C, mRNA	GO:0007049|cell cycle;GO:0006281|DNA repair;GO:0061101|neuroendocrine cell differentiation;GO:0000079|regulation of cyclin-dependent protein serine/threonine kinase activity;	GO:0019908|nuclear cyclin-dependent protein kinase holoenzyme complex;GO:0005634|nucleus;	GO:0019207|kinase regulator activity;GO:0044822|poly(A) RNA binding;	K15262	BCP1, BCCIP; protein BCP1
ENSG00000251675	1.07325	0	0	0.820931	0	0.266886	0.856027	0.622184	0	0	0.273344	0	0.732186	0.973171	1.32071	0	0.509847	0.28391	0	0	0	0	1.36791	0	AC010260.1	antisense_RNA	chr5:80128361-80143883:+	TPA: Homo sapiens long non-coding RNA OTTHUMT00000369919.1 (CTC-458I2.2 gene), antisense	GO:0051607|defense response to virus;GO:0009597|detection of virus;GO:0045087|innate immune response;GO:0042552|myelination;GO:0006658|phosphatidylserine metabolic process;GO:0008654|phospholipid biosynthetic process;GO:0006665|sphingolipid metabolic process;	GO:0016021|integral component of membrane;GO:0005886|plasma membrane;	GO:0015194|L-serine transmembrane transporter activity;	.	.
ENSG00000091157	1.74255	2.10519	2.07532	1.17706	1.63713	1.61095	2.44108	2.79474	1.48776	1.74316	0.797983	0.468396	2.34402	2.21217	2.31708	1.70274	1.53155	1.06506	0.287654	1.13579	0.305338	0.979134	1.01695	0.962382	WDR7	protein_coding	chr18:56651343-57036606:+	Homo sapiens chromosome 18, clone RP11-383D22, complete sequence	GO:0002244|hematopoietic progenitor cell differentiation;	GO:0005737|cytoplasm;GO:0008021|synaptic vesicle;	.	.	.
ENSG00000278385	0	0.38583	0.0361927	0	0	0	0	0	0.335752	0	0.208143	2.81002	0.402665	0.168418	0	0.526101	0.349409	0.576502	0	0.0743334	0	0	0	0	AC121338.2	lincRNA	chr12:47905122-47906865:+	TPA: Homo sapiens long non-coding RNA OTTHUMT00000474976.1 (RP11-89H19.2 gene), lincRNA	.	.	.	.	.
ENSG00000268731	2.26092	0.170784	0	0	0	0	0	0.349518	0.928857	0	0	0	0	0	0	0	0.343694	0	0	0	0	0	0	0	AC010615.3	processed_pseudogene	chr19:21381220-21381921:-	PREDICTED: Pan paniscus iron-sulfur cluster assembly 1 homolog, mitochondrial-like (LOC103783558), mRNA	GO:0016226|iron-sulfur cluster assembly;	GO:0005739|mitochondrion;	GO:0051536|iron-sulfur cluster binding;GO:0046872|metal ion binding;GO:0005198|structural molecule activity;	K13628	iscA, ISCA1; iron-sulfur cluster assembly protein
ENSG00000268734	276.291	84.3809	68.5208	102.267	101.504	189.69	66.9468	75.7589	476.25	264.318	258.258	433.231	84.3506	95.2629	130.292	46.2286	581.851	131.222	468.913	470.456	675.712	202.183	227.507	101.124	AC245128.3	lincRNA	chr19:54890673-54891420:+	PREDICTED: Homo sapiens Fc fragment of IgA, receptor for (FCAR), transcript variant X4, mRNA	.	.	.	.	.
ENSG00000268736	0	0	0	0	0	0	0	0	0	0	0.350387	0	0	0	0.225728	0	0	0	0	0	0	0	0	0	MTCO3P39	processed_pseudogene	chr4:49246021-49246538:+	Homo sapiens MT-CO3 pseudogene 39 (MTCO3P39) on chromosome 4	GO:0019646|aerobic electron transport chain;GO:0008535|respiratory chain complex IV assembly;	GO:0016021|integral component of membrane;GO:0005743|mitochondrial inner membrane;GO:0045277|respiratory chain complex IV;	GO:0004129|cytochrome-c oxidase activity;	.	.
ENSG00000249613	0	0	0	0	0	0	0	0.925115	0.702437	0	0	0	0	0	0	0	0.389871	0	0	0	0	0	0	0	LINC02173	lincRNA	chr4:106433624-106453448:+	TPA: Homo sapiens long non-coding RNA OTTHUMT00000363306.1 (RP13-612N21.1 gene), lincRNA	.	.	.	.	.
ENSG00000268738	0.0652601	0	0	0	0	0	0	0	0	0	0	0	0	0	0	0	0.0496027	0	0	0	0	0	0	0	HSFX2	protein_coding	chrX:149592515-149594716:-	Homo sapiens heat shock transcription factor family, X-linked 2 (HSFX2), mRNA	GO:0006351|transcription, DNA-templated;	GO:0005737|cytoplasm;GO:0005634|nucleus;	GO:0043565|sequence-specific DNA binding;GO:0003700|transcription factor activity, sequence-specific DNA binding;	.	.
ENSG00000202566	0	3.95817	0	0	0	0	4.01225	1.62012	0	0	0	0	3.17759	0	0	0	0	0	0	0	0	0	0	0	MIR421	miRNA	chrX:74218377-74218461:-	PREDICTED: Pteropus alecto uncharacterized LOC107196028 (LOC107196028), transcript variant X4, ncRNA	.	.	.	.	.
ENSG00000106829	13.2091	12.7476	17.987	8.58894	19.6659	14.25	13.8924	8.15798	12.3823	15.4341	11.8532	7.38512	5.41708	4.41998	5.30577	5.4214	5.54926	4.85854	7.19904	9.03362	9.70158	4.19595	8.38414	8.37673	TLE4	protein_coding	chr9:79571773-79726882:+	Homo sapiens transducin like enhancer of split 4 (TLE4), transcript variant 4, mRNA	GO:0000122|negative regulation of transcription from RNA polymerase II promoter;GO:0045892|negative regulation of transcription, DNA-templated;GO:0006351|transcription, DNA-templated;GO:0016055|Wnt signaling pathway;	GO:0005634|nucleus;	GO:0003682|chromatin binding;GO:0070491|repressing transcription factor binding;GO:0003714|transcription corepressor activity;GO:0003705|transcription factor activity, RNA polymerase II distal enhancer sequence-specific binding;	.	.
ENSG00000258999	0.29644	0.895691	0	0.302328	0	0	0.094576	3.78072	2.31395	1.85197	0.402663	0	0.089882	0.293232	0.291831	0	0.67595	0.731898	0.104327	0	0	0	0	1.941	AL136040.1	antisense_RNA	chr14:81107033-81170414:-	TPA: Homo sapiens long non-coding RNA OTTHUMT00000413374.1 (RP11-114N19.3 gene), antisense	.	.	.	.	.
ENSG00000258998	0.828224	0.0695132	0	0	0	0	0	0	0.27725	0	0.0208334	0.675023	0	0.141601	0	0	0.233153	0	0	0.825859	0	0	0	0	LINC02302	lincRNA	chr14:44763157-44782829:-	TPA: Homo sapiens long non-coding RNA OTTHUMT00000410081.1 (RP11-398E10.1 gene), lincRNA	.	.	.	.	.
ENSG00000258997	0.0355609	0	0	0	0	0	0	0	0	0	0	0	0	0	0	0	0	0	0	0	0	0	0	0	NF1P2	unprocessed_pseudogene	chr15:21927657-21946641:-	PREDICTED: Pan paniscus neurofibromin 1 (NF1), transcript variant X4, mRNA	GO:0030036|actin cytoskeleton organization;GO:0030325|adrenal gland development;GO:0021764|amygdala development;GO:0048844|artery morphogenesis;GO:0007420|brain development;GO:0048593|camera-type eye morphogenesis;GO:0007154|cell communication;GO:0034605|cellular response to heat;GO:0021987|cerebral cortex development;GO:0050890|cognition;GO:0030199|collagen fibril organization;GO:0030198|extrace…	GO:0030424|axon;GO:0005737|cytoplasm;GO:0005829|cytosol;GO:0030425|dendrite;GO:0031235|intrinsic component of the cytoplasmic side of the plasma membrane;GO:0016020|membrane;GO:0005730|nucleolus;GO:0005634|nucleus;GO:0098793|presynapse;	GO:0005096|GTPase activator activity;GO:0031210|phosphatidylcholine binding;GO:0008429|phosphatidylethanolamine binding;	K08052	NF1; neurofibromin 1
ENSG00000230487	0.434537	0.44471	0.466821	0.200141	0.0847328	0.585596	0.679757	0.855947	0.863815	0.562301	0.161842	0.106033	0.35701	0.526895	0.367984	0.884313	0.340935	0.385635	0.157861	0	0	0.009336	0.142926	0.24153	PSMG3-AS1	lincRNA	chr7:1570073-1589626:+	TPA: Homo sapiens long non-coding RNA OTTHUMT00000322709.1 (AC093734.11 gene), lincRNA	GO:0072332|intrinsic apoptotic signaling pathway by p53 class mediator;	GO:0005634|nucleus;	GO:0003677|DNA binding;GO:0002039|p53 binding;GO:0003723|RNA binding;GO:0008270|zinc ion binding;	.	.
ENSG00000258994	0	0	0	0	0	0	0	0	0	0	0	0	0	0.567576	0.847297	0	0	1.82141	0	0	0	0	0	0	LINC02309	lincRNA	chr14:86332376-86401285:+	TPA: Homo sapiens long non-coding RNA OTTHUMT00000413104.1 (RP11-26L16.1 gene), lincRNA	.	.	.	.	.
ENSG00000258993	1.80324	0	0	0	0.934315	0	0	0	0.592663	0	0	0	0	0	0	0	0.27412	0	0	0	2.66759	0	0	0	AL352979.3	processed_pseudogene	chr14:53023055-53023597:+	Human chromosome 14 DNA sequence BAC R-368P15 of library RPCI-11 from chromosome 14 of Homo sapiens (Human), complete sequence	GO:0051301|cell division;GO:0034080|CENP-A containing nucleosome assembly;GO:0051276|chromosome organization;GO:0007059|chromosome segregation;GO:0051382|kinetochore assembly;GO:0000278|mitotic cell cycle;GO:0007067|mitotic nuclear division;	GO:0000775|chromosome, centromeric region;GO:0000777|condensed chromosome kinetochore;GO:0000776|kinetochore;GO:0016363|nuclear matrix;GO:0005730|nucleolus;GO:0005654|nucleoplasm;	GO:0003677|DNA binding;	.	.
ENSG00000106823	0.634215	0.30113	1.52793	0.0492811	0.782397	0.18024	0.647488	0.854385	0.580668	0.571984	0.492272	0	0.362618	0.191193	0.214065	0.326619	0.633554	0	0	1.02845	0.3168	0.313789	0.118776	0	ECM2	protein_coding	chr9:92493554-92536655:-	Homo sapiens extracellular matrix protein 2, female organ and adipocyte specific (ECM2), transcript variant 1, mRNA	GO:0007409|axonogenesis;GO:0007160|cell-matrix adhesion;GO:0030198|extracellular matrix organization;GO:0010811|positive regulation of cell-substrate adhesion;	GO:0005615|extracellular space;GO:0005614|interstitial matrix;GO:0005578|proteinaceous extracellular matrix;	GO:0070052|collagen V binding;GO:0008201|heparin binding;GO:0005178|integrin binding;	K08119	ECM2; extracellular matrix protein 2
ENSG00000258990	0	0	0	0	0	0	0	0	0	0	0.0562269	0	0	0	0	0	0	0	0	0	0	0	0	0	MPPE1P1	processed_pseudogene	chr14:89110148-89111223:-	Homo sapiens metallophosphoesterase 1 pseudogene 1 (MPPE1P1) on chromosome 14	GO:0006888|ER to Golgi vesicle-mediated transport;GO:0006506|GPI anchor biosynthetic process;	GO:0005801|cis-Golgi network;GO:0070971|endoplasmic reticulum exit site;GO:0005793|endoplasmic reticulum-Golgi intermediate compartment;GO:0033116|endoplasmic reticulum-Golgi intermediate compartment membrane;GO:0005794|Golgi apparatus;GO:0016021|integral component of membrane;GO:0005654|nucleoplasm;	GO:0034235|GPI anchor binding;GO:0030145|manganese ion binding;GO:0008081|phosphoric diester hydrolase activity;	.	.
ENSG00000174028	1.56969	1.87737	10.8444	0.266812	3.16286	1.0409	4.59062	2.93215	2.04212	1.46237	2.57637	3.32828	0	0	1.37359	0	0.397695	1.10729	0	0.0951817	0.879583	0.609856	0.476344	0.450784	FAM3C2	processed_pseudogene	chrX:23075758-23076767:+	PREDICTED: Homo sapiens family with sequence similarity 3, member C (FAM3C), transcript variant X2, mRNA	GO:0007275|multicellular organismal development;GO:0002576|platelet degranulation;	GO:0070062|extracellular exosome;GO:0005576|extracellular region;GO:0005794|Golgi apparatus;GO:0031089|platelet dense granule lumen;	GO:0005125|cytokine activity;	.	.
ENSG00000230485	0.186947	0.353037	0	0	0	0	0	0.433505	0.230411	0	0.0634839	0	0	0	0.613468	0	0	0.131876	0	0	0	0	0	0	AC000077.1	processed_pseudogene	chr22:19630750-19633574:-	Homo sapiens chromosome 3 open reading frame 38 pseudogene (LOC100129254) on chromosome 22	GO:0006915|apoptotic process;	.	.	.	.
ENSG00000100796	17.8401	27.1113	25.0046	7.48885	25.1386	41.0358	30.1026	10.3655	11.0558	19.5401	22.6466	11.4704	7.08132	6.66734	7.93094	7.25542	10.628	7.65288	5.78008	14.6368	6.65664	9.53379	15.3965	12.0675	PPP4R3A	protein_coding	chr14:91457611-91510554:-	Homo sapiens protein phosphatase 4 regulatory subunit 3A (PPP4R3A), transcript variant 3, mRNA	.	GO:0005737|cytoplasm;GO:0005815|microtubule organizing center;GO:0005634|nucleus;	.	K17491	SMEK, PPP4R3; protein phosphatase 4 regulatory subunit 3
ENSG00000174021	17.8641	6.35371	7.20887	4.24836	6.64103	11.1023	4.44703	5.38704	15.9947	9.48249	10.0652	11.4033	3.64337	3.06399	1.84013	4.64123	9.49855	3.39058	2.98843	3.96374	6.62558	7.30957	6.24276	4.30661	GNG5	protein_coding	chr1:84498325-84506565:-	Homo sapiens G protein subunit gamma 5 (GNG5), mRNA	GO:0007186|G-protein coupled receptor signaling pathway;	GO:0070062|extracellular exosome;GO:0031680|G-protein beta/gamma-subunit complex;GO:0005834|heterotrimeric G-protein complex;	GO:0004871|signal transducer activity;	K04542	GNG5; guanine nucleotide-binding protein G(I)/G(S)/G(O) subunit gamma-5
ENSG00000128266	0.162386	0.0175231	0	0.56781	0	0	0.0592085	0.627585	0.20967	0.289852	0.693231	0	0	0.152979	0.137024	0.119469	0.264483	0	2.71049	0.742715	0.0467966	0.278111	0.810976	0.223843	GNAZ	protein_coding	chr22:23070361-23125037:+	Homo sapiens guanine nucleotide binding protein (G protein), alpha z polypeptide, mRNA (cDNA clone MGC:43258 IMAGE:5264642), complete cds	GO:0007193|adenylate cyclase-inhibiting G-protein coupled receptor signaling pathway;GO:0007188|adenylate cyclase-modulating G-protein coupled receptor signaling pathway;GO:0007186|G-protein coupled receptor signaling pathway;GO:0006457|protein folding;	GO:0044297|cell body;GO:0005829|cytosol;GO:0030425|dendrite;GO:0005783|endoplasmic reticulum;GO:0070062|extracellular exosome;GO:0005834|heterotrimeric G-protein complex;GO:0005635|nuclear envelope;GO:0005886|plasma membrane;	GO:0031683|G-protein beta/gamma-subunit complex binding;GO:0031821|G-protein coupled serotonin receptor binding;GO:0005525|GTP binding;GO:0003924|GTPase activity;GO:0046872|metal ion binding;GO:0005057|receptor signaling protein activity;	K04535	GNAZ; guanine nucleotide-binding protein G(z) subunit alpha
ENSG00000184385	0.832135	0.157143	2.91868	0	0	0.248313	0	14.5364	1.67515	2.59933	0	0	0	0	0	2.1963	0.0948729	0	1.34714	0	0.53157	2.43861	3.06057	33.5231	UMODL1-AS1	sense_overlapping	chr21:42102134-42108534:-	Homo sapiens UMODL1 antisense RNA 1 (UMODL1-AS1), long non-coding RNA	.	.	.	.	.
ENSG00000128262	0.260113	0	0	0	0	0	0.0110649	0	0.256471	0	0.0117773	0.0357748	0.0105157	0.0343065	0.0569043	0	0.0263608	0.085628	0	0	0	0	0	0	POM121L9P	transcribed_unprocessed_pseudogene	chr22:24251828-24265525:+	Homo sapiens POM121 transmembrane nucleoporin like 9, pseudogene (POM121L9P), non-coding RNA	.	.	.	.	.
ENSG00000120051	1.18003	0.436201	0.106742	0.512118	2.16813	0.116543	0.320407	0.11644	0.557	0	0.44335	0.345312	0.243603	0.579494	0.247168	0	0.1145	0.53133	0.388786	0.931724	0.557127	0.585276	0.109715	0	CFAP58	protein_coding	chr10:104353764-104455090:+	Homo sapiens cilia and flagella associated protein 58 (CFAP58), mRNA	.	GO:0005929|cilium;GO:0005615|extracellular space;	.	.	.
ENSG00000171227	0	0.322939	0.578326	0	0	0.412362	0	0.0300415	0.255476	0	0	0	0	0	0	0	0.0590817	0	0	0	0	0	0	0.937561	TMEM37	protein_coding	chr2:119429901-119438520:+	Homo sapiens transmembrane protein 37 (TMEM37), mRNA	.	GO:0016021|integral component of membrane;	GO:0005262|calcium channel activity;GO:0005244|voltage-gated ion channel activity;	.	.
ENSG00000120053	1.28622	4.02511	8.74933	2.82344	3.36389	1.46215	5.4167	5.96516	2.29486	5.09923	2.9701	4.11927	5.72727	3.07777	3.90721	7.23909	3.3798	2.95528	2.74186	5.96311	0.247111	2.59447	1.87354	5.52166	GOT1	protein_coding	chr10:99396870-99430624:-	Homo sapiens glutamic-oxaloacetic transaminase 1, soluble (GOT1), mRNA	GO:0006103|2-oxoglutarate metabolic process;GO:0006532|aspartate biosynthetic process;GO:0006531|aspartate metabolic process;GO:0006536|glutamate metabolic process;GO:0006114|glycerol biosynthetic process;	GO:0005829|cytosol;	GO:0042802|identical protein binding;GO:0004069|L-aspartate:2-oxoglutarate aminotransferase activity;GO:0047801|L-cysteine:2-oxoglutarate aminotransferase activity;GO:0080130|L-phenylalanine:2-oxoglutarate aminotransferase activity;GO:0030170|pyridoxal phosphate binding;	K14454	GOT1; aspartate aminotransferase, cytoplasmic [EC:2.6.1.1]
ENSG00000108984	2.13792	4.16367	1.17481	6.11103	2.9891	3.23081	2.46849	5.65454	2.09125	2.08499	0.721063	0.59008	2.69875	1.73595	2.64398	2.03165	1.56971	4.5962	0.429947	0.645542	0.0684567	1.23988	2.77519	7.5681	MAP2K6	protein_coding	chr17:69414698-69543331:+	Homo sapiens mRNA; cDNA DKFZp686N0154 (from clone DKFZp686N0154)	GO:0000187|activation of MAPK activity;GO:0006915|apoptotic process;GO:0060048|cardiac muscle contraction;GO:0007050|cell cycle arrest;GO:0072709|cellular response to sorbitol;GO:0006975|DNA damage induced protein phosphorylation;GO:0070423|nucleotide-binding oligomerization domain containing signaling pathway;GO:0022602|ovulation cycle process;GO:0043065|positive regulation of apoptotic process;…	GO:0005737|cytoplasm;GO:0005856|cytoskeleton;GO:0005829|cytosol;GO:0005654|nucleoplasm;	GO:0005524|ATP binding;GO:0004708|MAP kinase kinase activity;GO:0019901|protein kinase binding;GO:0004713|protein tyrosine kinase activity;GO:0004702|receptor signaling protein serine/threonine kinase activity;	K04433	MAP2K6, MKK6; mitogen-activated protein kinase kinase 6 [EC:2.7.12.2]
ENSG00000171223	297.978	663.904	606.994	425.629	812.238	623.035	721.714	355.209	314.05	602.255	282.789	199.022	275.883	239.495	846.372	2057.93	392.928	734.902	21.4973	22.9359	27.5801	75.695	28.7674	34.1393	JUNB	protein_coding	chr19:12791496-12793315:+	Homo sapiens chromosome 19 clone CTD-2265O21, complete sequence	GO:0071277|cellular response to calcium ion;GO:0032870|cellular response to hormone stimulus;GO:0046697|decidualization;GO:0060136|embryonic process involved in female pregnancy;GO:0060716|labyrinthine layer blood vessel development;GO:0000122|negative regulation of transcription from RNA polymerase II promoter;GO:0001649|osteoblast differentiation;GO:0033687|osteoblast proliferation;GO:0030316|o…	GO:0000785|chromatin;GO:0000790|nuclear chromatin;GO:0005654|nucleoplasm;GO:0005667|transcription factor complex;	GO:0003677|DNA binding;GO:0000978|RNA polymerase II core promoter proximal region sequence-specific DNA binding;GO:0000981|RNA polymerase II transcription factor activity, sequence-specific DNA binding;GO:0003713|transcription coactivator activity;GO:0003714|transcription corepressor activity;GO:0008134|transcription factor binding;GO:0001077|transcriptional activator activity, RNA polymerase II …	K09028	JUNB; transcription factor jun-B
ENSG00000120057	0.33963	0.0732994	0.481308	0	0	0.579126	0	0	0.318928	0	0	0	0	0	0	0	0	0	0	0	0	0	0	0	SFRP5	protein_coding	chr10:97766751-97771952:-	Homo sapiens secreted frizzled-related protein 5 (SFRP5), mRNA	GO:0009653|anatomical structure morphogenesis;GO:0006915|apoptotic process;GO:0030154|cell differentiation;GO:0007163|establishment or maintenance of cell polarity;GO:0007275|multicellular organismal development;GO:0090090|negative regulation of canonical Wnt signaling pathway;GO:0035414|negative regulation of catenin import into nucleus;GO:0008285|negative regulation of cell proliferation;GO:005…	GO:0005615|extracellular space;GO:0016021|integral component of membrane;	GO:0004930|G-protein coupled receptor activity;GO:0042813|Wnt-activated receptor activity;GO:0017147|Wnt-protein binding;	K02222	SFRP5; secreted frizzled-related protein 5
ENSG00000134709	0.751341	0.0995691	0	0.098584	0	0.437044	0.0084108	0.15283	0.324921	0.0866835	0.241714	0.0543874	0	0.0869253	0.121114	0	0.230434	0.0650889	0.306173	0	0	0.00877926	0	0	HOOK1	protein_coding	chr1:59814786-59876378:+	Homo sapiens hook microtubule-tethering protein 1 (HOOK1), mRNA	GO:0045022|early endosome to late endosome transport;GO:0007032|endosome organization;GO:0008333|endosome to lysosome transport;GO:0007040|lysosome organization;GO:0007275|multicellular organismal development;GO:0015031|protein transport;GO:0007286|spermatid development;	GO:0005829|cytosol;GO:0070695|FHF complex;GO:0005874|microtubule;	GO:0042802|identical protein binding;	K16612	HOOK1; protein HOOK1
ENSG00000267095	0	0	0	0	0	0	0	0	0.270088	0	0.334872	0	0.298998	0	0	0	0	0	0	0	0	0	0.598506	0	AC025048.1	lincRNA	chr17:60135762-60140081:-	TPA: Homo sapiens long non-coding RNA OTTHUMT00000449188.1 (CTD-2319I12.5 gene), lincRNA	.	.	.	.	.
ENSG00000202008	0	0	0	0	0	0	0	0	0	0	0.657611	0	0	0	1.90642	0	0	0	0	0	0	1.93468	0	0	Y_RNA	misc_RNA	chr2:201423513-201423604:+	Homo sapiens BAC clone RP11-156B7 from 2, complete sequence	.	.	.	.	.
ENSG00000178503	0	0	0	0	0	0	0	0	0	0	0	0	0	0	0.211314	0	0.163151	0	0	0	0	0	0	0	NECAP1P1	processed_pseudogene	chr7:37585500-37586329:-	Homo sapiens NECAP endocytosis associated 1 pseudogene 1 (NECAP1P1) on chromosome 7	GO:0006897|endocytosis;GO:0015031|protein transport;	GO:0030125|clathrin vesicle coat;GO:0005905|coated pit;GO:0005886|plasma membrane;	.	.	.
ENSG00000178502	2.57932	5.73211	4.55588	6.48109	5.58459	9.54354	5.70072	12.4823	7.95519	6.78484	2.8181	0.0257064	10.4048	10.5754	9.20009	12.5374	10.6548	9.99407	0.578855	1.57763	1.15627	2.66401	0.108901	0	KLHL11	protein_coding	chr17:41853545-41865431:-	Homo sapiens kelch like family member 11 (KLHL11), mRNA	GO:0043161|proteasome-mediated ubiquitin-dependent protein catabolic process;GO:0042787|protein ubiquitination involved in ubiquitin-dependent protein catabolic process;GO:0030162|regulation of proteolysis;	GO:0005737|cytoplasm;GO:0019005|SCF ubiquitin ligase complex;	GO:0031625|ubiquitin protein ligase binding;	K10449	KLHL11; kelch-like protein 11
ENSG00000202001	0	0	0	0	0	0	0	0	0	0	0	0	0	0	3.6163	0	0	0	0	0	0	0	0	0	Y_RNA	misc_RNA	chr8:100755099-100755195:-	Homo sapiens chromosome 8, clone RP11-265H5, complete sequence	.	.	.	.	.
ENSG00000259772	0	0.301357	1.73651	0.155	0.984329	1.05821	0.290929	2.1586	0.374633	0	0	0	0.276489	0	0.785498	2.56823	0.216595	0.804078	0	0	0	0.645307	0.332069	0.667784	AC012236.1	lincRNA	chr15:31221999-31230838:-	TPA: Homo sapiens long non-coding RNA OTTHUMT00000417394.2 (RP11-16E12.2 gene), lincRNA	.	.	.	.	.
ENSG00000037757	2.13937	3.67986	1.80813	1.62983	0.779047	3.87994	3.47028	3.74559	2.32967	1.54249	0.682728	0.496306	2.45399	1.93774	2.46981	5.8241	2.80156	1.65461	0	0	0	0.326179	0.375452	0.497428	MRI1	protein_coding	chr19:13764532-13774282:+	Homo sapiens methylthioribose-1-phosphate isomerase 1 (MRI1), transcript variant 2, mRNA	GO:0019509|L-methionine biosynthetic process from methylthioadenosine;GO:0019284|L-methionine biosynthetic process from S-adenosylmethionine;	GO:0042995|cell projection;GO:0005737|cytoplasm;GO:0005829|cytosol;GO:0005730|nucleolus;	GO:0042802|identical protein binding;GO:0046523|S-methyl-5-thioribose-1-phosphate isomerase activity;	K08963	mtnA; methylthioribose-1-phosphate isomerase [EC:5.3.1.23]
ENSG00000277218	0	0	0	0	0	0	0	0.160128	0	0	0	0	0.87938	0.683071	0.679808	0	0.15746	0	0	0	0	0	0	0	AL139123.1	sense_intronic	chr10:130104569-130104998:-	TPA: Homo sapiens long non-coding RNA OTTHUMT00000473445.1 (RP11-500G10.5 gene), lincRNA	.	.	.	.	.
ENSG00000075388	0	0	0	0	0	0	0	0.0212976	0.0905585	0	0	0	0	0	0.0904168	0.0177374	0	0	0	0	0.0185276	0	0	0	FGF4	protein_coding	chr11:69771016-69775403:-	PREDICTED: Pan troglodytes fibroblast growth factor 4 (FGF4), mRNA	GO:0060561|apoptotic process involved in morphogenesis;GO:0001502|cartilage condensation;GO:0007267|cell-cell signaling;GO:0060591|chondroblast differentiation;GO:0060363|cranial suture morphogenesis;GO:0035116|embryonic hindlimb morphogenesis;GO:0008543|fibroblast growth factor receptor signaling pathway;GO:0000165|MAPK cascade;GO:0010463|mesenchymal cell proliferation;GO:0043066|negative regula…	GO:0005576|extracellular region;GO:0005622|intracellular;	GO:0016303|1-phosphatidylinositol-3-kinase activity;GO:0008083|growth factor activity;GO:0008201|heparin binding;GO:0046934|phosphatidylinositol-4,5-bisphosphate 3-kinase activity;GO:0004713|protein tyrosine kinase activity;GO:0005088|Ras guanyl-nucleotide exchange factor activity;	K04358	FGF; fibroblast growth factor
ENSG00000259773	0	0	0	0	0	0	0	0	0.481539	0	0	0	0	0	0	0	0	0.413412	0	0	0	0	0.640244	0.807853	AC012100.2	antisense_RNA	chr15:50746709-50749829:+	TPA: Homo sapiens long non-coding RNA OTTHUMT00000418619.1 (RP11-507J18.2 gene), antisense	GO:0006509|membrane protein ectodomain proteolysis;GO:0031293|membrane protein intracellular domain proteolysis;GO:0033619|membrane protein proteolysis;GO:0050776|regulation of immune response;GO:0006465|signal peptide processing;	GO:0070062|extracellular exosome;GO:0030660|Golgi-associated vesicle membrane;GO:0071458|integral component of cytoplasmic side of endoplasmic reticulum membrane;GO:0071556|integral component of lumenal side of endoplasmic reticulum membrane;GO:0043231|intracellular membrane-bounded organelle;GO:0005770|late endosome;GO:0031902|late endosome membrane;GO:0005765|lysosomal membrane;GO:0016020|membr…	GO:0042500|aspartic endopeptidase activity, intramembrane cleaving;GO:0042803|protein homodimerization activity;	K09596	SPPL2A; signal peptide peptidase-like 2A [EC:3.4.23.-]
ENSG00000108639	81.5583	81.8235	161.565	75.9236	84.1571	77.8766	110.974	86.3476	111.39	82.2776	79.2561	142.485	108.171	106.876	95.0713	222.131	96.5424	153.194	41.8312	80.6177	55.1506	132.83	63.6837	47.6526	SYNGR2	protein_coding	chr17:78168558-78173527:+	Homo sapiens chromosome 17, clone RP11-153A23, complete sequence	.	GO:0070062|extracellular exosome;GO:0016021|integral component of membrane;GO:0031594|neuromuscular junction;GO:0030672|synaptic vesicle membrane;	.	.	.
ENSG00000256091	0	0	0	0	0	0	0	0	0	0	0	0	0	0.346063	0	0	0	0	0	0	0	0	0	0	MTRF1LP1	processed_pseudogene	chr11:113711720-113712398:+	Homo sapiens mitochondrial translational release factor 1 like pseudogene 1 (MTRF1LP1) on chromosome 11	GO:0070126|mitochondrial translational termination;	GO:0005759|mitochondrial matrix;GO:0005739|mitochondrion;	GO:0043022|ribosome binding;GO:0016149|translation release factor activity, codon specific;	K02835	prfA, MTRF1, MRF1; peptide chain release factor 1
ENSG00000256092	0.158647	0.269635	0	0.620226	0	0.184103	0.27838	0.0306567	0.0651771	0	0	0.24547	0.505076	0.31386	0.494571	0.893622	0.542626	0.643495	0	0.634912	0	0.0528319	0	0.0546722	AC137767.1	lincRNA	chr12:123363868-123366113:+	TPA: Homo sapiens long non-coding RNA OTTHUMT00000467685.1 (RP13-942N8.1 gene), lincRNA	.	.	.	.	.
ENSG00000256093	3.1957	0	0	0	0	0	0	0	0	0	0	0	0	0	0	0	0	0	0	0	0	0	0	0	AC122688.1	processed_pseudogene	chr12:125056359-125056581:-	Homo sapiens translocase of outer mitochondrial membrane 6 homolog (yeast) pseudogene (LOC100131779) on chromosome 12	GO:0016236|macroautophagy;GO:0015031|protein transport;	GO:0005741|mitochondrial outer membrane;GO:0005742|mitochondrial outer membrane translocase complex;GO:0005739|mitochondrion;	.	K17772	TOM6; mitochondrial import receptor subunit TOM6
ENSG00000215403	0.808186	0.47482	0	0.854768	0	0	0	0.485872	0.0737842	0.708638	0.121976	4.38442	0	0.592179	0.058935	0	0.682537	0	1.13771	0	0.90574	0	0	0	LL22NC01-81G9.3	antisense_RNA	chr22:36965248-36968172:+	Homo sapiens uncharacterized protein FLJ39582-like (LL22NC01-81G9.3), long non-coding RNA	.	GO:0005829|cytosol;GO:0070062|extracellular exosome;GO:0016020|membrane;	GO:0042803|protein homodimerization activity;	.	.
ENSG00000215409	0.220495	0.582948	0	0	0	0.877289	0	0	0	0	0.599012	0	0	0	1.15769	0	0	0	0	0	0	0	0	0	AL355493.1	unprocessed_pseudogene	chr10:27331357-27341252:-	PREDICTED: Macaca fascicularis putative ankyrin repeat domain-containing protein 30B-like (LOC102126388), transcript variant X2, mRNA	GO:0006355|regulation of transcription, DNA-templated;	GO:0005634|nucleus;	GO:0003677|DNA binding;GO:0003700|transcription factor activity, sequence-specific DNA binding;	.	.
ENSG00000125170	0.0558146	0.15459	0	2.34018	0.81938	0.0123373	0.106842	0.848464	0.626765	0.305873	0.15163	0.422207	0.0112822	0.0245381	0.183156	0	0.226258	0	0.209526	0.90703	0	0	0	0	DOK4	protein_coding	chr16:57471922-57487327:-	PREDICTED: Homo sapiens docking protein 4 (DOK4), transcript variant X1, mRNA	GO:0000165|MAPK cascade;GO:0007399|nervous system development;GO:0007169|transmembrane receptor protein tyrosine kinase signaling pathway;	GO:0005622|intracellular;	GO:0005057|receptor signaling protein activity;	.	.
ENSG00000229887	0.554057	0	0	0	0	0	0.117844	0	0.556415	0	0	0	0	0.365375	0	0	0.0467917	0	0	0	0	0	0	0	HNRNPA1P6	transcribed_unprocessed_pseudogene	chr1:58047889-58049335:-	Homo sapiens heterogeneous nuclear ribonucleoprotein A1 pseudogene 6 (HNRNPA1P6) on chromosome 1	GO:0008543|fibroblast growth factor receptor signaling pathway;GO:0010467|gene expression;GO:0006397|mRNA processing;GO:0000398|mRNA splicing, via spliceosome;GO:0051028|mRNA transport;GO:0032211|negative regulation of telomere maintenance via telomerase;GO:0051168|nuclear export;GO:0051170|nuclear import;GO:0032212|positive regulation of telomere maintenance via telomerase;GO:0006405|RNA export …	GO:0071013|catalytic step 2 spliceosome;GO:0005737|cytoplasm;GO:0070062|extracellular exosome;GO:0030529|ribonucleoprotein complex;GO:0016020|membrane;GO:0005654|nucleoplasm;GO:0005634|nucleus;GO:0005681|spliceosomal complex;	GO:0098505|G-rich strand telomeric DNA binding;GO:0000166|nucleotide binding;GO:0044822|poly(A) RNA binding;GO:0003723|RNA binding;GO:0003697|single-stranded DNA binding;GO:0003727|single-stranded RNA binding;	K12741	HNRNPA1_3; heterogeneous nuclear ribonucleoprotein A1/A3
ENSG00000229886	0	0.439796	0	0	0	0	0.185752	0	1.19598	0	0	0	0	0	0	0	0.221267	0	0	0	0	0	0	0	AC068533.2	processed_pseudogene	chr7:66025126-66031544:-	PREDICTED: Aotus nancymaae CGRP receptor component (CRCP), transcript variant X1, mRNA	GO:0051607|defense response to virus;GO:0045087|innate immune response;GO:0007218|neuropeptide signaling pathway;GO:0006383|transcription from RNA polymerase III promoter;GO:0006384|transcription initiation from RNA polymerase III promoter;	GO:0001669|acrosomal vesicle;GO:0009360|DNA polymerase III complex;GO:0005666|DNA-directed RNA polymerase III complex;GO:0005886|plasma membrane;	GO:0001635|calcitonin gene-related peptide receptor activity;GO:0003899|DNA-directed RNA polymerase activity;GO:0000166|nucleotide binding;	.	.
ENSG00000229880	0	0.0303239	0	0	0	0	0	0	0	0	0.136323	0	0	0	0	0	0	0	0	0	0	0	0	0	IMMTP1	processed_pseudogene	chr21:44675868-44678086:-	Homo sapiens inner membrane mitochondrial protein pseudogene 1 (IMMTP1) on chromosome 21	GO:0042407|cristae formation;GO:0051560|mitochondrial calcium ion homeostasis;	GO:0016020|membrane;GO:0061617|MICOS complex;GO:0005743|mitochondrial inner membrane;GO:0005739|mitochondrion;GO:0043209|myelin sheath;	GO:0044822|poly(A) RNA binding;	K17785	IMMT, FCJ1, MNOS2; mitofilin
ENSG00000136709	5.11997	4.64745	5.03489	2.8497	2.427	3.60583	5.4813	6.61159	4.36252	3.91342	3.31963	3.14275	3.27893	3.32803	5.85838	5.26252	3.72438	3.93927	2.21473	3.3832	1.90216	3.2066	2.92797	3.04458	WDR33	protein_coding	chr2:127701022-127811187:-	PREDICTED: Gorilla gorilla gorilla WD repeat domain 33, transcript variant 1 (WDR33), mRNA	GO:0006379|mRNA cleavage;GO:0006397|mRNA processing;	GO:0005581|collagen trimer;GO:0005847|mRNA cleavage and polyadenylation specificity factor complex;GO:0005730|nucleolus;GO:0005634|nucleus;	GO:0044822|poly(A) RNA binding;	K15542	PFS2; polyadenylation factor subunit 2
ENSG00000109323	14.5176	12.7527	9.80057	12.0027	9.71937	11.5453	15.1111	16.4364	16.3877	14.4282	13.4668	7.23164	14.7069	14.183	14.1776	12.846	15.1835	13.5628	12.1581	15.496	14.0005	11.9476	16.1791	17.8653	MANBA	protein_coding	chr4:102631488-102760994:-	Homo sapiens mRNA for mannosidase, beta A, lysosomal variant protein	GO:0005975|carbohydrate metabolic process;GO:0006464|cellular protein modification process;GO:0009313|oligosaccharide catabolic process;	GO:0043231|intracellular membrane-bounded organelle;GO:0043202|lysosomal lumen;	GO:0004567|beta-mannosidase activity;GO:0005537|mannose binding;	K01192	E3.2.1.25, MANBA, manB; beta-mannosidase [EC:3.2.1.25]
ENSG00000109321	46.7562	8.57442	1.80015	10.1067	14.0967	32.6538	2.65576	20.222	42.0598	87.7289	11.8945	13.6419	32.418	5.13298	19.4405	0.800324	56.738	47.5484	0.875069	2.79256	6.68782	18.5767	12.4008	4.54515	AREG	protein_coding	chr4:74445134-74455009:+	Homo sapiens amphiregulin (AREG), mRNA	GO:0008283|cell proliferation;GO:0007267|cell-cell signaling;GO:0048208|COPII vesicle coating;GO:0060598|dichotomous subdivision of terminal units involved in mammary gland duct morphogenesis;GO:0007173|epidermal growth factor receptor signaling pathway;GO:0060750|epithelial cell proliferation involved in mammary gland duct elongation;GO:0006888|ER to Golgi vesicle-mediated transport;GO:0007186|G…	GO:0009986|cell surface;GO:0005789|endoplasmic reticulum membrane;GO:0033116|endoplasmic reticulum-Golgi intermediate compartment membrane;GO:0012507|ER to Golgi transport vesicle membrane;GO:0005615|extracellular space;GO:0000139|Golgi membrane;GO:0016021|integral component of membrane;GO:0005634|nucleus;	GO:0005154|epidermal growth factor receptor binding;GO:0008083|growth factor activity;	K09782	AREG; amphiregulin
ENSG00000109320	28.6161	27.2295	29.4668	8.92476	33.7355	52.7833	40.4613	10.4763	46.663	48.7127	245.839	265.554	5.7671	8.67501	8.8111	8.63337	22.3889	6.44757	172.159	149.113	157.661	16.2051	26.057	14.6795	NFKB1	protein_coding	chr4:102501329-102617302:+	Homo sapiens nuclear factor of kappa light polypeptide gene enhancer in B-cells 1 (NFKB1), transcript variant 1, mRNA	GO:0006915|apoptotic process;GO:0071359|cellular response to dsRNA;GO:0071347|cellular response to interleukin-1;GO:0071354|cellular response to interleukin-6;GO:0071222|cellular response to lipopolysaccharide;GO:0071260|cellular response to mechanical stimulus;GO:0071316|cellular response to nicotine;GO:0071375|cellular response to peptide hormone stimulus;GO:0038095|Fc-epsilon receptor signalin…	GO:0005737|cytoplasm;GO:0005829|cytosol;GO:0033256|I-kappaB/NF-kappaB complex;GO:0005739|mitochondrion;GO:0005654|nucleoplasm;GO:0005634|nucleus;	GO:0042805|actinin binding;GO:0003682|chromatin binding;GO:0042802|identical protein binding;GO:0046982|protein heterodimerization activity;GO:0000975|regulatory region DNA binding;GO:0000980|RNA polymerase II distal enhancer sequence-specific DNA binding;GO:0000977|RNA polymerase II regulatory region sequence-specific DNA binding;GO:0003700|transcription factor activity, sequence-specific DNA bi…	K02580	NFKB1; nuclear factor NF-kappa-B p105 subunit
ENSG00000169330	0	0.148431	0	0	0	0	0	0.182263	0.0753467	0.223985	0.0800738	0	0.0238319	0	0.0429879	0	0.169269	0.240266	0	0	0	0	0	0	KIAA1024	protein_coding	chr15:79432516-79472290:+	Homo sapiens KIAA1024 (KIAA1024), mRNA	.	GO:0016021|integral component of membrane;	.	.	.
ENSG00000204710	0.629224	0.0678999	0.891707	0	0	0	0.286782	0	0.664728	0	0.244199	0	0	1.24483	0.0589944	0	0	0	3.73293	0	0	0	0	0	SPDYC	protein_coding	chr11:65170154-65173244:+	Homo sapiens speedy homolog C (Xenopus laevis), mRNA (cDNA clone MGC:168866 IMAGE:9021243), complete cds	GO:0007049|cell cycle;	GO:0005737|cytoplasm;GO:0005634|nucleus;	GO:0019901|protein kinase binding;	K08694	SPDY, RINGO; speedy
ENSG00000204711	0.487538	0	0	0	0	0.277111	0	0.053835	0.114455	0	0	0.0478955	0	0	0.0914206	0	0.158814	0.44218	0	0	0	0.046388	0	0	C9orf135	protein_coding	chr9:69820793-69906232:+	Homo sapiens chromosome 9 open reading frame 135 (C9orf135), transcript variant 1, mRNA	.	GO:0016021|integral component of membrane;	.	.	.
ENSG00000204713	3.9487	14.3324	8.06193	29.6006	10.0178	5.16296	16.0642	18.5545	4.34434	6.51386	2.02273	2.43162	13.1902	10.335	13.9241	18.3538	4.95132	7.87647	0.792982	0.616858	2.32518	2.54824	2.68091	4.56671	TRIM27	protein_coding	chr6:28903002-28923989:-	Homo sapiens mRNA for ret finger protein isoform beta variant protein	GO:0034314|Arp2/3 complex-mediated actin nucleation;GO:0008283|cell proliferation;GO:0045087|innate immune response;GO:0072643|interferon-gamma secretion;GO:0002820|negative regulation of adaptive immune response;GO:0090281|negative regulation of calcium ion import;GO:0045814|negative regulation of gene expression, epigenetic;GO:1900041|negative regulation of interleukin-2 secretion;GO:0006469|ne…	GO:0005737|cytoplasm;GO:0005829|cytosol;GO:0005769|early endosome;GO:0005768|endosome;GO:0005887|integral component of plasma membrane;GO:0016020|membrane;GO:0031965|nuclear membrane;GO:0005654|nucleoplasm;GO:0005634|nucleus;GO:0016605|PML body;	GO:0003677|DNA binding;GO:0042802|identical protein binding;GO:0016874|ligase activity;GO:0046872|metal ion binding;GO:0003676|nucleic acid binding;GO:0004714|transmembrane receptor protein tyrosine kinase activity;GO:0004842|ubiquitin-protein transferase activity;GO:0008270|zinc ion binding;	K12009	TRIM27, RFP; tripartite motif-containing protein 27 [EC:2.3.2.27]
ENSG00000257949	0.136731	0.103283	0	0	0	0	0	0	0.617907	0	0.139294	0	0.0829149	0	0.0897368	0	0.0519629	0	0	0	0	0	0	0	TEN1	protein_coding	chr17:75979220-76000586:+	Homo sapiens TEN1-CDK3 readthrough (NMD candidate) (TEN1-CDK3), long non-coding RNA	GO:0051974|negative regulation of telomerase activity;GO:1904356|regulation of telomere maintenance via telomere lengthening;	GO:0000784|nuclear chromosome, telomeric region;GO:0005634|nucleus;	GO:0003697|single-stranded DNA binding;GO:0042162|telomeric DNA binding;	.	.
ENSG00000257948	0	0	0	0	0	0	0	0	1.48241	0	0	0	0	0	0	0	0.685647	0	0	0	0	0	0.985489	0	AC068993.2	lincRNA	chr12:78804348-78808499:+	TPA: Homo sapiens long non-coding RNA OTTHUMT00000406855.1 (RP11-123M21.1 gene), lincRNA	.	.	.	.	.
ENSG00000204717	0.50045	0.504036	0	0	1.15244	0	0	0.515768	0.822403	0	0.226592	0.458864	0	0	0.328447	0	0	0	0.35225	0	0	0	0	0	AC073464.1	unprocessed_pseudogene	chr2:94795808-94806452:-	PREDICTED: Homo sapiens coiled-coil domain-containing protein 29-like (LOC101059935), mRNA	.	.	.	.	.
ENSG00000176075	2.35974	0	0	0	0	0	0	0	0.242364	0	0	0	0	2.72324	0.193588	0	0	0	0	0	0	0	0	0	LINC00302	lincRNA	chr1:152655477-152656804:+	TPA: Homo sapiens long non-coding RNA OTTHUMT00000034506.2 (LINC00302 gene), lincRNA	.	.	.	.	.
ENSG00000257947	4.87034	0.23735	0	0	0	0	1.30321	0	0.645449	0	0.106702	0	0	0	0	0	0	0	0	0	0	0	0	0	AC025030.2	antisense_RNA	chr12:44244394-44263982:-	TPA: Homo sapiens long non-coding RNA OTTHUMT00000403976.1 (RP11-46I1.1 gene), antisense	GO:0006310|DNA recombination;GO:0090305|nucleic acid phosphodiester bond hydrolysis;GO:0032199|reverse transcription involved in RNA-mediated transposition;GO:0032197|transposition, RNA-mediated;	.	GO:0046872|metal ion binding;GO:0003964|RNA-directed DNA polymerase activity;GO:0009036|Type II site-specific deoxyribonuclease activity;	.	.
ENSG00000172757	492.713	567.714	733.757	484.449	500.375	502.409	598.795	528.209	686.759	508.682	430.797	556.706	714.161	624.002	516.858	1092.16	620.49	914.896	274.651	340.567	326.327	584.205	393.529	378.937	CFL1	protein_coding	chr11:65823022-65862026:-	PREDICTED: Gorilla gorilla gorilla cofilin 1 (non-muscle), transcript variant 1 (CFL1), mRNA	GO:0030036|actin cytoskeleton organization;GO:0030042|actin filament depolymerization;GO:0007010|cytoskeleton organization;GO:0043066|negative regulation of apoptotic process;GO:0044794|positive regulation by host of viral process;GO:0022604|regulation of cell morphogenesis;GO:0061001|regulation of dendritic spine morphogenesis;GO:0009615|response to virus;GO:0007266|Rho protein signal transducti…	GO:0015629|actin cytoskeleton;GO:0005737|cytoplasm;GO:0070062|extracellular exosome;GO:0031012|extracellular matrix;GO:0005615|extracellular space;GO:0005925|focal adhesion;GO:0031258|lamellipodium membrane;GO:0016020|membrane;GO:0016363|nuclear matrix;GO:0005634|nucleus;GO:0032587|ruffle membrane;GO:0031982|vesicle;	GO:0051015|actin filament binding;	K05765	CFL; cofilin
ENSG00000257941	0	0.116417	0	0	0	0	0	0	0	0	0	0	0	0	0	0	0	0	0	0	0	0	0	0	AC011611.5	processed_pseudogene	chr12:76057538-76058115:+	Homo sapiens density-regulated protein pseudogene (LOC100652897) on chromosome 12	GO:0001731|formation of translation preinitiation complex;GO:0002192|IRES-dependent translational initiation;GO:0032790|ribosome disassembly;	.	GO:0003743|translation initiation factor activity;	.	.
ENSG00000257940	0	0	0	0	0	0	0.410399	0	0.264238	0	0	0	0	0.424145	0	0	0	0	0	0	0	0	0	0	AC079598.1	lincRNA	chr12:87816486-87817831:+	TPA: Homo sapiens long non-coding RNA OTTHUMT00000406326.1 (RP11-248E9.6 gene), lincRNA	GO:0045892|negative regulation of transcription, DNA-templated;GO:0070895|negative regulation of transposon integration;GO:0006351|transcription, DNA-templated;	GO:0005634|nucleus;	GO:0003677|DNA binding;GO:0003700|transcription factor activity, sequence-specific DNA binding;GO:0008270|zinc ion binding;	K09228	KRAB; KRAB domain-containing zinc finger protein
ENSG00000172752	0.176562	0.126351	0	0	0	0.104757	0.035577	0.488435	0.22143	0.0794439	0.126226	0.0447328	0.0676224	0.0980499	0.0853838	0	0.148327	0.0131105	0	0	0	0	0	0	COL6A5	protein_coding	chr3:130345516-130484844:+	Homo sapiens collagen type VI alpha 5 (COL6A5), transcript variant 3, non-coding RNA	GO:0007155|cell adhesion;GO:0030574|collagen catabolic process;	GO:0005581|collagen trimer;GO:0005576|extracellular region;GO:0005578|proteinaceous extracellular matrix;	.	K06238	COL6A; collagen, type VI, alpha
ENSG00000223308	0	0	0	0	0	0	0	0	0	0	0.756252	0	0	0	0	0	0	0	0	0	0	0	0	0	RN7SKP101	misc_RNA	chr15:46720193-46720512:-	Homo sapiens RNA, 7SK small nuclear pseudogene 101 (RN7SKP101) on chromosome 15	.	.	.	.	.
ENSG00000223309	63.3839	27.8213	43.6986	55.3251	45.1196	57.3669	55.7471	42.3723	64.0447	45.6254	47.1203	1.17805	72.718	33.326	64.085	24.8127	63.1504	44.1079	59.6861	162.67	110.584	207.085	146.599	330.008	RNU6-722P	snRNA	chrX:48959179-48959282:-	Homo sapiens RNA, U6 small nuclear 722, pseudogene (RNU6-722P) on chromosome X	.	.	.	.	.
ENSG00000182902	0.450943	0.170315	0	0.12775	0	0.0498383	0.0119891	0.0580932	0.370524	0	0.0638053	0.0387629	0.022788	0.074344	0.135646	0.0362866	0.0999691	0	0	0	0	0	0.574748	0.103601	SLC25A18	protein_coding	chr22:17563439-17590994:+	Homo sapiens cDNA FLJ38387 fis, clone FEBRA2004219	GO:0006412|translation;	GO:0016021|integral component of membrane;GO:0005743|mitochondrial inner membrane;	GO:0003735|structural constituent of ribosome;GO:0015293|symporter activity;	K15107	SLC25A18_22, GC; solute carrier family 25 (mitochondrial glutamate transporter), member 18/22
ENSG00000182903	1.86803	1.56902	0.839626	1.86723	1.23995	1.19251	2.36612	2.06888	0.652903	0.385038	0.757436	0.297184	2.88271	1.48009	1.40898	1.77689	1.00661	1.44558	0.480802	0.994091	1.23736	1.29988	0.487347	1.31633	ZNF721	protein_coding	chr4:425815-499156:-	Homo sapiens zinc finger protein 721 (ZNF721), mRNA	GO:0006355|regulation of transcription, DNA-templated;GO:0006351|transcription, DNA-templated;	GO:0005634|nucleus;	GO:0003677|DNA binding;GO:0046872|metal ion binding;	K05652	ABCA10; ATP-binding cassette, subfamily A (ABC1), member 10
ENSG00000223306	3.36151	0	0	0	0	0	0	0	0	0	0	0	0	0	0	0	0	0	0	0	0	0	0	0	RNU6-1304P	snRNA	chr1:225741275-225741380:+	Homo sapiens RNA, U6 small nuclear 1304, pseudogene (RNU6-1304P) on chromosome 1	.	.	.	.	.
ENSG00000182901	0	0.130658	0	0	0.0298739	0	0	0.0534796	0.284248	0	0.187962	0	0	0.13688	0.249747	0	0.210354	0.317244	0	0	0	0.115204	0	0	RGS7	protein_coding	chr1:240775515-241357230:-	Homo sapiens regulator of G-protein signaling 7 (RGS7), transcript variant 1, mRNA	GO:0007186|G-protein coupled receptor signaling pathway;GO:0035556|intracellular signal transduction;GO:0009968|negative regulation of signal transduction;	GO:0005737|cytoplasm;GO:0005829|cytosol;GO:0005834|heterotrimeric G-protein complex;GO:0005886|plasma membrane;	GO:0005096|GTPase activator activity;GO:0004871|signal transducer activity;	K16449	RGS; regulator of G-protein signaling
ENSG00000223300	0	0.640846	0	0	0	0	0	0	2.78834	0	0	0	0	0	0	0	0	0	0	0	0	0	0	0	Y_RNA	misc_RNA	chr14:73858061-73858165:-	Homo sapiens PAC clone RP5-1021I20 from 14q24.3, complete sequence	.	.	.	.	.
ENSG00000228133	0	0.0326486	0	0	0	0	0	0	0.0355138	0	0.176129	0	0	0	0	0	0.0657037	0	0	0	0	0	0	0	AC099684.1	antisense_RNA	chr17:2017716-2020706:+	PREDICTED: Homo sapiens uncharacterized LOC105371485 (LOC105371485), ncRNA	.	.	.	.	.
ENSG00000256533	0	0	0	0	0	0	0	0	0.276203	0	0	0	0	0	0	0	0.0638751	0	0	0	0	0	0	0	AP002373.2	processed_pseudogene	chr11:114453064-114454123:+	Homo sapiens nocturnin pseudogene (LOC100422382) on chromosome 11	GO:0032922|circadian regulation of gene expression;GO:0007623|circadian rhythm;GO:0033962|cytoplasmic mRNA processing body assembly;GO:0000290|deadenylation-dependent decapping of nuclear-transcribed mRNA;GO:0006397|mRNA processing;GO:0048255|mRNA stabilization;GO:0010629|negative regulation of gene expression;GO:0045668|negative regulation of osteoblast differentiation;GO:0045600|positive regula…	GO:0005737|cytoplasm;GO:0000932|cytoplasmic mRNA processing body;GO:0005654|nucleoplasm;GO:0005634|nucleus;GO:0048471|perinuclear region of cytoplasm;	GO:0046872|metal ion binding;GO:0003729|mRNA binding;GO:0004535|poly(A)-specific ribonuclease activity;GO:0003700|transcription factor activity, sequence-specific DNA binding;	K18764	CCRN4L; nocturnin [EC:3.1.13.4]
ENSG00000174667	0.714642	0.107964	0	0	0	0	0	0	0.0293598	0	0.036402	0	0	0.0706909	0.0234511	0	0.0271591	0.176442	0	0	0	0.0118994	0	0	OR7D4	protein_coding	chr19:9210276-9219589:-	Homo sapiens chromosome 19, BAC BC319430 (CTC-440L2), complete sequence	GO:0050911|detection of chemical stimulus involved in sensory perception of smell;GO:0007186|G-protein coupled receptor signaling pathway;	GO:0016021|integral component of membrane;GO:0005886|plasma membrane;	GO:0004930|G-protein coupled receptor activity;GO:0004984|olfactory receptor activity;	K04257	OLFR; olfactory receptor
ENSG00000122477	0.223707	0.473151	1.07789	0.273781	0	1.00874	1.08485	0.345831	0.551436	0.147114	0.212708	0.215373	0.434106	0.442572	0.381731	1.12328	0.340069	0.69435	0.283428	0.260447	0.330937	0.238394	0.912399	2.89869	LRRC39	protein_coding	chr1:100148449-100178273:-	Homo sapiens leucine rich repeat containing 39 (LRRC39), transcript variant 1, mRNA	.	.	.	.	.
ENSG00000074071	15.3474	16.3775	15.593	8.17122	6.94221	15.0773	17.3059	16.5704	11.6096	9.23834	4.13629	4.13229	13.2462	16.0649	15.2421	48.2492	7.83853	18.9604	1.54322	0.177262	0.600634	16.8742	5.441	5.26099	MRPS34	protein_coding	chr16:1771890-1773155:-	Homo sapiens mitochondrial ribosomal protein S34 (MRPS34), transcript variant 1, mRNA	GO:0032543|mitochondrial translation;GO:0070125|mitochondrial translational elongation;GO:0070126|mitochondrial translational termination;	GO:0005743|mitochondrial inner membrane;GO:0005739|mitochondrion;GO:0005840|ribosome;	GO:0003735|structural constituent of ribosome;	K17412	MRPS34; small subunit ribosomal protein S34
ENSG00000009780	5.27767	5.03749	4.13082	4.48918	3.27991	4.94941	4.31163	4.45492	1.95958	5.16974	2.50459	0.106299	3.96372	5.63559	7.57968	3.4117	3.84359	4.28375	1.38333	6.2505	0.78698	10.9571	16.6457	11.3692	FAM76A	protein_coding	chr1:27725979-27763122:+	PREDICTED: Pan troglodytes family with sequence similarity 76, member A (FAM76A), transcript variant X1, mRNA	GO:0016926|protein desumoylation;	GO:0005634|nucleus;	GO:0004175|endopeptidase activity;GO:0016929|SUMO-specific protease activity;	.	.
ENSG00000091664	0.232254	0.558215	0	0	0	0	0.0673622	0.0163202	0.104092	0.749789	0.129059	0.246834	0	0.11139	0.360287	0	0.208627	0.0446826	0	0	0	0	0	0	SLC17A6	protein_coding	chr11:22338097-22379503:+	Homo sapiens solute carrier family 17 member 6 (SLC17A6), mRNA	GO:0007420|brain development;GO:0021766|hippocampus development;GO:0003407|neural retina development;GO:0001504|neurotransmitter uptake;GO:0006814|sodium ion transport;	GO:0030054|cell junction;GO:0005769|early endosome;GO:0060076|excitatory synapse;GO:0016021|integral component of membrane;GO:1990030|pericellular basket;GO:0008021|synaptic vesicle;GO:0030672|synaptic vesicle membrane;	GO:0005313|L-glutamate transmembrane transporter activity;GO:0015293|symporter activity;	K12302	SLC17A6_7_8; MFS transporter, ACS family, solute carrier family 17 (sodium-dependent inorganic phosphate cotransporter), member 6/7/8
ENSG00000135968	6.45197	6.0794	4.87112	10.8073	7.5987	6.70228	6.44063	6.05501	5.84692	3.68721	4.80102	7.3748	7.49564	5.6745	8.63615	5.75522	4.08835	4.66488	10.0787	18.2031	6.21906	7.03994	9.89144	13.7151	GCC2	protein_coding	chr2:108448561-108509415:+	Homo sapiens GRIP and coiled-coil domain containing 2 (GCC2), transcript variant 1, mRNA	GO:0090161|Golgi ribbon formation;GO:0034499|late endosome to Golgi transport;GO:0034453|microtubule anchoring;GO:0031023|microtubule organizing center organization;GO:0034067|protein localization to Golgi apparatus;GO:0000042|protein targeting to Golgi;GO:0006622|protein targeting to lysosome;GO:0071955|recycling endosome to Golgi transport;GO:0070861|regulation of protein exit from endoplasmic …	GO:0005829|cytosol;GO:0005794|Golgi apparatus;GO:0016020|membrane;GO:0005802|trans-Golgi network;	.	.	.
ENSG00000135966	1.61694	1.50153	1.96561	1.02877	0.538029	1.31815	2.12973	1.88047	1.92583	1.11211	0.896672	0.316238	0.99852	1.40869	0.778864	0.563423	1.56725	0.868545	1.23208	3.36777	0.239399	2.97392	4.24597	1.8506	TGFBRAP1	protein_coding	chr2:105264391-105330034:-	Homo sapiens transforming growth factor beta receptor associated protein 1 (TGFBRAP1), transcript variant 1, mRNA	GO:0034058|endosomal vesicle fusion;GO:0008333|endosome to lysosome transport;GO:0006886|intracellular protein transport;GO:0006355|regulation of transcription, DNA-templated;GO:0007165|signal transduction;GO:0007179|transforming growth factor beta receptor signaling pathway;	GO:0033263|CORVET complex;GO:0005769|early endosome;GO:0016020|membrane;	GO:0046332|SMAD binding;GO:0005160|transforming growth factor beta receptor binding;	.	.
ENSG00000119574	0.416993	1.59461	3.73033	3.17185	1.21532	0.674009	2.44456	2.53825	1.0493	1.45681	0.159304	1.82807	1.8333	1.0312	3.38671	7.60014	1.62435	3.52985	0.642048	0	0	1.02413	0.0759252	0.161665	ZBTB45	protein_coding	chr19:58513530-58538911:-	PREDICTED: Pan paniscus zinc finger and BTB domain containing 45 (ZBTB45), transcript variant X1, mRNA	GO:0006355|regulation of transcription, DNA-templated;GO:0006351|transcription, DNA-templated;	GO:0005634|nucleus;	GO:0003677|DNA binding;GO:0046872|metal ion binding;	K10516	ZBTB45; zinc finger and BTB domain-containing protein 45
ENSG00000226042	0	0	0	0	0	0	0	0	0.0467096	0	0	0	0	0	0	0	0	0	0	0	0	0	0	0	CDY10P	unprocessed_pseudogene	chrY:21637475-21639041:-	Homo sapiens chromosome Y inverted repeat IR2, centromeric (IR2@) on chromosome Y	GO:0007283|spermatogenesis;	GO:0005634|nucleus;	GO:0004402|histone acetyltransferase activity;	K00653	CDY; chromodomain protein Y [EC:2.3.1.48]
ENSG00000135960	0.120759	0.121625	0	0.0410527	0	0.213541	0	0	0.115761	0.11912	0.0136693	0.0138406	0	0	0.0132091	0	0.19887	0.0283952	0	0	0	0	0	0	EDAR	protein_coding	chr2:108894471-108989372:-	Homo sapiens mRNA; cDNA DKFZp686M13211 (from clone DKFZp686M13211)	GO:0006915|apoptotic process;GO:0030154|cell differentiation;GO:0008544|epidermis development;GO:0001942|hair follicle development;GO:0042475|odontogenesis of dentin-containing tooth;GO:0043473|pigmentation;GO:0010628|positive regulation of gene expression;GO:0043123|positive regulation of I-kappaB kinase/NF-kappaB signaling;GO:0046330|positive regulation of JNK cascade;GO:0042346|positive regula…	GO:0045177|apical part of cell;GO:0016021|integral component of membrane;GO:0005886|plasma membrane;	GO:0004872|receptor activity;GO:0004888|transmembrane signaling receptor activity;	K05162	EDAR; tumor necrosis factor receptor superfamily member EDAR
ENSG00000214759	1.3197	0.498436	0	0	0	0	0	0	1.62653	0.867862	0	0	0	0	0	0	1.25385	0	0	0	0	0	0	0	AL355076.1	processed_pseudogene	chr14:65268829-65269098:+	Homo sapiens ribosomal protein L36a pseudogene 2 (RPL36AP2) on chromosome 14	GO:0032526|response to retinoic acid;GO:0006412|translation;	GO:0022625|cytosolic large ribosomal subunit;	GO:0003735|structural constituent of ribosome;	K02929	RP-L44e, RPL44; large subunit ribosomal protein L44e
ENSG00000226043	0.819127	0.618748	0	0	0	0	0	0	1.00957	0	0.556324	0	0	0	1.20959	0	0	0.144457	0	0	0	0	0	0	AP000561.1	lincRNA	chr21:22209939-22420819:+	TPA: Homo sapiens long non-coding RNA OTTHUMT00000171051.1 (AP000705.7 gene), lincRNA	GO:0006355|regulation of transcription, DNA-templated;GO:0006351|transcription, DNA-templated;	GO:0005634|nucleus;	GO:0046872|metal ion binding;GO:0000978|RNA polymerase II core promoter proximal region sequence-specific DNA binding;	K09228	KRAB; KRAB domain-containing zinc finger protein
ENSG00000214753	0.269277	0.254256	0.453158	0.480595	0.276135	0.435247	0.68728	0.234156	0.304226	0.243487	0.331477	0.185175	0.449053	0.466135	0.541226	0.520038	0.243047	0.249313	0	0.097969	0.147118	0.302648	0.330948	0.568382	HNRNPUL2	protein_coding	chr11:62712630-62727349:-	Homo sapiens heterogeneous nuclear ribonucleoprotein U-like 2 (HNRNPUL2), mRNA	.	GO:0016020|membrane;GO:0005654|nucleoplasm;GO:0005634|nucleus;	GO:0044822|poly(A) RNA binding;	.	.
ENSG00000214754	0	0	0	0	0	0	0	0	0.66389	0	0	0	0	0.0666033	0	0	0	0	0	0	0	0	0	0	AC004870.1	processed_pseudogene	chr7:47052793-47053674:+	Homo sapiens serine/arginine-rich splicing factor 8 pseudogene (LOC647145) on chromosome 7	GO:0006397|mRNA processing;GO:0008380|RNA splicing;	GO:0005634|nucleus;	GO:0000166|nucleotide binding;GO:0044822|poly(A) RNA binding;	K12891	SFRS2; splicing factor, arginine/serine-rich 2
ENSG00000214756	0	0.169014	0.871989	0.133113	0	0.204012	0.285539	0.172948	0.183847	0.0551781	0.0379907	0.307734	0.152644	0	0.256982	0.396104	0.0425166	0.217025	0	0	0	0.204908	0.122219	0.578306	METTL12	protein_coding	chr11:62665309-62668496:+	Homo sapiens cDNA clone IMAGE:5273015	.	GO:0005739|mitochondrion;	GO:0008168|methyltransferase activity;	.	.
ENSG00000073605	0.754277	0.398833	0.363435	0.748747	0.521086	0.390137	0.991455	0.384795	0.471019	0.0892847	0.379087	0.0311219	0.155516	0.0397928	0.504935	1.27217	0.527443	0.202191	0.0424729	0	0.294172	0.241139	0.637244	0.509474	GSDMB	protein_coding	chr17:39904595-39919854:-	Homo sapiens mRNA; cDNA DKFZp686K02112 (from clone DKFZp686K02112)	GO:0012501|programmed cell death;	GO:0005829|cytosol;GO:0005886|plasma membrane;	.	.	.
ENSG00000205847	0.743573	0	0	0	0	0	0	0	0.488774	0	0.303006	0	0	0.0980703	0	0	0	0.262265	0	0	0	0	0	0	OR7E91P	transcribed_unprocessed_pseudogene	chr2:71024127-71029893:+	Homo sapiens olfactory receptor, family 7, subfamily E, member 91 pseudogene, mRNA (cDNA clone IMAGE:4250638)	GO:0050911|detection of chemical stimulus involved in sensory perception of smell;GO:0007186|G-protein coupled receptor signaling pathway;	GO:0016021|integral component of membrane;GO:0005886|plasma membrane;	GO:0004930|G-protein coupled receptor activity;GO:0004984|olfactory receptor activity;	K04257	OLFR; olfactory receptor
ENSG00000205846	6.03753	12.0816	6.82989	5.8694	2.37819	12.7132	11.8952	7.45042	8.92078	13.5829	9.53184	5.46299	8.92824	11.0014	14.4595	5.21628	7.76907	12.5154	3.4668	0.269757	9.4016	10.6174	5.94008	6.75292	CLEC6A	protein_coding	chr12:8455926-8478330:+	Homo sapiens C-type lectin domain family 6 member A (CLEC6A), transcript variant 1, mRNA	GO:0002250|adaptive immune response;GO:0050832|defense response to fungus;GO:0045087|innate immune response;GO:0050715|positive regulation of cytokine secretion;GO:0043123|positive regulation of I-kappaB kinase/NF-kappaB signaling;GO:0002223|stimulatory C-type lectin receptor signaling pathway;	GO:0016021|integral component of membrane;GO:0005886|plasma membrane;	GO:0030246|carbohydrate binding;	K17514	CLEC6A; C-type lectin domain family 6 member A
ENSG00000177706	1.01993	1.26466	3.05442	1.33458	0.332362	1.85035	1.79276	0.609863	2.46668	1.12631	2.40485	3.41427	0.816879	0.83757	0.947237	1.82107	2.69134	0.3258	0.826255	0.238047	1.22931	1.53805	2.64894	0.331588	FAM20C	protein_coding	chr7:192969-260745:+	Homo sapiens family with sequence similarity 20 member C (FAM20C), mRNA	GO:0031214|biomineral tissue development;GO:0097187|dentinogenesis;GO:0070166|enamel mineralization;GO:0071895|odontoblast differentiation;GO:0036179|osteoclast maturation;GO:0030501|positive regulation of bone mineralization;GO:0045669|positive regulation of osteoblast differentiation;GO:0006468|protein phosphorylation;GO:0040036|regulation of fibroblast growth factor receptor signaling pathway;…	GO:0070062|extracellular exosome;GO:0005615|extracellular space;GO:0005794|Golgi apparatus;	GO:0005524|ATP binding;GO:0005509|calcium ion binding;GO:0030145|manganese ion binding;GO:0004674|protein serine/threonine kinase activity;	.	.
ENSG00000177707	0.561792	0.141454	0.0612421	0	0.161712	0.0191044	0.211404	0.0222688	0.189376	0	0.0684834	0	0.0349412	0.170989	0.103994	0	0.229926	0.0508075	0	0.398304	0.0193724	0	0	0	NECTIN3	protein_coding	chr3:111070071-111275563:+	Homo sapiens nectin cell adhesion molecule 3 (NECTIN3), transcript variant 1, mRNA	GO:0034332|adherens junction organization;GO:0008037|cell recognition;GO:0009566|fertilization;GO:0007157|heterophilic cell-cell adhesion via plasma membrane cell adhesion molecules;GO:0007156|homophilic cell adhesion via plasma membrane adhesion molecules;GO:0002089|lens morphogenesis in camera-type eye;GO:0060042|retina morphogenesis in camera-type eye;GO:0016337|single organismal cell-cell adh…	GO:0043296|apical junction complex;GO:0005913|cell-cell adherens junction;GO:0005887|integral component of plasma membrane;GO:0005886|plasma membrane;GO:0045211|postsynaptic membrane;	GO:0050839|cell adhesion molecule binding;GO:0042803|protein homodimerization activity;GO:0004872|receptor activity;GO:0005102|receptor binding;	K06592	PVRL3; poliovirus receptor-related protein 3
ENSG00000177700	6.00627	6.42249	5.36134	2.65177	4.24369	2.68974	4.72839	3.25584	3.39691	6.71985	2.48994	9.06538	5.58165	4.88677	3.68596	5.62403	4.15021	6.38291	0.603946	1.58925	3.35689	5.76678	2.78373	2.95694	POLR2L	protein_coding	chr11:837356-842545:-	Homo sapiens polymerase (RNA) II subunit L (POLR2L), mRNA	GO:0006360|transcription from RNA polymerase I promoter;GO:0006366|transcription from RNA polymerase II promoter;GO:0006383|transcription from RNA polymerase III promoter;	GO:0005736|DNA-directed RNA polymerase I complex;GO:0005665|DNA-directed RNA polymerase II, core complex;GO:0005666|DNA-directed RNA polymerase III complex;GO:0005634|nucleus;	GO:0003677|DNA binding;GO:0003899|DNA-directed RNA polymerase activity;GO:0008270|zinc ion binding;	K03007	RPB10, POLR2L; DNA-directed RNA polymerases I, II, and III subunit RPABC5
ENSG00000256633	3.62223	0.810709	1.52097	0	0.231703	0.889621	0.342411	0.725881	2.75579	0.705792	1.27561	1.75287	2.92874	0.17694	1.6729	1.12272	1.01969	0.851729	1.22757	0	0	0.804175	0.390832	0	AP005019.1	antisense_RNA	chr11:72584572-72587979:+	TPA: Homo sapiens long non-coding RNA OTTHUMT00000397127.1 (RP11-169D4.2 gene), antisense	GO:0035904|aorta development;GO:0006198|cAMP catabolic process;GO:0019933|cAMP-mediated signaling;GO:0003279|cardiac septum development;GO:0071321|cellular response to cGMP;GO:0035690|cellular response to drug;GO:0097011|cellular response to granulocyte macrophage colony-stimulating factor stimulus;GO:0071222|cellular response to lipopolysaccharide;GO:0036006|cellular response to macrophage colon…	GO:0030424|axon;GO:0005737|cytoplasm;GO:0005829|cytosol;GO:0030425|dendrite;GO:0005783|endoplasmic reticulum;GO:0005794|Golgi apparatus;GO:0005759|mitochondrial matrix;GO:0005634|nucleus;GO:0048471|perinuclear region of cytoplasm;GO:0005886|plasma membrane;GO:0042734|presynaptic membrane;	GO:0030552|cAMP binding;GO:0030553|cGMP binding;GO:0004118|cGMP-stimulated cyclic-nucleotide phosphodiesterase activity;GO:0004112|cyclic-nucleotide phosphodiesterase activity;GO:0008144|drug binding;GO:0036004|GAF domain binding;GO:0046872|metal ion binding;GO:0042803|protein homodimerization activity;GO:0030911|TPR domain binding;	.	.
[truncated: 48,791 more rows]
