# Supplementary material for: Gene Expression Analysis Suggests Immunological Changes of Peripheral Blood Monocytes in the Progression of Patients With Coronary Artery Disease
Source: Front Genet. 2021 Mar 11;12:641117. doi: 10.3389/fgene.2021.641117 (PMC7990797; doi:10.3389/fgene.2021.641117)
Supplement: Supplementary Table 3 — 2,028 differentially expressed genes between AMI and NCA. [file Table_3.XLSX]

## Sheet: Supplementary Table 3
Supplementary Table 3. 2028 differentially expressed genes between AMI and NCA.
Gene Name	AMI vs NCA	Fold Change	|Log2FoldChange|	FDR	Log10FDR
	Up/Down
CRP	up	3.33×107	24.99	9.46×10-27	-26.02
IL23A	up	205.84	7.69	1.30×10-9	-8.89
HSPA5	up	42.73	5.42	1.63×10-9	-8.79
HS3ST3B1	up	83.63	6.39	8.09×10-9	-8.09
BORCS7	up	3.46	1.79	4.37×10-8	-7.36
AC016405.1	up	60.06	5.91	4.44×10-8	-7.35
CCRL2	up	46.14	5.53	7.08×10-8	-7.15
ABCA1	up	33.88	5.08	7.93×10-8	-7.1
ANXA1	up	3.04	1.6	9.83×10-8	-7.01
IL1A	up	129.09	7.01	2.16×10-7	-6.67
DDIT3	up	16.13	4.01	2.33×10-7	-6.63
CCR7	up	70.57	6.14	5.03×10-7	-6.3
SERPINB2	up	62.57	5.97	5.28×10-7	-6.28
RBM48	up	3.5	1.81	7.57×10-7	-6.12
CCL20	up	94.1	6.56	8.67×10-7	-6.06
PLAU	up	86.42	6.43	8.76×10-7	-6.06
RNF144B	up	8.25	3.04	2.04×10-6	-5.69
PHACTR1	up	23.91	4.58	3.08×10-6	-5.51
SELENOK	up	10.03	3.33	3.09×10-6	-5.51
SAMSN1	up	9.34	3.22	3.22×10-6	-5.49
PLIN2	up	4.24	2.08	3.40×10-6	-5.47
CLIC4	up	13.53	3.76	3.50×10-6	-5.46
PTGES	up	37.57	5.23	3.53×10-6	-5.45
ACOD1	up	77.35	6.27	3.81×10-6	-5.42
AC124798.1	up	90.39	6.5	4.45×10-6	-5.35
Y_RNA	up	4.83	2.27	4.62×10-6	-5.33
ABL2	up	21.36	4.42	4.70×10-6	-5.33
AC093583.1	up	20.8	4.38	5.64×10-6	-5.25
INSIG1	up	16.98	4.09	5.79×10-6	-5.24
SKIL	up	15.76	3.98	6.52×10-6	-5.19
AC147651.3	up	7.36	2.88	6.74×10-6	-5.17
DCP1A	up	4.13	2.05	6.74×10-6	-5.17
ITGB8	up	68.27	6.09	7.09×10-6	-5.15
RAP2C	up	7.93	2.99	7.09×10-6	-5.15
AL031590.1	up	30.36	4.92	7.09×10-6	-5.15
TWISTNB	up	6.82	2.77	7.38×10-6	-5.13
RBM7	up	2.83	1.5	8.26×10-6	-5.08
GMFB	up	2.76	1.46	8.60×10-6	-5.07
C12orf73	up	13.86	3.79	8.65×10-6	-5.06
SERPINB9	up	14.28	3.84	8.79×10-6	-5.06
HIF1A	up	6.6	2.72	8.91×10-6	-5.05
HECA	up	3.93	1.97	1.01×10-5	-5
AC025580.2	up	37.61	5.23	1.02×10-5	-4.99
IRAK2	up	45.27	5.5	1.03×10-5	-4.99
F3	up	51.2	5.68	1.14×10-5	-4.94
TRIM36-IT1	up	21.46	4.42	1.17×10-5	-4.93
B4GALT1	up	8.45	3.08	1.21×10-5	-4.92
IL18	up	22.31	4.48	1.28×10-5	-4.89
SLC41A2	up	15.7	3.97	1.35×10-5	-4.87
HNRNPH1	up	2.87	1.52	1.43×10-5	-4.84
CNOT9	up	3.25	1.7	1.43×10-5	-4.84
NRAS	up	2.3	1.2	1.43×10-5	-4.84
EAF1	up	5.97	2.58	1.47×10-5	-4.83
AC004847.1	up	20.7	4.37	1.47×10-5	-4.83
C1orf61	up	81.79	6.35	1.67×10-5	-4.78
AC083837.1	up	2091.87	11.03	1.69×10-5	-4.77
PER2	up	4.22	2.08	1.74×10-5	-4.76
COX6A1	up	4.03	2.01	1.75×10-5	-4.76
PMAIP1	up	12.61	3.66	1.79×10-5	-4.75
YWHAQ	up	2.36	1.24	1.96×10-5	-4.71
ERMN	up	4.39	2.14	1.97×10-5	-4.7
SDC4	up	16.34	4.03	2.11×10-5	-4.68
CD69	up	20.08	4.33	2.11×10-5	-4.68
UBE2D4	up	2.95	1.56	2.31×10-5	-4.64
FICD	up	11.35	3.5	2.37×10-5	-4.62
RAB1A	up	3.07	1.62	2.44×10-5	-4.61
ARL5B	up	10.93	3.45	2.46×10-5	-4.61
EIF4A1P10	up	2.04	1.03	2.46×10-5	-4.61
PDIA3	up	6.19	2.63	2.50×10-5	-4.6
SEMA6B	up	23.07	4.53	2.54×10-5	-4.59
NCR3LG1	up	47.16	5.56	2.73×10-5	-4.56
USE1	up	4.38	2.13	2.78×10-5	-4.56
SDF2L1	up	12.85	3.68	2.81×10-5	-4.55
NOCT	up	9.98	3.32	2.83×10-5	-4.55
DNAJC3	up	9.37	3.23	2.91×10-5	-4.54
HBP1	up	7.54	2.91	2.96×10-5	-4.53
ZNF622	up	3.07	1.62	2.96×10-5	-4.53
MAPK6	up	9.26	3.21	3.00×10-5	-4.52
CAMTA1	up	2.72	1.44	3.08×10-5	-4.51
MAPRE1	up	2.94	1.56	3.56×10-5	-4.45
GTPBP4	up	3.74	1.9	3.66×10-5	-4.44
MPHOSPH6	up	2.76	1.46	3.66×10-5	-4.44
OLR1	up	44.16	5.46	4.18×10-5	-4.38
MAPKAPK2	up	8.38	3.07	4.27×10-5	-4.37
EZH2	up	7.46	2.9	4.48×10-5	-4.35
RIPOR3	up	5.93	2.57	4.50×10-5	-4.35
RSRC2	up	4.94	2.31	4.89×10-5	-4.31
ING3	up	3.61	1.85	5.23×10-5	-4.28
CCL5	up	20.27	4.34	5.42×10-5	-4.27
ATP13A3	up	9.24	3.21	5.45×10-5	-4.26
SLC30A4	up	29.72	4.89	5.50×10-5	-4.26
OSBP	up	4.14	2.05	5.50×10-5	-4.26
SFR1	up	9.53	3.25	5.50×10-5	-4.26
GHITM	up	2.06	1.04	5.50×10-5	-4.26
BIRC3	up	7.45	2.9	5.77×10-5	-4.24
COIL	up	2.85	1.51	5.83×10-5	-4.23
STARD4	up	9.78	3.29	5.83×10-5	-4.23
SERPINB9P1	up	17.61	4.14	5.85×10-5	-4.23
COQ10B	up	3.4	1.77	5.94×10-5	-4.23
RIN2	up	7.51	2.91	5.94×10-5	-4.23
RNU6-722P	up	3.95	1.98	5.94×10-5	-4.23
RPS26P21	up	4.81	2.27	5.94×10-5	-4.23
AL133163.2	up	14.91	3.9	5.94×10-5	-4.23
SRA1	up	2.35	1.23	5.97×10-5	-4.22
KYNU	up	7.24	2.86	6.25×10-5	-4.2
SYNJ2	up	15.58	3.96	6.36×10-5	-4.2
PSMB4	up	2.78	1.47	6.47×10-5	-4.19
MSANTD3	up	36.88	5.2	6.51×10-5	-4.19
TNFAIP6	up	37.96	5.25	6.52×10-5	-4.19
Y_RNA	up	8.72	3.12	6.76×10-5	-4.17
PPP1CB	up	4.06	2.02	6.80×10-5	-4.17
H3F3B	up	3.38	1.76	7.25×10-5	-4.14
ATP2A2	up	4.43	2.15	7.40×10-5	-4.13
APOBEC3A	up	5.41	2.43	7.82×10-5	-4.11
TAX1BP1	up	2.82	1.49	7.89×10-5	-4.1
AC016831.1	up	16.91	4.08	7.89×10-5	-4.1
TRAF1	up	22.46	4.49	8.25×10-5	-4.08
KMO	up	11.84	3.57	8.55×10-5	-4.07
STAT4	up	19.79	4.31	8.61×10-5	-4.06
TTL	up	6.49	2.7	9.21×10-5	-4.04
FEM1C	up	3.93	1.97	9.23×10-5	-4.03
ILF2	up	2.08	1.05	9.24×10-5	-4.03
CHP1	up	3.53	1.82	9.48×10-5	-4.02
SLC35F2	up	8.37	3.07	1.01×10-4	-3.99
ETV3	up	5.51	2.46	1.01×10-4	-3.99
ABCA6	up	13.56	3.76	1.02×10-4	-3.99
RAPGEF2	up	12.87	3.69	1.03×10-4	-3.99
TFRC	up	3.02	1.6	1.03×10-4	-3.99
PLEK	up	6.59	2.72	1.03×10-4	-3.99
TMEM38B	up	4.71	2.23	1.04×10-4	-3.98
MAPRE2	up	2.45	1.29	1.04×10-4	-3.98
THUMPD3	up	2.57	1.36	1.08×10-4	-3.97
PIGA	up	6.93	2.79	1.08×10-4	-3.97
DUS1L	up	2.61	1.38	1.08×10-4	-3.97
TNFAIP8	up	11.42	3.51	1.08×10-4	-3.96
PA2G4P4	up	9.04	3.18	1.08×10-4	-3.96
ARFGAP3	up	7.81	2.97	1.08×10-4	-3.96
INHBA	up	40.52	5.34	1.10×10-4	-3.96
MORF4L2	up	3.7	1.89	1.12×10-4	-3.95
IVNS1ABP	up	8.59	3.1	1.15×10-4	-3.94
HERPUD1	up	6.5	2.7	1.16×10-4	-3.94
MANF	up	10.23	3.35	1.19×10-4	-3.92
SLC12A7	up	10.55	3.4	1.19×10-4	-3.92
GPR84	up	13.23	3.73	1.21×10-4	-3.92
SELENOS	up	4.6	2.2	1.21×10-4	-3.92
RIT1	up	4.48	2.16	1.25×10-4	-3.9
ADAMDEC1	up	15.14	3.92	1.26×10-4	-3.9
RRN3	up	4.52	2.18	1.27×10-4	-3.9
SRSF6	up	3.36	1.75	1.29×10-4	-3.89
NNAT	up	167.43	7.39	1.32×10-4	-3.88
PLAUR	up	7.23	2.85	1.50×10-4	-3.83
NIPAL4	up	38.63	5.27	1.51×10-4	-3.82
ZBTB43	up	7.66	2.94	1.52×10-4	-3.82
DNAJB11	up	8.86	3.15	1.52×10-4	-3.82
MRPL27	up	2.99	1.58	1.52×10-4	-3.82
DNAJB6	up	2.86	1.52	1.56×10-4	-3.81
SLC19A2	up	4.8	2.26	1.56×10-4	-3.81
LGMN	up	7.85	2.97	1.57×10-4	-3.8
NAF1	up	7.16	2.84	1.57×10-4	-3.8
ZNF165	up	17.15	4.1	1.65×10-4	-3.78
YWHAE	up	2.52	1.34	1.69×10-4	-3.77
ZFX	up	8.12	3.02	1.94×10-4	-3.71
TP53INP2	up	7.91	2.98	1.94×10-4	-3.71
BTG3	up	9.69	3.28	1.94×10-4	-3.71
CTTN	up	21.86	4.45	2.01×10-4	-3.7
UFM1	up	3.06	1.61	2.01×10-4	-3.7
KIAA1147	up	3.88	1.96	2.02×10-4	-3.69
AEBP2	up	3.86	1.95	2.07×10-4	-3.68
TSPYL1	up	2.65	1.41	2.09×10-4	-3.68
INO80C	up	5.77	2.53	2.11×10-4	-3.68
TRIP10	up	29.11	4.86	2.23×10-4	-3.65
FCAR	up	5.64	2.5	2.23×10-4	-3.65
SLAMF7	up	15.73	3.98	2.29×10-4	-3.64
ADAM28	up	9.46	3.24	2.29×10-4	-3.64
DNAJC8	up	2.2	1.14	2.39×10-4	-3.62
LPIN1	up	3.53	1.82	2.60×10-4	-3.59
DNTTIP2	up	2.79	1.48	2.64×10-4	-3.58
CCL3L3	up	10.08	3.33	2.66×10-4	-3.58
LIMS1	up	5.29	2.4	2.70×10-4	-3.57
MIS12	up	8.75	3.13	2.73×10-4	-3.56
CYLD	up	4.45	2.15	2.77×10-4	-3.56
ARL8B	up	5.77	2.53	2.83×10-4	-3.55
AP001000.1	up	3.65	1.87	2.84×10-4	-3.55
AP001160.4	up	12.54	3.65	2.88×10-4	-3.54
DERL2	up	3.44	1.78	2.90×10-4	-3.54
AC007318.1	up	2.02	1.02	2.92×10-4	-3.53
ITGAV	up	10.11	3.34	3.09×10-4	-3.51
TGIF1	up	3.2	1.68	3.09×10-4	-3.51
CLU	up	9.23	3.21	3.10×10-4	-3.51
IL1RN	up	16.09	4.01	3.10×10-4	-3.51
UBE2N	up	2.1	1.07	3.11×10-4	-3.51
DHRS3	up	9.52	3.25	3.29×10-4	-3.48
MFSD2A	up	10.47	3.39	3.29×10-4	-3.48
TSC22D1	up	6.23	2.64	3.43×10-4	-3.46
SAR1B	up	2.91	1.54	3.43×10-4	-3.46
HMGB1P6	up	2.18	1.13	3.77×10-4	-3.42
PNRC2	up	4.28	2.1	3.83×10-4	-3.42
HIVEP1	up	8.9	3.15	3.94×10-4	-3.4
C9orf72	up	3.59	1.85	3.94×10-4	-3.4
ZNF267	up	7.23	2.85	3.98×10-4	-3.4
HSPA13	up	5.02	2.33	4.06×10-4	-3.39
ADAM19	up	9.11	3.19	4.17×10-4	-3.38
ANXA5	up	3.54	1.83	4.18×10-4	-3.38
SOD2	up	11.16	3.48	4.28×10-4	-3.37
TRAF6	up	2.01	1.01	4.52×10-4	-3.34
TMEM41B	up	6.19	2.63	4.55×10-4	-3.34
ARL6IP1	up	3.23	1.69	4.61×10-4	-3.34
SAR1A	up	3.04	1.6	4.63×10-4	-3.33
PNPLA8	up	5.96	2.57	4.63×10-4	-3.33
UPRT	up	2.09	1.06	4.67×10-4	-3.33
NBDY	up	2.17	1.11	4.76×10-4	-3.32
SMPDL3A	up	3.42	1.78	4.76×10-4	-3.32
MIR155HG	up	70.49	6.14	4.76×10-4	-3.32
P2RX4	up	4.46	2.16	4.82×10-4	-3.32
PCGF3	up	6.37	2.67	4.88×10-4	-3.31
TMED7	up	2.28	1.19	4.90×10-4	-3.31
SERINC1	up	3.25	1.7	4.98×10-4	-3.3
AZIN1	up	4.89	2.29	5.03×10-4	-3.3
TRIM36	up	8.27	3.05	5.13×10-4	-3.29
LINC01619	up	4.11	2.04	5.14×10-4	-3.29
SRSF11	up	3.37	1.75	5.18×10-4	-3.29
PPIL4	up	2.61	1.38	5.18×10-4	-3.29
ANKRD49	up	2.9	1.54	5.18×10-4	-3.29
ARMC8	up	2.05	1.04	5.25×10-4	-3.28
YTHDF3	up	2.6	1.38	5.25×10-4	-3.28
THAP9-AS1	up	5.39	2.43	5.30×10-4	-3.28
ADAM17	up	3.38	1.76	5.50×10-4	-3.26
TNIP3	up	87.72	6.45	5.66×10-4	-3.25
AC112198.2	up	523.41	9.03	5.68×10-4	-3.25
IPO5	up	5.61	2.49	5.74×10-4	-3.24
AGO2	up	4.86	2.28	5.74×10-4	-3.24
MAFG	up	7.27	2.86	5.76×10-4	-3.24
AK4	up	10.62	3.41	5.78×10-4	-3.24
IRAK1	up	5.77	2.53	5.79×10-4	-3.24
MAP3K4	up	6.87	2.78	5.80×10-4	-3.24
AC066613.1	up	7.51	2.91	5.80×10-4	-3.24
LYSMD3	up	6.21	2.63	5.90×10-4	-3.23
TIMM10B	up	2.13	1.09	5.92×10-4	-3.23
CSF3	up	686.44	9.42	5.95×10-4	-3.23
EIF4A3	up	2.06	1.04	6.14×10-4	-3.21
SRSF10	up	2.26	1.18	6.14×10-4	-3.21
ELMSAN1	up	2.53	1.34	6.15×10-4	-3.21
KBTBD8	up	5.71	2.51	6.20×10-4	-3.21
KBTBD2	up	2.85	1.51	6.20×10-4	-3.21
CLPTM1L	up	2.69	1.43	6.27×10-4	-3.2
B4GALT5	up	5.88	2.56	6.27×10-4	-3.2
PHLDA2	up	6.7	2.74	6.27×10-4	-3.2
DNAJC3-AS1	up	9.95	3.31	6.29×10-4	-3.2
DENND5A	up	6.12	2.61	6.36×10-4	-3.2
MCTP1	up	4.76	2.25	6.43×10-4	-3.19
PRDM1	up	4.2	2.07	6.45×10-4	-3.19
IDO2	up	31.73	4.99	6.55×10-4	-3.18
EIF4EP2	up	5.68	2.51	6.55×10-4	-3.18
AC112220.4	up	5.91	2.56	6.63×10-4	-3.18
SRSF3	up	2.87	1.52	6.68×10-4	-3.17
ASAH1	up	2.56	1.35	6.71×10-4	-3.17
EML4	up	4.72	2.24	6.75×10-4	-3.17
TMBIM6	up	2.38	1.25	6.88×10-4	-3.16
GRPEL1	up	2.3	1.2	6.98×10-4	-3.16
DENND4A	up	7.97	2.99	7.18×10-4	-3.14
SLC50A1	up	2.91	1.54	7.29×10-4	-3.13
HMGB1P5	up	2.23	1.16	7.31×10-4	-3.14
ADCY9	up	10.37	3.37	7.34×10-4	-3.13
BZW1	up	2.38	1.25	7.46×10-4	-3.13
LYPD3	up	12.32	3.62	7.50×10-4	-3.12
RBM39	up	2.54	1.34	7.53×10-4	-3.12
EIF4E	up	4.52	2.18	7.59×10-4	-3.12
PDIA3P1	up	4.78	2.26	7.75×10-4	-3.11
ZNF674-AS1	up	5.58	2.48	7.76×10-4	-3.11
MTCO1P4	up	152.74	7.25	7.83×10-4	-3.11
AP001189.1	up	17.74	4.15	7.93×10-4	-3.1
NRIP3	up	14.94	3.9	7.98×10-4	-3.1
CCNYL1	up	3.05	1.61	8.20×10-4	-3.09
2021-03-05	up	2.49	1.31	8.25×10-4	-3.09
UBA6	up	2.18	1.13	8.35×10-4	-3.08
SUMO1	up	2.03	1.02	8.47×10-4	-3.07
RNU4-51P	up	9.47	3.24	8.48×10-4	-3.07
TNFRSF9	up	10.58	3.4	8.62×10-4	-3.06
SAP30BP	up	3.28	1.71	8.62×10-4	-3.06
AL589880.1	up	5.27	2.4	8.62×10-4	-3.06
RAB8B	up	4.43	2.15	8.63×10-4	-3.06
AC245128.3	up	4.91	2.3	8.63×10-4	-3.06
ARPC4	up	2.05	1.04	8.68×10-4	-3.06
DAZAP2	up	2.34	1.23	8.69×10-4	-3.06
PCNP	up	2.08	1.05	8.78×10-4	-3.06
ACVR2A	up	7.72	2.95	8.78×10-4	-3.06
RLIM	up	2.84	1.51	8.84×10-4	-3.05
GLUL	up	2.88	1.53	8.84×10-4	-3.05
LY9	up	9.04	3.18	8.91×10-4	-3.05
STK26	up	4.66	2.22	9.03×10-4	-3.04
SUB1	up	2.28	1.19	9.14×10-4	-3.04
CD83	up	9.78	3.29	9.25×10-4	-3.03
SOCS4	up	2.93	1.55	9.31×10-4	-3.03
CCL4L2	up	10.36	3.37	9.50×10-4	-3.02
UBE2FP1	up	5.07	2.34	9.56×10-4	-3.02
AC108676.1	up	12.4	3.63	9.56×10-4	-3.02
B3GNT7	up	21.25	4.41	9.65×10-4	-3.02
NLRP3	up	7.87	2.98	9.65×10-4	-3.02
FTH1P8	up	4.66	2.22	9.65×10-4	-3.02
SDC2	up	9.55	3.26	9.65×10-4	-3.02
LAMTOR3	up	4.11	2.04	9.72×10-4	-3.01
AC008676.1	up	5.35	2.42	9.80×10-4	-3.01
SNHG15	up	2.61	1.38	9.81×10-4	-3.01
AC005224.3	up	20.97	4.39	9.98×10-4	-3
MAPK1IP1L	up	2.21	1.15	1.01×10-3	-3
ARF4	up	2.35	1.23	1.02×10-3	-2.99
RGS1	up	8.48	3.08	1.02×10-3	-2.99
SMAD7	up	7.88	2.98	1.02×10-3	-2.99
PTPN12	up	3.81	1.93	1.02×10-3	-2.99
GNA12	up	4.41	2.14	1.02×10-3	-2.99
CCDC157	up	4.02	2.01	1.03×10-3	-2.99
EREG	up	13.21	3.72	1.04×10-3	-2.98
AL592429.1	up	5.06	2.34	1.04×10-3	-2.98
AL021453.1	up	3.46	1.79	1.04×10-3	-2.98
EBP	up	2.13	1.09	1.06×10-3	-2.97
POLR1C	up	2.39	1.26	1.07×10-3	-2.97
AL390760.1	up	32.53	5.02	1.09×10-3	-2.96
SMG9	up	4.93	2.3	1.11×10-3	-2.95
IL6	up	27.35	4.77	1.13×10-3	-2.95
ADA	up	8.98	3.17	1.14×10-3	-2.94
AL358333.2	up	9.49	3.25	1.15×10-3	-2.94
TBK1	up	5.2	2.38	1.15×10-3	-2.94
CCL4	up	8.84	3.14	1.17×10-3	-2.93
YPEL5	up	2.46	1.3	1.18×10-3	-2.93
MSC	up	18.18	4.18	1.18×10-3	-2.93
EPC2	up	3.05	1.61	1.20×10-3	-2.92
USF3	up	3.57	1.84	1.21×10-3	-2.92
OXSR1	up	3.5	1.81	1.21×10-3	-2.92
RNF19B	up	7.08	2.82	1.22×10-3	-2.91
CD55	up	4.04	2.01	1.22×10-3	-2.91
SRI	up	2.12	1.08	1.22×10-3	-2.91
BCL10	up	2.48	1.31	1.22×10-3	-2.91
ANO5	up	5.22	2.38	1.23×10-3	-2.91
AP003072.2	up	15.86	3.99	1.23×10-3	-2.91
KMT5A	up	3.57	1.83	1.24×10-3	-2.91
AC120193.1	up	11.92	3.58	1.28×10-3	-2.89
PPP2R1B	up	2.1	1.07	1.29×10-3	-2.89
ADAMTS13	up	14.19	3.83	1.30×10-3	-2.89
PTCRA	up	21.13	4.4	1.30×10-3	-2.89
KANK1	up	22.28	4.48	1.30×10-3	-2.88
MAP3K8	up	4.67	2.22	1.31×10-3	-2.88
PPP6R3	up	2.27	1.18	1.32×10-3	-2.88
IL1R1	up	12.06	3.59	1.33×10-3	-2.88
RALGDS	up	7.52	2.91	1.33×10-3	-2.88
MPIG6B	up	12.4	3.63	1.33×10-3	-2.88
TIMM17A	up	2.55	1.35	1.35×10-3	-2.87
TVP23B	up	2.99	1.58	1.36×10-3	-2.87
ELOVL7	up	25.26	4.66	1.37×10-3	-2.86
MAGT1	up	2.67	1.42	1.38×10-3	-2.86
CHMP2B	up	2.22	1.15	1.38×10-3	-2.86
RAB21	up	5.13	2.36	1.41×10-3	-2.85
SH3BGRL2	up	13.54	3.76	1.41×10-3	-2.85
AL355304.1	up	18.08	4.18	1.41×10-3	-2.85
AC079313.1	up	34.69	5.12	1.41×10-3	-2.85
HNRNPC	up	4.24	2.09	1.41×10-3	-2.85
RBMX2P3	up	70.04	6.13	1.45×10-3	-2.84
MMP14	up	8.92	3.16	1.45×10-3	-2.84
SPAG1	up	6.09	2.61	1.46×10-3	-2.84
ZC3H12C	up	14.1	3.82	1.46×10-3	-2.84
SEC22B	up	4.18	2.06	1.48×10-3	-2.83
MSMO1	up	3.05	1.61	1.48×10-3	-2.83
SLC1A3	up	7.7	2.94	1.55×10-3	-2.81
CDK7	up	3.48	1.8	1.58×10-3	-2.8
TUBB1	up	10.13	3.34	1.58×10-3	-2.8
AMPD3	up	7.59	2.92	1.59×10-3	-2.8
THBS1	up	9.57	3.26	1.59×10-3	-2.8
ZCCHC10	up	2.63	1.39	1.59×10-3	-2.8
FNIP2	up	6.78	2.76	1.62×10-3	-2.79
ADNP2	up	4.72	2.24	1.62×10-3	-2.79
AP000919.4	up	4	2	1.62×10-3	-2.79
GEM	up	25.17	4.65	1.63×10-3	-2.79
AC080162.1	up	6.72	2.75	1.63×10-3	-2.79
RNF168	up	2.41	1.27	1.66×10-3	-2.78
SEC24A	up	5.78	2.53	1.69×10-3	-2.77
CCNT2	up	2.83	1.5	1.73×10-3	-2.76
HBS1L	up	2.25	1.17	1.76×10-3	-2.76
MAP3K20	up	3.89	1.96	1.77×10-3	-2.75
FFAR3	up	4.91	2.29	1.78×10-3	-2.75
SDE2	up	2.43	1.28	1.79×10-3	-2.75
KLF6	up	2.93	1.55	1.79×10-3	-2.75
IRGQ	up	4.64	2.21	1.81×10-3	-2.74
DRAM1	up	5.6	2.48	1.84×10-3	-2.74
ZBTB21	up	3.84	1.94	1.87×10-3	-2.73
PSMD11	up	2.44	1.29	1.87×10-3	-2.73
CD44-AS1	up	5.88	2.56	1.88×10-3	-2.73
QKI	up	2.84	1.5	1.88×10-3	-2.73
CD44	up	3.09	1.63	1.89×10-3	-2.72
U2SURP	up	2.08	1.06	1.90×10-3	-2.72
RIMKLB	up	4.71	2.24	1.90×10-3	-2.72
TSG101	up	3.01	1.59	1.91×10-3	-2.72
BRPF3	up	6.35	2.67	1.94×10-3	-2.71
TNIP1	up	7.03	2.81	1.94×10-3	-2.71
ANKRD12	up	3.56	1.83	1.95×10-3	-2.71
NXT2	up	2.18	1.13	1.97×10-3	-2.7
AP005059.2	up	4.22	2.08	1.98×10-3	-2.7
DOCK4	up	11.63	3.54	2.04×10-3	-2.69
GK-IT1	up	21.02	4.39	2.04×10-3	-2.69
SLC39A8	up	4.78	2.26	2.05×10-3	-2.69
FTH1P7	up	3.99	2	2.05×10-3	-2.69
AC069213.1	up	6.3	2.66	2.05×10-3	-2.69
AC104581.4	up	9.76	3.29	2.06×10-3	-2.69
FAM49A	up	2.88	1.53	2.08×10-3	-2.68
NFE2L2	up	4.44	2.15	2.08×10-3	-2.68
AC020916.1	up	4.87	2.28	2.10×10-3	-2.68
CFB	up	177.96	7.48	2.11×10-3	-2.68
GPX3	up	6.72	2.75	2.13×10-3	-2.67
MTF1	up	5.06	2.34	2.16×10-3	-2.67
EIF2A	up	2.26	1.18	2.26×10-3	-2.65
E2F7	up	78.58	6.3	2.28×10-3	-2.64
RDX	up	3.97	1.99	2.28×10-3	-2.64
ATP2B1	up	6.33	2.66	2.32×10-3	-2.64
IL15RA	up	2.56	1.36	2.34×10-3	-2.63
TPM4	up	2.14	1.1	2.35×10-3	-2.63
INTS6	up	3.85	1.94	2.38×10-3	-2.62
B3GNT4	up	3.74	1.9	2.40×10-3	-2.62
SERPINB8	up	3.27	1.71	2.44×10-3	-2.61
LAMB3	up	8.62	3.11	2.45×10-3	-2.61
AC011939.1	up	5.05	2.34	2.45×10-3	-2.61
AQP9	up	10.48	3.39	2.46×10-3	-2.61
C6orf62	up	3.05	1.61	2.47×10-3	-2.61
VIM-AS1	up	4.25	2.09	2.50×10-3	-2.6
REL	up	3.78	1.92	2.50×10-3	-2.6
PHLDB1	up	19.02	4.25	2.50×10-3	-2.6
ID3	up	5.98	2.58	2.52×10-3	-2.6
DENND4C	up	2.35	1.23	2.53×10-3	-2.6
SIN3A	up	3.54	1.83	2.54×10-3	-2.6
AC034199.1	up	5.91	2.56	2.54×10-3	-2.59
ACTG1P14	up	4.83	2.27	2.55×10-3	-2.59
HIST1H3H	up	8.99	3.17	2.56×10-3	-2.59
ZBTB2	up	3.26	1.7	2.56×10-3	-2.59
AL049757.1	up	35.72	5.16	2.59×10-3	-2.59
AC013474.1	up	11.6	3.54	2.60×10-3	-2.59
SYAP1	up	2.36	1.24	2.64×10-3	-2.58
TRMT6	up	3.42	1.77	2.64×10-3	-2.58
MSH6	up	2.54	1.34	2.65×10-3	-2.58
DYNLT3	up	2.69	1.43	2.66×10-3	-2.58
DCUN1D3	up	8.09	3.02	2.66×10-3	-2.58
SRSF5	up	2.28	1.19	2.66×10-3	-2.58
AC025580.1	up	32.52	5.02	2.66×10-3	-2.58
MEI1	up	3.78	1.92	2.70×10-3	-2.57
RNU6-1316P	up	6.79	2.76	2.71×10-3	-2.57
AL390728.6	up	3.04	1.61	2.72×10-3	-2.57
CAPZA1	up	2.32	1.21	2.73×10-3	-2.56
IL7	up	10.73	3.42	2.74×10-3	-2.56
BCLAF1	up	2.61	1.38	2.80×10-3	-2.55
GJB2	up	29.66	4.89	2.80×10-3	-2.55
UNK	up	2.13	1.09	2.80×10-3	-2.55
DBI	up	2.28	1.19	2.80×10-3	-2.55
OASL	up	8.39	3.07	2.86×10-3	-2.54
GADD45B	up	4	2	2.86×10-3	-2.54
PPP1R1B	up	55.17	5.79	2.86×10-3	-2.54
RASGEF1B	up	6.68	2.74	2.89×10-3	-2.54
GLA	up	2.38	1.25	2.91×10-3	-2.54
ZBTB1	up	2.25	1.17	2.91×10-3	-2.54
LEKR1	up	5.2	2.38	2.91×10-3	-2.54
SFMBT2	up	4.34	2.12	2.91×10-3	-2.54
ZNF24	up	2.58	1.37	2.92×10-3	-2.53
ELL2	up	3.75	1.91	2.93×10-3	-2.53
CD80	up	21.43	4.42	2.95×10-3	-2.53
TIMP2	up	2.12	1.09	2.96×10-3	-2.53
ZNF706	up	2.95	1.56	2.96×10-3	-2.53
USP16	up	2.45	1.29	2.96×10-3	-2.53
FLJ31104	up	11.49	3.52	2.96×10-3	-2.53
THUMPD3-AS1	up	3.5	1.81	2.98×10-3	-2.53
NECAP1	up	2.86	1.52	2.99×10-3	-2.52
HAUS8	up	2.31	1.21	3.01×10-3	-2.52
DOCK3	up	7.92	2.99	3.02×10-3	-2.52
EIF2S3	up	2.61	1.39	3.03×10-3	-2.52
CYTOR	up	5.36	2.42	3.03×10-3	-2.52
FAM171B	up	6.5	2.7	3.04×10-3	-2.52
RAP1B	up	2.14	1.1	3.14×10-3	-2.5
WBP4	up	2.24	1.16	3.15×10-3	-2.5
AC012181.2	up	6.18	2.63	3.15×10-3	-2.5
GAPDHP14	up	5.8	2.54	3.16×10-3	-2.5
SCML1	up	3.15	1.65	3.19×10-3	-2.5
EIF5	up	2.99	1.58	3.19×10-3	-2.5
NONOP2	up	4.91	2.3	3.19×10-3	-2.5
AC034105.3	up	8.92	3.16	3.19×10-3	-2.5
CCDC93	up	3.68	1.88	3.21×10-3	-2.49
RAB5A	up	3.78	1.92	3.21×10-3	-2.49
SCN1B	up	22.77	4.51	3.22×10-3	-2.49
PSMA3	up	2.38	1.25	3.27×10-3	-2.49
GPR132	up	6.56	2.71	3.28×10-3	-2.48
ELF1	up	2.37	1.25	3.29×10-3	-2.48
PLEKHB2	up	2.25	1.17	3.29×10-3	-2.48
GTF3C6	up	2.53	1.34	3.29×10-3	-2.48
SDCBP	up	3.36	1.75	3.30×10-3	-2.48
ZNF468	up	2.67	1.42	3.30×10-3	-2.48
AC018797.1	up	4.18	2.06	3.30×10-3	-2.48
GRAMD2B	up	5.54	2.47	3.35×10-3	-2.47
PDRG1	up	2.05	1.04	3.37×10-3	-2.47
RBM17	up	2.25	1.17	3.41×10-3	-2.47
RPS15AP10	up	15.77	3.98	3.44×10-3	-2.46
AL390719.1	up	26.53	4.73	3.49×10-3	-2.46
SNX9	up	5.2	2.38	3.54×10-3	-2.45
ZNF330	up	2.3	1.2	3.55×10-3	-2.45
PIP4K2A	up	3	1.59	3.61×10-3	-2.44
NKX3-1	up	7.05	2.82	3.63×10-3	-2.44
PABPN1	up	3.04	1.61	3.65×10-3	-2.44
HMGCS1	up	4.74	2.24	3.74×10-3	-2.43
MAFF	up	7.43	2.89	3.74×10-3	-2.43
ETF1	up	2.59	1.38	3.80×10-3	-2.42
LAT	up	20.75	4.38	3.80×10-3	-2.42
SLC43A3	up	4.52	2.18	3.85×10-3	-2.41
SERP1	up	2.05	1.04	3.90×10-3	-2.41
UBTD2	up	10.45	3.39	3.91×10-3	-2.41
ZFYVE16	up	3.89	1.96	3.92×10-3	-2.41
CABLES2	up	4.79	2.26	3.92×10-3	-2.41
GPBP1	up	2.61	1.39	3.92×10-3	-2.41
HIST1H2BH	up	29.23	4.87	3.93×10-3	-2.41
AL390961.3	up	12.74	3.67	3.95×10-3	-2.4
RAPGEF6	up	3.59	1.84	3.95×10-3	-2.4
DUSP10	up	2.86	1.51	3.97×10-3	-2.4
CWC25	up	2.8	1.48	3.97×10-3	-2.4
RGPD2	up	13.67	3.77	4.01×10-3	-2.4
PNP	up	3.95	1.98	4.08×10-3	-2.39
PPIAP37	up	7.91	2.98	4.08×10-3	-2.39
ABTB2	up	12.86	3.69	4.11×10-3	-2.39
HSP90B1	up	3.57	1.84	4.11×10-3	-2.39
SMPD1	up	2.45	1.29	4.14×10-3	-2.38
TRAF4	up	7.33	2.87	4.16×10-3	-2.38
MMP19	up	13.32	3.74	4.20×10-3	-2.38
ACSL3	up	2.08	1.06	4.21×10-3	-2.38
KANSL2	up	2.07	1.05	4.21×10-3	-2.38
Y_RNA	up	4.49	2.17	4.21×10-3	-2.38
ARID5B	up	4.15	2.05	4.22×10-3	-2.37
AGFG1	up	2.07	1.05	4.27×10-3	-2.37
LINC00884	up	4.96	2.31	4.42×10-3	-2.35
TES	up	2.59	1.37	4.46×10-3	-2.35
CAVIN2	up	10.36	3.37	4.49×10-3	-2.35
BIRC2	up	3.66	1.87	4.49×10-3	-2.35
EMC4	up	2.06	1.04	4.50×10-3	-2.35
Y_RNA	up	7.95	2.99	4.54×10-3	-2.34
AC027575.3	up	3.05	1.61	4.54×10-3	-2.34
KCNJ2	up	9.64	3.27	4.55×10-3	-2.34
ZNF331	up	3.47	1.8	4.57×10-3	-2.34
ANKRD10	up	2.65	1.41	4.58×10-3	-2.34
POPDC2	up	3.51	1.81	4.60×10-3	-2.34
PSMA3-AS1	up	2.6	1.38	4.62×10-3	-2.34
FLT1	up	5.88	2.56	4.62×10-3	-2.34
HAVCR2	up	2.82	1.49	4.68×10-3	-2.33
RAPGEF1	up	3.45	1.79	4.70×10-3	-2.33
R3HCC1L	up	2.97	1.57	4.81×10-3	-2.32
PITPNB	up	2.9	1.53	4.84×10-3	-2.32
AC022816.1	up	80.78	6.34	4.85×10-3	-2.31
FKBP2	up	3.65	1.87	4.86×10-3	-2.31
TRA2A	up	2.26	1.18	5.06×10-3	-2.3
2021-09-06	up	2.06	1.04	5.18×10-3	-2.29
UBR4	up	3.67	1.88	5.19×10-3	-2.28
TANK	up	4.25	2.09	5.19×10-3	-2.28
CA13	up	6.5	2.7	5.29×10-3	-2.28
WBP11	up	2.03	1.02	5.35×10-3	-2.27
LARP7	up	2.09	1.06	5.36×10-3	-2.27
RBMXL1	up	2.46	1.3	5.37×10-3	-2.27
AP000223.1	up	201.18	7.65	5.37×10-3	-2.27
LDLR	up	4.86	2.28	5.40×10-3	-2.27
ERO1B	up	3.08	1.62	5.41×10-3	-2.27
MRPS24	up	4.32	2.11	5.43×10-3	-2.27
CCDC94	up	2.25	1.17	5.44×10-3	-2.26
AC021078.1	up	2.72	1.45	5.46×10-3	-2.26
AC083843.2	up	12.29	3.62	5.49×10-3	-2.26
GOLT1B	up	2.35	1.23	5.65×10-3	-2.25
CMTM5	up	21.57	4.43	5.66×10-3	-2.25
PRDM2	up	2.25	1.17	5.71×10-3	-2.24
RANBP2	up	2.82	1.5	5.75×10-3	-2.24
YTHDC1	up	2.79	1.48	5.84×10-3	-2.23
AC012569.1	up	9.72	3.28	5.84×10-3	-2.23
RIOK1	up	2.2	1.14	5.84×10-3	-2.23
CDKN1A	up	3.26	1.7	5.89×10-3	-2.23
RSU1	up	2	1	5.89×10-3	-2.23
MIER1	up	2.45	1.29	5.89×10-3	-2.23
ADIPOR2	up	2.39	1.25	5.93×10-3	-2.23
AC007728.1	up	4.38	2.13	5.99×10-3	-2.22
EDN1	up	7.03	2.81	6.03×10-3	-2.22
GK5	up	3.48	1.8	6.12×10-3	-2.21
THUMPD2	up	2.3	1.2	6.16×10-3	-2.21
SENP5	up	2.47	1.3	6.17×10-3	-2.21
FNDC3B	up	4.82	2.27	6.24×10-3	-2.21
RNU2-38P	up	88.3	6.46	6.24×10-3	-2.21
MTND1P5	up	87.26	6.45	6.24×10-3	-2.21
MTRNR2L8	up	26.1	4.71	6.27×10-3	-2.2
NUS1	up	2.57	1.36	6.30×10-3	-2.2
ALB	up	20.66	4.37	6.32×10-3	-2.2
LINC00641	up	6.32	2.66	6.32×10-3	-2.2
RPL36AL	up	2.84	1.5	6.33×10-3	-2.2
PSMC6	up	2.1	1.07	6.35×10-3	-2.2
AL359752.1	up	2.88	1.53	6.49×10-3	-2.19
ZNF75A	up	2.84	1.51	6.53×10-3	-2.19
RHEB	up	2.41	1.27	6.59×10-3	-2.18
BATF3	up	7.58	2.92	6.66×10-3	-2.18
HP	up	7.76	2.96	6.68×10-3	-2.18
SGPL1	up	2.62	1.39	6.68×10-3	-2.17
MSR1	up	4.67	2.22	6.71×10-3	-2.17
SNW1	up	2.01	1.01	6.71×10-3	-2.17
WIPF2	up	2.59	1.38	6.71×10-3	-2.17
AC089984.2	up	3.89	1.96	6.72×10-3	-2.17
IRF8	up	2.39	1.25	6.73×10-3	-2.17
TIPARP	up	3.72	1.9	6.73×10-3	-2.17
AC114947.2	up	7.56	2.92	6.75×10-3	-2.17
CDCA4	up	3.89	1.96	6.76×10-3	-2.17
TAB2	up	3.24	1.7	6.78×10-3	-2.17
HIC1	up	4.21	2.07	6.78×10-3	-2.17
CXCL16	up	2.38	1.25	6.79×10-3	-2.17
SYF2	up	2.17	1.12	6.80×10-3	-2.17
KLF3P1	up	23.04	4.53	6.82×10-3	-2.17
MB21D2	up	12.15	3.6	6.89×10-3	-2.16
IL6ST	up	2.77	1.47	6.92×10-3	-2.16
LINC02390	up	85.81	6.42	6.97×10-3	-2.16
IRF4	up	3.66	1.87	7.12×10-3	-2.15
B2M	up	2.43	1.28	7.25×10-3	-2.14
NEMP1	up	4.8	2.26	7.27×10-3	-2.14
MIR4511	up	17.47	4.13	7.29×10-3	-2.14
AC090409.1	up	91.71	6.52	7.30×10-33	-2.14
PPP4R1L	up	2.18	1.12	7.35×10-3	-2.13
NXT1	up	2.34	1.23	7.40×10-3	-2.13
AL035634.1	up	11.49	3.52	7.43×10-3	-2.13
HELB	up	4.52	2.18	7.44×10-3	-2.13
MRPL53P1	up	3.98	1.99	7.44×10-3	-2.13
LACC1	up	4.1	2.03	7.47×10-3	-2.13
AC244669.2	up	90.29	6.5	7.47×10-3	-2.13
TYW5	up	2.19	1.13	7.53×10-3	-2.12
TNFSF15	up	7.16	2.84	7.53×10-3	-2.12
PELI1	up	3.49	1.8	7.54×10-3	-2.12
NT5DC3	up	2.96	1.56	7.59×10-3	-2.12
AC008696.2	up	8.66	3.11	7.59×10-3	-2.12
BEX3	up	4.81	2.27	7.70×10-3	-2.11
SNHG4	up	6.81	2.77	7.79×10-3	-2.11
ZCCHC14	up	3.81	1.93	7.81×10-3	-2.11
CTSL	up	3.14	1.65	7.87×10-3	-2.1
TXNL4B	up	2.21	1.14	7.89×10-3	-2.1
AC008770.1	up	3.26	1.71	7.92×10-3	-2.1
SPECC1L	up	4.24	2.08	7.96×10-3	-2.1
CHD2	up	3.4	1.76	8.02×10-3	-2.1
RNU6-136P	up	31.41	4.97	8.16×10-3	-2.09
HMGXB4	up	2.24	1.16	8.19×10-3	-2.09
NBPF10	up	2.65	1.41	8.23×10-3	-2.08
GNG2	up	3.27	1.71	8.27×10-3	-2.08
AL138688.1	up	86.35	6.43	8.30×10-3	-2.08
MT-ND4	up	2.12	1.09	8.36×10-3	-2.08
SRGN	up	3.39	1.76	8.37×10-3	-2.08
AC113410.1	up	6.69	2.74	8.49×10-3	-2.07
TNFSF4	up	9.71	3.28	8.50×10-3	-2.07
SLC7A1	up	5.05	2.34	8.75×10-3	-2.06
PSME4	up	2.91	1.54	8.82×10-3	-2.05
IL2RA	up	47.07	5.56	8.83×10-3	-2.05
EZR	up	2.62	1.39	8.95×10-3	-2.05
LIPN	up	4	2	8.98×10-3	-2.05
SAMD8	up	2.05	1.03	9.07×10-3	-2.04
WDR48	up	2.99	1.58	9.12×10-3	-2.04
GIGYF1	up	3.35	1.74	9.17×10-3	-2.04
PDE4B	up	5.29	2.4	9.20×10-3	-2.04
SNAI1	up	4.55	2.19	9.22×10-3	-2.04
HNRNPA3	up	2.51	1.33	9.22×10-3	-2.04
SGK3	up	2.88	1.52	9.26×10-3	-2.03
BRAF	up	3.14	1.65	9.28×10-3	-2.03
TFPI	up	10.4	3.38	9.28×10-3	-2.03
SEL1L	up	2.49	1.32	9.33×10-3	-2.03
NFKBIB	up	3.98	1.99	9.42×10-3	-2.03
CRTAM	up	2.82	1.49	9.56×10-3	-2.02
S1PR2	up	4.42	2.14	9.56×10-3	-2.02
ETS2	up	2.68	1.42	9.64×10-3	-2.02
IST1	up	2.39	1.25	9.77×10-3	-2.01
ST3GAL6	up	3.08	1.62	9.92×10-3	-2
STX4	up	2.65	1.41	9.92×10-3	-2
SLC11A2	up	3.58	1.84	9.92×10-3	-2
AC068888.1	up	3.98	1.99	9.92×10-3	-2
HBA2	up	6	2.58	9.95×10-3	-2
SLC30A7	up	2.89	1.53	1.00×10-2	-2
USP24	up	2.03	1.02	1.00×10-2	-2
SPRTN	up	2.13	1.09	1.01×10-2	-2
PLSCR1	up	2.46	1.3	1.01×10-2	-2
PRPF39	up	2.34	1.23	1.01×10-2	-2
RIPK2	up	2.7	1.43	1.01×10-2	-2
LINC00989	up	17.19	4.1	1.01×10-2	-1.99
LCOR	up	2.44	1.29	1.01×10-2	-1.99
TNFAIP3	up	5.25	2.39	1.01×10-2	-1.99
RPS27AP8	up	7.49	2.9	1.01×10-2	-1.99
CXCL8	up	7.45	2.9	1.02×10-2	-1.99
BID	up	2.55	1.35	1.02×10-2	-1.99
CD58	up	3.34	1.74	1.03×10-2	-1.99
RGPD8	up	2.59	1.37	1.03×10-2	-1.99
MPC1	up	2.1	1.07	1.03×10-2	-1.99
PAN3	up	2.68	1.42	1.03×10-2	-1.99
CBLL1	up	2.03	1.02	1.03×10-2	-1.99
IKZF5	up	2.05	1.04	1.04×10-2	-1.98
ADAD2	up	1258.54	10.3	1.06×10-2	-1.97
RBM22	up	2.27	1.18	1.06×10-2	-1.97
PPBP	up	9.47	3.24	1.06×10-2	-1.97
CCL3	up	3.7	1.89	1.06×10-2	-1.97
LINC00346	up	10.02	3.32	1.07×10-2	-1.97
INO80D	up	2.22	1.15	1.07×10-2	-1.97
SREK1	up	2.26	1.18	1.07×10-2	-1.97
CXCL3	up	8.85	3.15	1.07×10-2	-1.97
PRPF3	up	3.13	1.65	1.07×10-2	-1.97
AL035071.1	up	2.53	1.34	1.07×10-2	-1.97
STRN3	up	2.71	1.44	1.08×10-2	-1.97
AC090617.5	up	3.97	1.99	1.08×10-2	-1.97
CDK1	up	14.18	3.83	1.08×10-2	-1.97
PPP1R15B	up	2.95	1.56	1.08×10-2	-1.96
AL021707.7	up	7.18	2.84	1.08×10-2	-1.96
NFAT5	up	4.06	2.02	1.09×10-2	-1.96
AP000240.1	up	4.89	2.29	1.10×10-2	-1.96
NEDD4L	up	6.06	2.6	1.11×10-2	-1.96
RB1CC1	up	3.19	1.67	1.11×10-2	-1.95
MYDGF	up	2.38	1.25	1.12×10-2	-1.95
FAM234B	up	2.43	1.28	1.12×10-2	-1.95
TRMO	up	2.75	1.46	1.12×10-2	-1.95
PLPP3	up	9.03	3.17	1.12×10-2	-1.95
AL669831.4	up	3.63	1.86	1.12×10-2	-1.95
UBAP1	up	2.28	1.19	1.13×10-2	-1.95
RRAGC	up	5.9	2.56	1.13×10-2	-1.95
PSMC1P1	up	2.11	1.07	1.13×10-2	-1.95
U2AF1L5	up	2.74	1.46	1.13×10-2	-1.95
SLC9A8	up	3.98	1.99	1.14×10-2	-1.94
AL021707.6	up	5.76	2.52	1.14×10-2	-1.94
EIF2S2	up	2.14	1.1	1.15×10-2	-1.94
NBPF19	up	3.68	1.88	1.16×10-2	-1.94
DCP2	up	2.7	1.43	1.16×10-2	-1.94
PARVB	up	3.08	1.62	1.16×10-2	-1.94
TERF2	up	2.7	1.43	1.16×10-2	-1.94
MAP3K20-AS1	up	4.55	2.19	1.16×10-2	-1.94
MS4A7	up	2.72	1.45	1.17×10-2	-1.93
BCLAF1P2	up	2.33	1.22	1.17×10-2	-1.93
CHORDC1	up	2.27	1.18	1.17×10-2	-1.93
PTBP2	up	2.31	1.21	1.19×10-2	-1.92
MCM6	up	2.89	1.53	1.20×10-2	-1.92
PPIF	up	3.27	1.71	1.20×10-2	-1.92
ZBTB10	up	5.24	2.39	1.20×10-2	-1.92
AL158206.1	up	4.4	2.14	1.20×10-2	-1.92
AL132989.1	up	2.91	1.54	1.20×10-2	-1.92
HK2	up	2.54	1.34	1.20×10-2	-1.92
AL353608.3	up	34.1	5.09	1.21×10-2	-1.92
AC016831.5	up	4.48	2.16	1.21×10-2	-1.92
RBX1	up	2.15	1.1	1.22×10-2	-1.91
GBP3	up	3.61	1.85	1.23×10-2	-1.91
PPP4R2	up	3.75	1.91	1.23×10-2	-1.91
ZNF350	up	2.6	1.38	1.23×10-2	-1.91
NUP98	up	2.89	1.53	1.24×10-2	-1.91
PPP1R17	up	9.26	3.21	1.24×10-2	-1.91
EDEM1	up	2.43	1.28	1.25×10-2	-1.9
EPG5	up	2.6	1.38	1.25×10-2	-1.9
ETV6	up	2.89	1.53	1.25×10-2	-1.9
SIRT1	up	2.84	1.51	1.28×10-2	-1.89
GRAP2	up	6.11	2.61	1.28×10-2	-1.89
LINC00513	up	4.11	2.04	1.28×10-2	-1.89
RRN3P1	up	3.29	1.72	1.28×10-2	-1.89
TNF	up	7.96	2.99	1.28×10-2	-1.89
RNU1-87P	up	4	2	1.28×10-2	-1.89
TPRA1	up	3.54	1.82	1.29×10-2	-1.89
LINC-PINT	up	3.19	1.67	1.29×10-2	-1.89
AC023818.2	up	3.04	1.61	1.29×10-2	-1.89
RAB2B	up	2.15	1.1	1.29×10-2	-1.89
PABPC4	up	2.61	1.38	1.30×10-2	-1.88
DNAJB9	up	3.6	1.85	1.30×10-2	-1.88
PSMD5	up	2.17	1.12	1.31×10-2	-1.88
USP47	up	2.32	1.22	1.31×10-2	-1.88
CBX6	up	2.41	1.27	1.32×10-2	-1.88
CASP7	up	3.2	1.68	1.33×10-2	-1.88
PSMA6	up	2.91	1.54	1.33×10-2	-1.88
CRLF2	up	22.97	4.52	1.34×10-2	-1.87
C1orf21	up	8.79	3.14	1.34×10-2	-1.87
S1PR1	up	5.33	2.41	1.34×10-2	-1.87
CTDNEP1	up	3.04	1.6	1.34×10-2	-1.87
CD300E	up	3.09	1.63	1.34×10-2	-1.87
RAB20	up	2.89	1.53	1.35×10-2	-1.87
AL136295.7	up	3.03	1.6	1.35×10-2	-1.87
SLC25A32	up	2.19	1.13	1.35×10-2	-1.87
CA2	up	4.33	2.12	1.36×10-2	-1.87
GPCPD1	up	2.12	1.09	1.36×10-2	-1.87
GPX7	up	5.7	2.51	1.36×10-2	-1.87
PFN1P2	up	8.32	3.06	1.38×10-2	-1.86
SASH1	up	3.65	1.87	1.39×10-2	-1.86
GABARAPL1	up	2.68	1.42	1.39×10-2	-1.86
FP565260.3	up	4.98	2.32	1.40×10-2	-1.85
SPAG9	up	3.71	1.89	1.40×10-2	-1.85
HLA-DPA3	up	101.46	6.66	1.41×10-2	-1.85
ATP6V1B2	up	2.75	1.46	1.41×10-2	-1.85
AMZ1	up	3.31	1.73	1.42×10-2	-1.85
RNU6-60P	up	2.75	1.46	1.42×10-2	-1.85
CARD16	up	3.01	1.59	1.42×10-2	-1.85
AC060764.1	up	97.51	6.61	1.43×10-2	-1.84
RILPL2	up	3.19	1.67	1.45×10-2	-1.84
CXCL2	up	7	2.81	1.45×10-2	-1.84
MED14	up	2.06	1.04	1.45×10-2	-1.84
TREML1	up	7.19	2.85	1.46×10-2	-1.84
ARL14EP	up	2.54	1.35	1.46×10-2	-1.84
PITPNA	up	2.81	1.49	1.47×10-2	-1.83
DHX36	up	2.22	1.15	1.47×10-2	-1.83
AC112220.3	up	21.12	4.4	1.49×10-2	-1.83
KDM6B	up	3.88	1.96	1.50×10-2	-1.82
POMP	up	2.17	1.12	1.51×10-2	-1.82
AL133343.2	up	16.06	4.01	1.51×10-2	-1.82
CFAP58-AS1	up	10.8	3.43	1.51×10-2	-1.82
RYBP	up	3.13	1.65	1.51×10-2	-1.82
ATP6V1F	up	3.02	1.59	1.52×10-2	-1.82
PTGS2	up	5.28	2.4	1.52×10-2	-1.82
ALG2	up	2.74	1.45	1.52×10-2	-1.82
MRPS21P1	up	18.18	4.18	1.52×10-2	-1.82
RNF13	up	2.01	1.01	1.54×10-2	-1.81
BARD1	up	2.53	1.34	1.54×10-2	-1.81
PSEN1	up	3.16	1.66	1.54×10-2	-1.81
CKAP2L	up	6.99	2.8	1.55×10-2	-1.81
R3HDM2	up	2.58	1.37	1.57×10-2	-1.81
PRR29	up	2.03	1.02	1.57×10-2	-1.8
AL592546.1	up	17.27	4.11	1.59×10-2	-1.8
ANP32E	up	2.1	1.07	1.59×10-2	-1.8
UBE2V1	up	2.49	1.32	1.61×10-2	-1.79
PTPRE	up	2.28	1.19	1.61×10-2	-1.79
FRMD7	up	139.73	7.13	1.61×10-2	-1.79
BZW1P2	up	2.27	1.18	1.63×10-2	-1.79
VDR	up	2.59	1.37	1.63×10-2	-1.79
PDCD4	up	2.04	1.03	1.63×10-2	-1.79
N4BP2	up	2.11	1.07	1.64×10-2	-1.79
AP002336.1	up	4.49	2.17	1.65×10-2	-1.78
ZNF697	up	4.03	2.01	1.66×10-2	-1.78
TBL1XR1	up	2.35	1.23	1.66×10-2	-1.78
STON2	up	3.41	1.77	1.66×10-2	-1.78
MECP2	up	2.78	1.48	1.66×10-2	-1.78
EPM2AIP1	up	3.21	1.68	1.66×10-2	-1.78
AP1S3	up	10.51	3.39	1.67×10-2	-1.78
RPL5P34	up	29.6	4.89	1.68×10-2	-1.78
TROVE2	up	2.11	1.08	1.68×10-2	-1.77
AC015912.3	up	3.85	1.95	1.69×10-2	-1.77
GBP1	up	5.44	2.44	1.70×10-2	-1.77
AC245140.1	up	23.06	4.53	1.71×10-2	-1.77
SNX8	up	2.28	1.19	1.72×10-2	-1.76
INE1	up	4.67	2.22	1.72×10-2	-1.76
CSGALNACT2	up	2.06	1.04	1.72×10-2	-1.76
TCFL5	up	5.61	2.49	1.75×10-2	-1.76
PAPD7	up	2.78	1.48	1.77×10-2	-1.75
PMEPA1	up	14.6	3.87	1.77×10-2	-1.75
RNU6-242P	up	37.05	5.21	1.78×10-2	-1.75
KCTD9	up	2.15	1.1	1.79×10-2	-1.75
SHOC2	up	2.16	1.11	1.82×10-2	-1.74
TRAF3IP2	up	3.63	1.86	1.83×10-2	-1.74
CD82	up	5.3	2.41	1.83×10-2	-1.74
SNIP1	up	2.63	1.39	1.84×10-2	-1.74
ACOT9	up	2.06	1.04	1.84×10-2	-1.74
CSNK2A2	up	2.67	1.42	1.84×10-2	-1.73
MOAP1	up	2.31	1.21	1.85×10-2	-1.73
IL36G	up	109.94	6.78	1.87×10-2	-1.73
RPS15AP16	up	5.25	2.39	1.88×10-2	-1.73
P2RY1	up	3.73	1.9	1.88×10-2	-1.73
GPR183	up	3.82	1.93	1.88×10-2	-1.73
ZFP91	up	2.16	1.11	1.88×10-2	-1.73
NCK2	up	3.22	1.69	1.88×10-2	-1.73
AC004264.2	up	25.35	4.66	1.89×10-2	-1.72
AC009032.1	up	4.17	2.06	1.90×10-2	-1.72
PTTG1	up	3.49	1.8	1.91×10-2	-1.72
PCID2	up	2.77	1.47	1.92×10-2	-1.72
C15orf48	up	8.47	3.08	1.92×10-2	-1.72
IL1B	up	5.05	2.34	1.94×10-2	-1.71
TOMM40L	up	2.54	1.34	1.96×10-2	-1.71
HRH1	up	6	2.59	1.97×10-2	-1.71
SLC16A6	up	3.01	1.59	1.97×10-2	-1.7
ATL2	up	2.03	1.02	1.98×10-2	-1.7
AC078899.1	up	2.75	1.46	1.98×10-2	-1.7
FOSL1	up	5.7	2.51	1.99×10-2	-1.7
AC113404.3	up	2.77	1.47	1.99×10-2	-1.7
NAT1	up	2.57	1.36	1.99×10-2	-1.7
ZHX2	up	5.42	2.44	1.99×10-2	-1.7
C2orf92	up	7.31	2.87	1.99×10-2	-1.7
JMJD6	up	2.56	1.36	2.01×10-2	-1.7
SVIP	up	3.14	1.65	2.03×10-2	-1.69
AC005280.1	up	4.62	2.21	2.04×10-2	-1.69
PNPLA1	up	3.85	1.94	2.04×10-2	-1.69
PKIG	up	6.41	2.68	2.04×10-2	-1.69
AC004130.1	up	6.48	2.7	2.08×10-2	-1.68
MTND3P1	up	31.5	4.98	2.08×10-2	-1.68
DNAJB4	up	4.05	2.02	2.09×10-2	-1.68
FAM177A1	up	2.89	1.53	2.10×10-2	-1.68
AL356235.1	up	2.28	1.19	2.10×10-2	-1.68
PFKFB3	up	3.25	1.7	2.12×10-2	-1.67
SPARC	up	4.61	2.21	2.13×10-2	-1.67
MXD1	up	3.22	1.69	2.13×10-2	-1.67
ABCG1	up	3.75	1.91	2.15×10-2	-1.67
RND1	up	26.22	4.71	2.17×10-2	-1.66
IRAK3	up	2.62	1.39	2.18×10-2	-1.66
CDK17	up	2.71	1.44	2.19×10-2	-1.66
SPAG5	up	7	2.81	2.19×10-2	-1.66
AL138725.1	up	24.32	4.6	2.19×10-2	-1.66
BMF	up	2.31	1.21	2.20×10-2	-1.66
DSE	up	3.28	1.71	2.20×10-2	-1.66
SLC7A5	up	6.48	2.7	2.22×10-2	-1.65
ZNF259P1	up	174.86	7.45	2.23×10-2	-1.65
NUP58	up	2.84	1.51	2.24×10-2	-1.65
TMBIM4	up	2.1	1.07	2.24×10-2	-1.65
GNG11	up	6.7	2.74	2.24×10-2	-1.65
SAAL1	up	2.33	1.22	2.25×10-2	-1.65
MYSM1	up	2.08	1.05	2.26×10-2	-1.65
AC087521.2	up	7.82	2.97	2.26×10-2	-1.65
MAMLD1	up	264.8	8.05	2.26×10-2	-1.65
AC245884.11	up	2.69	1.43	2.27×10-2	-1.64
CDCP1	up	4.44	2.15	2.27×10-2	-1.64
LPCAT1	up	4.21	2.07	2.28×10-2	-1.64
PDE4D	up	3.16	1.66	2.30×10-2	-1.64
MREG	up	8.45	3.08	2.31×10-2	-1.64
ARHGAP21	up	2.23	1.16	2.31×10-2	-1.64
MIR3945HG	up	4.74	2.25	2.32×10-2	-1.64
SNAPC1	up	3.91	1.97	2.33×10-2	-1.63
TNFRSF13C	up	5.81	2.54	2.33×10-2	-1.63
BEX1	up	18.19	4.18	2.35×10-2	-1.63
PRG2	up	14.51	3.86	2.36×10-2	-1.63
ITPKC	up	4.14	2.05	2.37×10-2	-1.63
MARCKS	up	4.36	2.12	2.37×10-2	-1.62
CPT1A	up	3.43	1.78	2.38×10-2	-1.62
GSTM3	up	6.36	2.67	2.38×10-2	-1.62
AAED1	up	2.06	1.04	2.39×10-2	-1.62
NINJ1	up	3.7	1.89	2.39×10-2	-1.62
RAB3IP	up	4.17	2.06	2.39×10-2	-1.62
SNRPEP4	up	8.01	3	2.39×10-2	-1.62
AC122718.1	up	2.76	1.46	2.42×10-2	-1.62
NPC1	up	2.41	1.27	2.43×10-2	-1.61
MN1	up	9.19	3.2	2.44×10-2	-1.61
AC013476.1	up	5.16	2.37	2.44×10-2	-1.61
NFKB1	up	4.71	2.23	2.46×10-2	-1.61
SGMS1	up	2.27	1.18	2.46×10-2	-1.61
CD48	up	3.4	1.76	2.47×10-2	-1.61
CATSPER2P1	up	3.19	1.67	2.47×10-2	-1.61
RNU6-946P	up	4.71	2.23	2.47×10-2	-1.61
NUCB2	up	2.14	1.1	2.48×10-2	-1.61
XIAP	up	2.6	1.38	2.48×10-2	-1.61
VMO1	up	4.07	2.03	2.48×10-2	-1.61
LINC00943	up	16.83	4.07	2.49×10-2	-1.6
PRKCH	up	3.42	1.77	2.51×10-2	-1.6
CLN8	up	2.51	1.33	2.51×10-2	-1.6
ELK3	up	2.75	1.46	2.54×10-2	-1.6
SPHK1	up	4.35	2.12	2.54×10-2	-1.6
SIPA1L1	up	2.55	1.35	2.55×10-2	-1.59
TSPYL2	up	3.65	1.87	2.55×10-2	-1.59
AC245884.2	up	5.59	2.48	2.55×10-2	-1.59
TNFSF14	up	5.14	2.36	2.57×10-2	-1.59
OSER1	up	2.55	1.35	2.58×10-2	-1.59
AC093821.1	up	19.62	4.29	2.58×10-2	-1.59
LRRC32	up	7.61	2.93	2.58×10-2	-1.59
RSPH1	up	79.76	6.32	2.58×10-2	-1.59
AC090971.2	up	8.85	3.15	2.58×10-2	-1.59
RUBCN	up	2.06	1.04	2.59×10-2	-1.59
AC245297.1	up	7.03	2.81	2.59×10-2	-1.59
CCNL1	up	2.29	1.2	2.62×10-2	-1.58
LINC00852	up	2.43	1.28	2.63×10-2	-1.58
HCG18	up	2.27	1.18	2.65×10-2	-1.58
NEDD9	up	2.58	1.37	2.65×10-2	-1.58
IGF2	up	25.46	4.67	2.65×10-2	-1.58
AC136424.1	up	15.9	3.99	2.67×10-2	-1.57
HIVEP2	up	5.65	2.5	2.68×10-2	-1.57
HRAT92	up	11.31	3.5	2.68×10-2	-1.57
RPS15AP30	up	3.59	1.85	2.68×10-2	-1.57
SLC39A9	up	2.03	1.02	2.69×10-2	-1.57
CEP57	up	2.1	1.07	2.70×10-2	-1.57
MTND5P2	up	3.79	1.92	2.70×10-2	-1.57
PGAM1P8	up	15.32	3.94	2.71×10-2	-1.57
AGPAT4-IT1	up	7	2.81	2.71×10-2	-1.57
HNRNPCP2	up	2.58	1.37	2.71×10-2	-1.57
SPART	up	2.49	1.32	2.72×10-2	-1.56
AP001793.2	up	6.83	2.77	2.74×10-2	-1.56
AC010642.2	up	5.81	2.54	2.74×10-2	-1.56
SETD5	up	2.6	1.38	2.74×10-2	-1.56
AC005674.2	up	3.38	1.76	2.74×10-2	-1.56
TUG1	up	2.44	1.29	2.75×10-2	-1.56
AC007619.1	up	9.34	3.22	2.75×10-2	-1.56
AL135818.1	up	8.55	3.1	2.75×10-2	-1.56
PLA2G12A	up	3.33	1.74	2.76×10-2	-1.56
VIM	up	2.2	1.14	2.77×10-2	-1.56
DDHD1	up	2.06	1.04	2.77×10-2	-1.56
PLK2	up	2.47	1.3	2.77×10-2	-1.56
AKT3	up	4.48	2.16	2.77×10-2	-1.56
ANKLE2	up	3.19	1.68	2.78×10-2	-1.56
AK4P3	up	23.27	4.54	2.78×10-2	-1.56
LUC7L2	up	2.03	1.02	2.79×10-2	-1.55
DUSP16	up	5.45	2.45	2.79×10-2	-1.55
AC096564.1	up	3.04	1.6	2.80×10-2	-1.55
GORAB	up	3.07	1.62	2.80×10-2	-1.55
PLEKHF2	up	2.83	1.5	2.81×10-2	-1.55
SGPP2	up	9.06	3.18	2.82×10-2	-1.55
AL365361.1	up	4.12	2.04	2.83×10-2	-1.55
ST3GAL1	up	3.25	1.7	2.83×10-2	-1.55
NBN	up	4.23	2.08	2.83×10-2	-1.55
CLK4	up	2.01	1	2.83×10-2	-1.55
TNPO1P1	up	8.33	3.06	2.85×10-2	-1.55
PGM2L1	up	3.07	1.62	2.86×10-2	-1.54
ALOX5AP	up	4.86	2.28	2.87×10-2	-1.54
CD226	up	3.9	1.96	2.87×10-2	-1.54
ANKRD33B	up	6.67	2.74	2.88×10-2	-1.54
TRMT11	up	2.19	1.13	2.88×10-2	-1.54
RPS20P20	up	149.32	7.22	2.88×10-2	-1.54
MED13	up	2.25	1.17	2.89×10-2	-1.54
LCP2	up	2.57	1.36	0.0289	-1.54
ACSL1	up	4.21	2.07	0.029	-1.54
CCDC174	up	2.41	1.27	2.92×10-2	-1.54
FGB	up	56.06	5.81	2.92×10-2	-1.54
ACSL5	up	2.53	1.34	2.92×10-2	-1.54
MRPL32	up	2.58	1.37	2.92×10-2	-1.53
SLCO4A1	up	10.53	3.4	2.93×10-2	-1.53
AC009299.3	up	4.84	2.28	2.95×10-2	-1.53
TLR2	up	2.4	1.26	2.96×10-2	-1.53
FNIP1	up	3	1.59	2.96×10-2	-1.53
SLC26A11	up	3.22	1.69	3.02×10-2	-1.52
AL450998.2	up	4.32	2.11	3.03×10-2	-1.52
2021-03-02	up	4.08	2.03	3.05×10-2	-1.52
SESTD1	up	3.49	1.8	3.05×10-2	-1.52
SLC16A6P1	up	13.71	3.78	3.05×10-2	-1.52
ENKUR	up	9.62	3.27	3.07×10-2	-1.51
TIFA	up	4.35	2.12	3.08×10-2	-1.51
AC099552.1	up	32.49	5.02	3.08×10-2	-1.51
MRPL50	up	2.02	1.02	3.11×10-2	-1.51
RNF103	up	2.38	1.25	3.11×10-2	-1.51
ZNF766	up	2.04	1.03	3.14×10-2	-1.508
SLC25A13	up	3.12	1.64	3.15×10-2	-1.5
AC002558.1	up	2.66	1.41	3.15×10-2	-1.5
PRPS1	up	2.01	1.01	3.15×10-2	-1.5
NAMPTP1	up	3.39	1.76	3.15×10-2	-1.5
PTGES3P1	up	2.68	1.42	3.15×10-2	-1.5
ALCAM	up	2.53	1.34	3.16×10-2	-1.5
N4BP1	up	4.63	2.21	3.16×10-2	-1.5
KAT6B	up	2.03	1.02	3.18×10-2	-1.5
CLIC2	up	2.73	1.45	3.18×10-2	-1.5
CREM	up	3.29	1.72	3.18×10-2	-1.5
MEIS1	up	5.53	2.47	3.18×10-2	-1.5
KHDC4	up	2.96	1.57	3.18×10-2	-1.5
RNA5SP122	up	19.38	4.28	3.18×10-2	-1.5
SLC25A34	up	4.77	2.25	3.19×10-2	-1.5
EIF2AK3	up	3.01	1.59	3.19×10-2	-1.5
ICOSLG	up	3.47	1.8	3.20×10-2	-1.5
SWAP70	up	2.1	1.07	3.22×10-2	-1.49
AC009812.1	up	4.02	2.01	3.22×10-2	-1.49
CCDC82	up	2.34	1.22	3.22×10-2	-1.49
SART3	up	2.24	1.16	3.23×10-2	-1.49
GPATCH2L	up	2.23	1.16	3.23×10-2	-1.49
DAW1	up	11.19	3.48	3.24×10-2	-1.49
RPS6KA3	up	2.07	1.05	3.24×10-2	-1.49
IL12A	up	10.69	3.42	3.24×10-2	-1.49
LRP12	up	4.49	2.17	3.25×10-2	-1.49
TMCC3	up	3.09	1.63	3.27×10-2	-1.49
RNMT	up	2.05	1.03	3.27×10-2	-1.49
ATP6V1C1	up	2.14	1.1	3.27×10-2	-1.49
ZNF432	up	2.47	1.31	3.27×10-2	-1.48
SELP	up	6.04	2.6	3.29×10-2	-1.48
KRR1	up	2.52	1.34	3.31×10-2	-1.48
CASP3	up	2.46	1.3	3.31×10-2	-1.48
AC005840.5	up	8.92	3.16	3.32×10-2	-1.48
GK	up	3.72	1.9	3.34×10-2	-1.48
PGRMC1	up	2.01	1.01	3.34×10-2	-1.48
HLA-DRB6	up	16.84	4.07	3.40×10-2	-1.47
TMEM170A	up	2.07	1.05	3.42×10-2	-1.47
LIMS1-AS1	up	7.39	2.88	3.45×10-2	-1.46
SET	up	2.18	1.13	3.46×10-2	-1.46
PUS10	up	2.15	1.1	3.46×10-2	-1.46
SNORD99	up	4.52	2.18	3.46×10-2	-1.46
AC058791.1	up	3.17	1.67	3.47×10-2	-1.46
Metazoa_SRP	up	15.72	3.97	3.48×10-2	-1.46
TGFBR1	up	2.25	1.17	3.52×10-2	-1.45
PAX6	up	26.29	4.72	3.52×10-2	-1.45
MAP1LC3A	up	5.43	2.44	3.52×10-2	-1.45
CLEC2D	up	3.08	1.62	3.53×10-2	-1.45
IL12B	up	78.03	6.29	3.53×10-2	-1.45
SUSD6	up	2.41	1.27	3.53×10-2	-1.45
MIR4425	up	3.62	1.85	3.57×10-2	-1.45
LTV1	up	2.03	1.02	3.57×10-2	-1.45
ZEB2	up	2.13	1.09	3.58×10-2	-1.45
F13A1	up	2.36	1.24	3.60×10-2	-1.44
ADRB2	up	3.05	1.61	3.60×10-2	-1.44
SERF1B	up	2.41	1.27	3.64×10-2	-1.44
AC137932.2	up	23	4.52	3.64×10-2	-1.44
KCNJ2-AS1	up	5.42	2.44	3.64×10-2	-1.44
AC104794.2	up	2.27	1.18	3.66×10-2	-1.44
FSTL3	up	2.79	1.48	3.67×10-2	-1.44
UBE2M	up	2.38	1.25	3.67×10-2	-1.44
CDC42	up	2.06	1.04	3.69×10-2	-1.43
ARL4C	up	2.79	1.48	3.69×10-2	-1.43
BROX	up	2.24	1.16	3.69×10-2	-1.43
CD109	up	4.64	2.21	3.73×10-2	-1.43
AP001157.1	up	2.04	1.03	3.74×10-2	-1.43
AC116913.1	up	5.26	2.4	3.74×10-2	-1.43
KIFC3	up	3.03	1.6	3.78×10-2	-1.42
AMBP	up	21.16	4.4	3.79×10-2	-1.42
AC010733.1	up	3.33	1.73	3.79×10-2	-1.42
ZNF277	up	2.28	1.19	3.81×10-2	-1.42
AL591721.1	up	6.65	2.73	3.81×10-2	-1.42
AL590560.3	up	4	2	3.82×10-2	-1.42
BBS4	up	2.03	1.02	3.83×10-2	-1.42
CCT6P3	up	2.43	1.28	3.85×10-2	-1.41
UAP1	up	2.76	1.47	3.85×10-2	-1.41
TNFRSF21	up	3.18	1.67	3.85×10-2	-1.41
RBPJ	up	2.01	1.01	3.85×10-2	-1.41
RABL3	up	2.26	1.18	3.87×10-2	-1.41
CENPU	up	4.58	2.2	3.88×10-2	-1.41
BTBD19	up	3.34	1.74	3.93×10-2	-1.41
RNU6-757P	up	11.58	3.53	3.96×10-2	-1.4
CMAHP	up	2.49	1.32	3.97×10-2	-1.4
SAA1	up	57.66	5.85	3.97×10-2	-1.4
GSDME	up	3.84	1.94	3.97×10-2	-1.4
CLASP2	up	2.19	1.13	3.98×10-2	-1.4
EHD1	up	3.62	1.86	3.98×10-2	-1.4
DNAJA4	up	2.42	1.27	3.98×10-2	-1.4
Y_RNA	up	62.75	5.97	3.98×10-2	-1.4
TRIM59	up	2.5	1.32	4.01×10-2	-1.4
SLC24A1	up	4.22	2.08	4.02×10-2	-1.4
CDKN2AIP	up	2.5	1.32	4.02×10-2	-1.4
BLACE	up	13.23	3.73	4.02×10-2	-1.4
AC079209.1	up	4.77	2.25	4.02×10-2	-1.4
SMIM3	up	2.2	1.14	4.02×10-2	-1.4
RLF	up	2.09	1.07	4.06×10-2	-1.39
GBP1P1	up	7.32	2.87	4.07×10-2	-1.39
PLD1	up	2.66	1.41	4.08×10-2	-1.39
Y_RNA	up	9.28	3.21	4.08×10-2	-1.39
CD9	up	3.96	1.99	4.11×10-2	-1.39
CAAP1	up	2.25	1.17	4.12×10-2	-1.39
UBE2B	up	2.55	1.35	4.13×10-2	-1.38
RNU7-41P	up	7.32	2.87	4.13×10-2	-1.38
ZBTB5	up	2.67	1.42	4.14×10-2	-1.38
AL606517.1	up	3.06	1.61	4.14×10-2	-1.38
DNAAF1	up	4.89	2.29	4.17×10-2	-1.38
AGK	up	2.17	1.12	4.18×10-2	-1.38
RSRP1	up	2.65	1.41	4.19×10-2	-1.38
ZC3H12A	up	4.24	2.08	4.20×10-2	-1.38
ZNF91	up	2.24	1.16	4.20×10-2	-1.38
HPS5	up	2.02	1.01	4.20×10-2	-1.38
NFKBIA	up	3.26	1.71	4.21×10-2	-1.38
LINC00540	up	13.33	3.74	4.21×10-2	-1.38
LPXN	up	2.15	1.1	4.23×10-2	-1.37
CXorf65	up	4.37	2.13	4.24×10-2	-1.37
CLEC5A	up	3.39	1.76	4.24×10-2	-1.37
CLK1	up	2.33	1.22	4.29×10-2	-1.37
RHOH	up	4.59	2.2	4.29×10-2	-1.37
ADM	up	2.97	1.57	4.31×10-2	-1.37
SAV1	up	4.37	2.13	4.32×10-2	-1.36
AC117490.2	up	4.35	2.12	4.33×10-2	-1.36
SPIRE1	up	3.32	1.73	4.34×10-2	-1.36
HSDL1	up	2.24	1.16	4.38×10-2	-1.36
Y_RNA	up	6.08	2.6	4.38×10-2	-1.36
PHF5A	up	2.22	1.15	4.38×10-2	-1.36
SERPINE1	up	8.95	3.16	4.42×10-2	-1.35
CFAP43	up	4.88	2.29	4.42×10-2	-1.35
TAGAP	up	3.04	1.6	4.43×10-2	-1.35
CD40	up	2.9	1.54	4.43×10-2	-1.35
AC005578.1	up	12.02	3.59	4.46×10-2	-1.35
MINDY3	up	2.22	1.15	4.46×10-2	-1.35
EHF	up	11.67	3.54	4.48×10-2	-1.35
PHLDB2	up	9.03	3.17	4.48×10-2	-1.35
RPL35AP32	up	2.33	1.22	4.48×10-2	-1.35
HMGN2P46	up	12.27	3.62	4.52×10-2	-1.34
AL008638.6	up	13.26	3.73	4.55×10-2	-1.34
ZNF597	up	4.1	2.04	4.57×10-2	-1.34
AL672207.1	up	3.72	1.9	4.58×10-2	-1.34
C1orf198	up	2.61	1.39	4.61×10-2	-1.34
EMP3	up	2.08	1.06	4.62×10-2	-1.34
ASLP1	up	3.18	1.67	4.64×10-2	-1.33
MGLL	up	4.46	2.16	4.65×10-2	-1.33
FLCN	up	2.81	1.49	4.65×10-2	-1.33
NFKBID	up	3.74	1.9	4.65×10-2	-1.33
IGSF6	up	2	1	4.67×10-2	-1.33
AC100830.2	up	4.46	2.16	4.69×10-2	-1.33
TNFRSF18	up	14.72	3.88	4.70×10-2	-1.33
HLA-H	up	4.52	2.18	4.70×10-2	-1.33
CPNE5	up	2.95	1.56	4.72×10-2	-1.33
RAB38	up	7.66	2.94	4.72×10-2	-1.33
AKT3-IT1	up	7.16	2.84	4.73×10-2	-1.33
NANOGP2	up	309.04	8.27	4.74×10-2	-1.32
BLZF1	up	2.21	1.14	4.75×10-2	-1.32
MPP5	up	2.04	1.03	4.77×10-2	-1.32
AC010768.2	up	6.71	2.75	4.79×10-2	-1.32
GSTO1	up	2.13	1.09	4.79×10-2	-1.32
TRIM33	up	2.13	1.09	4.80×10-2	-1.32
KCNH4	up	9.09	3.18	4.82×10-2	-1.32
IFNGR2	up	2.13	1.09	4.82×10-2	-1.32
AC112220.2	up	3.6	1.85	4.82×10-2	-1.32
MAP3K7CL	up	3.07	1.62	4.84×10-2	-1.32
BLOC1S3	up	2.01	1.01	4.84×10-2	-1.32
NEAT1	up	2.09	1.06	4.84×10-2	-1.32
BHLHE40	up	2.67	1.41	4.84×10-2	-1.32
AP1G1	up	2.07	1.05	4.84×10-2	-1.31
YAF2	up	2.31	1.2	4.86×10-2	-1.31
Z99129.4	up	2.61	1.38	4.86×10-2	-1.31
CAMK1G	up	11.82	3.56	4.87×10-2	-1.31
FGFR1	up	2.82	1.49	4.88×10-2	-1.31
NRP2	up	4.24	2.08	4.88×10-2	-1.31
AL365475.1	up	11.6	3.54	4.96×10-2	-1.3
HIST1H4H	up	3.82	1.93	4.96×10-2	-1.3
GPRIN3	up	2.03	1.02	4.96×10-2	-1.3
CD74	up	2.14	1.1	4.98×10-2	-1.3
ZNFX1	up	2.71	1.44	4.98×10-2	-1.3
DAPK1-IT1	up	2.51	1.33	4.98×10-2	-1.3
AC003102.1	up	2.26	1.18	4.98×10-2	-1.3
GBP2	up	3.19	1.68	4.98×10-2	-1.3
TRAF3	up	2.85	1.51	4.99×10-2	-1.3
DOT1L	up	3.2	1.68	5.00×10-2	-1.3
TRAPPC12	down	0.13	2.99	2.88×10-16	-15.54
SART1	down	0.24	2.08	2.88×10-16	-15.54
MCMBP	down	0.22	2.19	1.91×10-12	-11.72
RPS2P46	down	0.08	3.63	2.17×10-12	-11.66
AKAP17A	down	0.07	3.8	7.83×10-12	-11.11
RPS2	down	0.08	3.73	2.18×10-11	-10.66
LYL1	down	0.03	5.21	1.79×10-11	-9.75
CHST11	down	0.23	2.1	3.15×10-10	-9.5
RPS2P5	down	0.09	3.45	1.29×10-9	-8.89
ACSS1	down	0.25	1.98	1.30×10-19	-8.89
SFTPB	down	0	8.9	1.03×10-8	-7.99
SIPA1	down	0.12	3.01	1.03×10-8	-7.99
PLCB2	down	0.21	2.22	1.77×10-8	-7.75
SMARCD3	down	0.18	2.48	2.51×10-8	-7.6
MARK2	down	0.17	2.56	4.37×10-8	-7.36
FRAT2	down	0.06	4	4.37×10-8	-7.36
SRSF9	down	0.11	3.14	6.61×10-8	-7.18
RAD23B	down	0.26	1.95	7.08×10-8	-7.15
CEBPD	down	0.03	5	7.08×10-8	-7.15
RFWD2	down	0.2	2.32	1.55×10-7	-6.81
C7orf26	down	0.19	2.41	1.55×10-7	-6.81
MAP2K1	down	0.3	1.75	2.60×10-7	-6.58
UNC93B1	down	0.06	4.02	4.74×10-7	-6.32
RUNDC1	down	0.25	2.02	5.22×10-7	-6.28
MBOAT7	down	0.15	2.72	5.59×10-7	-6.25
CCDC61	down	0.06	4.01	6.62×10-7	-6.18
KLF2	down	0.16	2.65	7.63×10-7	-6.12
MEN1	down	0.07	3.76	1.16×10-6	-5.94
AL022328.4	down	0.03	5.07	1.39×10-6	-5.86
CHPT1	down	0.2	2.3	3.01×10-6	-5.52
LINC01970	down	0.02	5.65	3.01×10-6	-5.52
PTPN18	down	0.24	2.03	3.25×10-6	-5.49
ZNF746	down	0.15	2.71	3.52×10-6	-5.45
ZNF501	down	0.01	6.29	3.53×10-6	-5.45
AC005785.1	down	0.03	4.99	5.28×10-6	-5.28
YWHAH	down	0.16	2.61	7.09×10-6	-5.15
MIR425	down	0.03	4.84	7.98×10-6	-5.1
IMPA2	down	0.18	2.48	9.40×10-6	-5.03
ATP13A2	down	0.21	2.24	1.07×10-5	-4.97
HES4	down	0.01	7.06	1.21×10-5	-4.92
EI24	down	0.31	1.68	1.43×10-5	-4.84
ZFP36L2	down	0.24	2.05	1.47×10-5	-4.83
NSMCE3	down	0.05	4.25	1.47×10-5	-4.83
MAOA	down	0.01	7.27	1.47×10-5	-4.83
CCNQ	down	0.14	2.82	1.78×10-5	-4.75
BMS1P4	down	0.02	5.5	1.85×10-5	-4.73
AL359922.3	down	0.01	6.4	1.85×10-5	-4.73
GADD45G	down	0.02	5.54	1.87×10-5	-4.736
TRIR	down	0.26	1.96	2.11×10-5	-4.68
CMTM3	down	0.2	2.32	2.18×10-5	-4.66
BOD1	down	0.08	3.64	2.67×10-5	-4.57
AL158824.1	down	0.01	6.07	2.67×10-5	-4.57
AC073130.3	down	0.1	3.29	2.73×10-5	-4.56
KCNK13	down	0.02	5.81	3.43×10-5	-4.46
RIMBP3	down	0.02	5.82	3.56×10-5	-4.45
C8orf82	down	0.04	4.58	3.62×10-5	-4.44
E2F4	down	0.39	1.36	3.86×10-5	-4.41
TMEM259	down	0.1	3.32	4.04×10-5	-4.39
HPS6	down	0.15	2.76	4.24×10-5	-4.37
FRG1KP	down	0.02	5.81	4.84×10-5	-4.32
MFSD7	down	0.09	3.54	4.97×10-5	-4.3
MMP24OS	down	0.23	2.1	4.99×10-5	-4.3
CYBA	down	0.17	2.59	5.14×10-5	-4.29
MAPK14	down	0.34	1.54	5.23×10-5	-4.28
STK11	down	0.13	2.99	5.50×10-5	-4.26
DUX4L50	down	0.11	3.14	6.36×10-5	-4.2
AL034417.4	down	0.02	5.45	7.49×10-5	-4.13
TRIM8	down	0.28	1.84	7.58×10-5	-4.12
C7	down	0.03	4.98	7.93×10-5	-4.1
CTSZ	down	0.16	2.63	7.96×10-5	-4.1
BCL7C	down	0.08	3.6	8.12×10-5	-4.09
EHBP1L1	down	0.13	2.91	8.22×10-5	-4.09
IRF2BP1	down	0.03	4.84	8.25×10-5	-4.08
PNRC1	down	0.22	2.19	8.30×10-5	-4.08
TCEA2	down	0.24	2.06	8.87×10-5	-4.05
TTC39C-AS1	down	0.06	4.13	9.13×10-5	-4.04
TMEM203	down	0.07	3.93	9.40×10-5	-4.03
RN7SL655P	down	0.02	5.59	9.92×10-5	-4
DBP	down	0.05	4.26	1.01×10-4	-3.99
MINOS1	down	0.23	2.12	1.07×10-4	-3.97
MACROD1	down	0.04	4.57	1.08×10-4	-3.97
SECTM1	down	0.04	4.78	1.08×10-4	-3.97
PPP1R35	down	0.07	3.8	1.08×10-4	-3.97
CAV1	down	0.01	6.29	1.21×10-4	-3.92
HNRNPAB	down	0.3	1.74	1.25×10-4	-3.9
B3GNT8	down	0.16	2.6	1.31×10-4	-3.88
DIAPH2	down	0.46	1.13	1.34×10-4	-3.87
LMCD1	down	0.03	5.12	1.38×10-4	-3.86
ZNF48	down	0.04	4.71	1.42×10-4	-3.85
RTN1	down	0.14	2.87	1.49×10-4	-3.83
AC037487.2	down	0.13	2.95	1.67×10-4	-3.78
FRAT1	down	0.08	3.68	1.74×10-4	-3.76
AC093323.1	down	0.06	3.95	1.84×10-4	-3.73
SCGB3A1	down	0.02	5.53	1.93×10-4	-3.72
L2HGDH	down	0.1	3.4	2.09×10-4	-3.68
PPP2R5A	down	0.29	1.77	2.14×10-4	-3.67
F8A1	down	0.24	2.03	2.41×10-4	-3.62
RAB32	down	0.29	1.79	2.61×10-4	-3.58
ZXDC	down	0.31	1.69	2.70×10-4	-3.57
GCSAM	down	0.04	4.54	2.72×10-4	-3.56
TOR4A	down	0.21	2.23	2.73×10-4	-3.56
TADA2A	down	0.43	1.22	2.86×10-4	-3.54
PACS1	down	0.28	1.82	3.09×10-4	-3.51
TMEM248	down	0.44	1.19	3.10×10-4	-3.51
TNFRSF10C	down	0.09	3.43	3.57×10-4	-3.45
DGAT1	down	0.16	2.61	3.57×10-4	-3.45
ABHD6	down	0.21	2.28	3.68×10-4	-3.43
SHPRH	down	0.3	1.72	3.76×10-4	-3.42
AC090498.1	down	0.13	2.99	3.87×10-4	-3.41
SRM	down	0.11	3.2	3.89×10-4	-3.41
AC004471.1	down	0.02	5.5	4.12×10-4	-3.39
PANK2	down	0.25	2	4.14×10-4	-3.38
CSF2RBP1	down	0.02	5.95	4.17×10-4	-3.38
RNPEP	down	0.33	1.62	4.20×10-4	-3.38
STUB1	down	0.1	3.28	4.24×10-4	-3.37
CLEC4A	down	0.07	3.79	4.29×10-4	-3.37
LEMD2	down	0.34	1.56	4.48×10-4	-3.35
ZNF688	down	0.11	3.13	4.63×10-4	-3.33
CEBPB	down	0.05	4.47	4.64×10-4	-3.33
ST14	down	0.24	2.07	4.72×10-4	-3.33
RPS20P15	down	0.04	4.68	4.72×10-4	-3.33
HACD2	down	0.37	1.43	4.76×10-4	-3.32
SMYD4	down	0.31	1.67	4.82×10-4	-3.32
AC007342.8	down	0.02	5.74	4.82×10-4	-3.32
ZNF263	down	0.32	1.66	4.98×10-4	-3.3
PHOSPHO1	down	0.19	2.4	4.99×10-4	-3.3
CCDC88B	down	0.3	1.75	5.22×10-4	-3.28
HNRNPRP1	down	0.04	4.68	5.25×10-4	-3.28
CXCR1	down	0.09	3.51	5.27×10-4	-3.28
MDFIC	down	0.25	1.98	5.38×10-4	-3.27
AC048382.1	down	0.02	5.58	5.45×10-4	-3.26
YPEL3	down	0.16	2.66	5.80×10-4	-3.24
AC011466.4	down	0.05	4.29	5.89×10-4	-3.23
AC084024.2	down	0.06	4	6.56×10-4	-3.18
ZNF486	down	0.13	3	6.56×10-4	-3.18
SIAH2	down	0.33	1.59	6.68×10-4	-3.17
UPF1	down	0.38	1.41	6.72×10-4	-3.17
NSUN5P1	down	0.33	1.61	6.78×10-4	-3.17
ARMC10	down	0.19	2.43	6.86×10-4	-3.16
LINGO3	down	0.08	3.73	6.87×10-4	-3.16
SMAP2	down	0.27	1.86	6.87×10-4	-3.16
C7orf71	down	0.03	5.26	6.98×10-4	-3.16
AL513475.1	down	0.11	3.13	6.99×10-4	-3.16
HES6	down	0.09	3.52	7.02×10-4	-3.15
SFXN4	down	0.42	1.26	7.29×10-4	-3.14
TMEM129	down	0.18	2.51	7.31×10-4	-3.14
CBX7	down	0.16	2.65	7.37×10-4	-3.13
TMEM252	down	0.02	5.95	7.43×10-4	-3.13
FZD2	down	0.03	5.03	7.82×10-4	-3.11
FBXL16	down	0.02	5.43	7.85×10-4	-3.11
LMNTD2	down	0.04	4.68	8.22×10-4	-3.08
ANGPTL6	down	0.01	6.27	8.25×10-4	-3.08
TICRR	down	0.08	3.71	8.65×10-4	-3.06
AMFR	down	0.33	1.59	8.69×10-4	-3.06
AL356512.1	down	0.14	2.81	9.26×10-4	-3.03
ATPAF1	down	0.13	2.9	9.55×10-4	-3.02
IKZF1	down	0.38	1.41	9.86×10-4	-3.01
AC016999.1	down	0.02	5.58	9.88×10-4	-3.01
HNRNPA1P5	down	0.02	5.75	1.01×10-3	-2.99
CDIPT	down	0.23	2.1	1.04×10-3	-2.98
B3GALT6	down	0.24	2.06	1.04×10-3	-2.98
YRDC	down	0.29	1.81	1.07×10-3	-2.97
HSPA1A	down	0.17	2.59	1.07×10-3	-2.97
BICRA-AS1	down	0.03	5.25	1.07×10-3	-2.97
CEP104	down	0.28	1.84	1.08×10-3	-2.97
AL139274.2	down	0.06	4.17	1.10×10-3	-2.96
TMEM250	down	0.11	3.24	1.18×10-3	-2.93
RNF166	down	0.29	1.76	1.26×10-3	-2.9
LMO2	down	0.13	2.96	1.27×10-3	-2.9
EHMT2	down	0.28	1.82	1.28×10-3	-2.89
COL18A1	down	0.05	4.3	1.28×10-3	-2.89
RCC1L	down	0.25	1.98	1.30×10-3	-2.89
ARHGAP27	down	0.27	1.89	1.37×10-3	-2.86
RPS7	down	0.26	1.92	1.44×10-3	-2.84
ORAI1	down	0.19	2.38	1.45×10-3	-2.84
MFSD14C	down	0.22	2.18	1.46×10-3	-2.84
TIGD3	down	0.06	4.06	1.49×10-3	-2.83
TMEM185B	down	0.23	2.09	1.49×10-3	-2.83
GPR27	down	0.08	3.58	1.51×10-3	-2.82
FAM210B	down	0.25	1.99	1.56×10-3	-2.81
C19orf18	down	0.11	3.18	1.58×10-3	-2.8
FGD3	down	0.36	1.47	1.59×10-3	-2.8
CFAP69	down	0.02	5.8	1.60×10-3	-2.8
TEX261	down	0.34	1.54	1.61×10-3	-2.79
BICD2	down	0.24	2.05	1.62×10-3	-2.79
PICK1	down	0.14	2.8	1.75×10-3	-2.76
ZNF285	down	0.05	4.27	1.75×10-3	-2.76
AC079416.1	down	0.03	5.18	1.82×10-3	-2.74
APBB1IP	down	0.33	1.6	1.84×10-3	-2.74
HDGFL2	down	0.11	3.21	1.84×10-3	-2.73
PPP1R12C	down	0.48	1.05	1.85×10-3	-2.73
ZDHHC7	down	0.25	2	1.89×10-3	-2.72
IKBIP	down	0.26	1.93	1.89×10-3	-2.72
ABCC10	down	0.29	1.76	1.90×10-3	-2.72
PPIAP22	down	0.27	1.89	1.90×10-3	-2.72
GINS2	down	0.04	4.73	1.92×10-3	-2.72
AC092127.2	down	0.07	3.82	1.97×10-3	-2.7
UBXN7-AS1	down	0.03	4.96	2.02×10-3	-2.69
RN7SL442P	down	0.03	5.28	2.06×10-3	-2.69
IL17RA	down	0.25	2.02	2.11×10-3	-2.67
INPP4A	down	0.4	1.33	2.13×10-3	-2.67
CLTB	down	0.28	1.82	2.15×10-3	-2.67
KCTD3	down	0.09	3.49	2.21×10-3	-2.66
AC007342.9	down	0.01	6.27	2.24×10-3	-2.65
ZNF132	down	0.09	3.54	2.30×10-3	-2.64
RN7SL57P	down	0.06	4.08	2.30×10-3	-2.64
Y_RNA	down	0.05	4.42	2.32×10-3	-2.64
SYCE1L	down	0.05	4.38	2.34×10-3	-2.63
OR52A5	down	0.03	5.02	2.34×10-3	-2.63
FBXO18	down	0.25	1.98	2.35×10-3	-2.63
AC110285.7	down	0.1	3.28	2.38×10-3	-2.62
VAC14	down	0.46	1.14	2.38×10-3	-2.62
SFTPC	down	0	8.67	2.38×10-3	-2.62
AC105137.3	down	0.03	4.9	2.41×10-3	-2.62
PPP1R3D	down	0.19	2.42	2.47×10-3	-2.61
TAF6L	down	0.1	3.27	2.49×10-3	-2.6
LINC02033	down	0.03	5.16	2.50×10-3	-2.6
CRLS1	down	0.2	2.35	2.51×10-3	-2.6
SNTB2	down	0.34	1.57	2.52×10-3	-2.6
LENG9	down	0.02	5.44	2.52×10-3	-2.6
CREBL2	down	0.29	1.81	2.52×10-3	-2.6
INTS3	down	0.42	1.26	2.55×10-3	-2.59
SLC16A3	down	0.2	2.32	2.58×10-3	-2.59
RPS10P16	down	0.1	3.28	2.73×10-3	-2.56
ATAD3A	down	0.34	1.57	2.74×10-3	-2.56
PAQR4	down	0.12	3.04	2.78×10-3	-2.56
NBEAL2	down	0.16	2.63	2.80×10-3	-2.55
AC098591.1	down	0.03	5.2	2.80×10-3	-2.55
AC090286.2	down	0.04	4.49	2.80×10-3	-2.55
TRMT44	down	0.37	1.45	2.82×10-3	-2.55
ATP5B	down	0.4	1.33	2.83×10-3	-2.55
BTNL3	down	0.02	5.82	2.83×10-3	-2.55
TMEM272	down	0.03	5.22	2.83×10-3	-2.55
MRVI1	down	0.17	2.57	2.84×10-3	-2.55
MAP2K2	down	0.42	1.24	2.84×10-3	-2.55
AL391335.1	down	0.04	4.48	2.87×10-3	-2.54
AC016737.1	down	0.04	4.65	2.88×10-3	-2.54
AL391839.1	down	0.03	5.19	2.88×10-3	-2.54
MAP2K4	down	0.31	1.67	2.92×10-3	-2.53
MAP7D1	down	0.39	1.36	2.93×10-3	-2.53
PRKD2	down	0.25	1.98	2.98×10-3	-2.53
AC005476.2	down	0.14	2.82	3.03×10-3	-2.52
AC136475.9	down	0.01	6.48	3.06×10-3	-2.51
NAPSB	down	0.25	2.02	3.20×10-3	-2.49
LTB4R2	down	0.09	3.52	3.21×10-3	-2.49
PTGES2	down	0.23	2.13	3.22×10-3	-2.49
ZNF641	down	0.47	1.08	3.28×10-3	-2.48
NAPSA	down	0.05	4.37	3.29×10-3	-2.48
PPIL6	down	0.08	3.67	3.33×10-3	-2.48
MYL5	down	0.24	2.08	3.33×10-3	-2.48
PTPN9	down	0.35	1.52	3.33×10-3	-2.48
MLYCD	down	0.35	1.5	3.34×10-3	-2.48
PINK1	down	0.15	2.78	3.45×10-3	-2.46
FAR1-IT1	down	0.15	2.72	3.45×10-3	-2.46
DHRS11	down	0.09	3.51	3.46×10-3	-2.46
ZDHHC1	down	0.1	3.3	3.58×10-3	-2.45
MRPS28	down	0.04	4.64	3.63×10-3	-2.44
PGAM5	down	0.18	2.47	3.63×10-3	-2.44
C9orf139	down	0.17	2.56	3.65×10-3	-2.44
EGLN1	down	0.24	2.05	3.69×10-3	-2.43
BTG1	down	0.36	1.48	3.71×10-3	-2.43
AF213884.3	down	0.27	1.87	3.77×10-3	-2.42
MCM3AP	down	0.27	1.9	3.83×10-3	-2.42
CITED4	down	0.08	3.68	3.87×10-3	-2.41
RNF187	down	0.27	1.9	3.92×10-3	-2.41
SH3BP5L	down	0.25	2.03	3.93×10-3	-2.41
AC097634.3	down	0.04	4.59	3.94×10-3	-2.4
MTND5P24	down	0.03	5.08	4.01×10-3	-2.4
ZMYND15	down	0.15	2.71	4.08×10-3	-2.39
TYK2	down	0.28	1.84	4.08×10-3	-2.39
ATG4D	down	0.07	3.92	4.16×10-3	-2.38
AC008753.2	down	0.05	4.37	4.17×10-3	-2.38
OLIG1	down	0.14	2.83	4.20×10-3	-2.38
OAF	down	0.26	1.96	4.21×10-3	-2.38
RHOB	down	0.21	2.23	4.26×10-3	-2.37
FAM212B	down	0.32	1.67	4.34×10-3	-2.36
PHF23	down	0.32	1.63	4.35×10-3	-2.36
RABL6	down	0.32	1.65	4.46×10-3	-2.35
FAM3C	down	0.49	1.02	4.46×10-3	-2.35
IL13RA1	down	0.47	1.09	4.48×10-3	-2.35
PTPRA	down	0.46	1.11	4.50×10-3	-2.35
AL359878.1	down	0.09	3.46	4.58×10-3	-2.34
OTUD1	down	0.23	2.09	4.60×10-3	-2.34
HGH1	down	0.14	2.87	4.62×10-3	-2.334
AL049869.3	down	0.05	4.21	4.68×10-3	-2.33
LYPD8	down	0.03	5.19	4.70×10-3	-2.33
ROBO1	down	0.07	3.78	4.81×10-3	-2.32
TGFBR2	down	0.45	1.16	4.87×10-3	-2.31
EFHC2	down	0.05	4.39	4.98×10-3	-2.3
ST6GALNAC2	down	0.28	1.86	5.08×10-3	-2.29
AC010173.1	down	0.1	3.28	5.12×10-3	-2.29
DNM2	down	0.3	1.72	5.15×10-3	-2.29
SIN3B	down	0.35	1.5	5.15×10-3	-2.29
NREP	down	0.22	2.18	5.18×10-3	-2.29
AURKAIP1	down	0.44	1.18	5.21×10-3	-2.28
COPRS	down	0.15	2.77	5.25×10-3	-2.28
SEMA4B	down	0.25	1.97	5.25×10-3	-2.28
AC119396.1	down	0.16	2.69	5.31×10-3	-2.28
NETO2	down	0.2	2.34	5.32×10-3	-2.27
AC092053.2	down	0.06	4	5.32×10-3	-2.27
TBC1D20	down	0.32	1.67	5.40×10-3	-2.27
REXO4	down	0.41	1.28	5.40×10-3	-2.27
MTHFSD	down	0.33	1.62	5.43×10-3	-2.27
NOMO3	down	0.26	1.97	5.49×10-3	-2.26
TSR3	down	0.07	3.81	5.59×10-3	-2.25
MAPKAP1	down	0.4	1.32	5.76×10-3	-2.24
PARS2	down	0.03	4.99	5.80×10-3	-2.24
SLC25A5-AS1	down	0.13	2.96	5.84×10-3	-2.23
AC093890.1	down	0.02	5.75	5.84×10-3	-2.23
PELI3	down	0.18	2.5	5.85×10-3	-2.23
AC006077.2	down	0.06	3.97	5.86×10-3	-2.23
LPAR2	down	0.3	1.73	6.02×10-3	-2.22
RPL18	down	0.39	1.35	6.27×10-3	-2.2
R3HDM4	down	0.25	2	6.27×10-3	-2.2
ODC1	down	0.39	1.35	6.29×10-3	-2.2
MTOR-AS1	down	0.09	3.52	6.32×10-3	-2.2
CUEDC1	down	0.22	2.21	6.47×10-3	-2.19
WNT5B	down	0.1	3.29	6.50×10-3	-2.19
C11orf65	down	0.16	2.68	6.50×10-3	-2.19
ZNF366	down	0.11	3.2	6.53×10-3	-2.19
MIR4530	down	0.04	4.5	6.54×10-3	-2.18
BFSP1	down	0.03	5	6.57×10-3	-2.18
CEBPA	down	0.11	3.19	6.60×10-3	-2.18
FAM241A	down	0.13	2.89	6.68×10-3	-2.18
AC079174.1	down	0.17	2.52	6.71×10-3	-2.17
LRRC8D	down	0.45	1.15	6.78×10-3	-2.17
AC142384.1	down	0.04	4.65	6.83×10-3	-2.17
AC105749.1	down	0.06	4.01	6.83×10-3	-2.17
GSPT1	down	0.45	1.14	6.88×10-3	-2.16
CCM2	down	0.43	1.22	6.88×10-3	-2.16
LINC00685	down	0.28	1.83	6.88×10-3	-2.16
AP5B1	down	0.25	1.99	6.92×10-3	-2.16
APAF1	down	0.35	1.53	7.04×10-3	-2.15
LRP10	down	0.3	1.72	7.04×10-3	-2.15
ZNF608	down	0.04	4.57	7.10×10-3	-2.15
ADCK2	down	0.23	2.12	7.25×10-3	-2.14
AC093620.1	down	0.04	4.49	7.28×10-3	-2.14
RETN	down	0.21	2.26	7.36×10-3	-2.13
TXNIP	down	0.24	2.07	7.36×10-3	-2.13
YES1P1	down	0.14	2.88	7.40×10-3	-2.13
AL451074.2	down	0.03	5.1	7.41×10-3	-2.13
ZNF696	down	0.13	2.99	7.45×10-3	-2.13
F8A3	down	0.12	3.1	7.56×10-3	-2.12
S100A8	down	0.33	1.59	7.59×10-3	-2.12
INPP5B	down	0.43	1.21	7.68×10-3	-2.11
CXCR2	down	0.15	2.72	7.70×10-3	-2.11
HABP4	down	0.08	3.56	7.87×10-3	-2.1
SLC35F3	down	0.05	4.35	7.87×10-3	-2.1
RPL19	down	0.31	1.67	8.05×10-3	-2.09
ALG1L9P	down	0.05	4.3	8.10×10-3	-2.09
CSNK1A1L	down	0.05	4.33	8.17×10-3	-2.09
NMNAT1	down	0.25	2.02	8.17×10-3	-2.09
AKR1C8P	down	0.02	5.46	8.17×10-3	-2.09
RNF212B	down	0.04	4.62	8.25×10-3	-2.08
ZNF362	down	0.33	1.61	8.41×10-3	-2.08
SH2D4A	down	0.15	2.78	8.45×10-3	-2.07
BCL6-AS1	down	0.26	1.96	8.47×10-3	-2.07
CEACAM6	down	0.09	3.55	8.52×10-3	-2.07
EDA	down	0.09	3.4	8.52×10-3	-2.07
AL391121.1	down	0.25	2.01	8.55×10-3	-2.07
C7orf43	down	0.38	1.39	8.57×10-3	-2.07
TRIM27	down	0.32	1.66	8.57×10-3	-2.07
BRAT1	down	0.28	1.86	8.58×10-3	-2.07
AKAP8L	down	0.15	2.75	8.81×10-3	-2.06
RILP	down	0.29	1.79	8.82×10-3	-2.05
CROCC2	down	0.12	3.1	8.82×10-3	-2.05
SURF1	down	0.35	1.53	8.87×10-3	-2.05
SLC35G2	down	0.14	2.84	8.91×10-3	-2.05
AC114760.2	down	0.29	1.76	8.95×10-3	-2.05
Z73965.1	down	0.02	5.41	9.20×10-3	-2.04
CCDC107	down	0.09	3.54	9.26×10-3	-2.03
AC017015.2	down	0.17	2.54	9.26×10-3	-2.03
KCNQ1	down	0.38	1.38	9.49×10-3	-2.02
EFHD2	down	0.3	1.74	9.81×10-3	-2.01
ZBTB7C	down	0.05	4.35	9.96×10-3	-2
PITPNM1	down	0.36	1.49	1.01×10-2	-2
C9orf84	down	0.12	3.03	1.01×10-2	-2
RARA	down	0.28	1.85	1.01×10-2	-1.99
AL031282.1	down	0.03	5.07	1.02×10-2	-1.99
C1orf228	down	0.23	2.09	1.02×10-2	-1.99
SNX11	down	0.49	1.02	1.03×10-2	-1.99
MRGBP	down	0.19	2.37	1.03×10-2	-1.99
PPP1R12B	down	0.44	1.18	1.03×10-2	-1.99
PDZK1P1	down	0.05	4.39	1.03×10-2	-1.99
ARHGEF40	down	0.3	1.73	1.04×10-2	-1.98
C1orf127	down	0.09	3.5	1.04×10-2	-1.98
HOMEZ	down	0.25	2.02	1.06×10-2	-1.98
WNT3	down	0.03	5.21	1.06×10-2	-1.98
MTND6P5	down	0.11	3.24	1.07×10-2	-1.97
UBN1	down	0.49	1.04	1.08×10-2	-1.97
AC034234.1	down	0.05	4.32	1.09×10-2	-1.96
TMEM202-AS1	down	0.15	2.69	1.09×10-2	-1.96
F2RL1	down	0.29	1.77	1.10×10-2	-1.96
RWDD3	down	0.06	4.06	1.10×10-2	-1.96
PRICKLE2	down	0.02	5.73	1.10×10-2	-1.96
LARP4P	down	0.03	5.03	1.10×10-2	-1.96
AC008277.2	down	0.04	4.82	1.10×10-2	-1.96
STK32C	down	0.33	1.61	1.10×10-2	-1.96
MBP	down	0.49	1.01	1.12×10-2	-1.95
CFHR5	down	0.03	5.32	1.13×10-2	-1.95
TMEM102	down	0.08	3.58	1.13×10-2	-1.95
AL035407.2	down	0.01	6.08	1.14×10-2	-1.94
SPDYE2	down	0.5	1.01	1.14×10-2	-1.94
RGS19	down	0.37	1.45	1.16×10-2	-1.94
KCNQ1OT1	down	0.48	1.05	1.16×10-2	-1.94
OTX1	down	0.02	5.68	1.19×10-2	-1.92
KCNMA1	down	0.07	3.78	1.20×10-2	-1.92
AC011405.1	down	0.16	2.65	1.20×10-2	-1.92
CNOT11	down	0.39	1.36	1.21×10-2	-1.92
AC015920.1	down	0.03	5.27	1.21×10-2	-1.92
FAM110A	down	0.37	1.44	1.21×10-2	-1.92
PEX6	down	0.25	2.02	1.23×10-2	-1.91
SNX3	down	0.46	1.11	1.23×10-2	-1.91
OGFR	down	0.19	2.38	1.24×10-2	-1.91
C11orf96	down	0.04	4.72	1.26×10-2	-1.9
RGMA	down	0.06	4.16	1.27×10-2	-1.9
TMEM91	down	0.42	1.24	1.30×10-2	-1.89
CBR4	down	0.4	1.32	1.30×10-2	-1.89
LINC00896	down	0.03	4.91	1.30×10-2	-1.89
SPRY3	down	0.04	4.65	1.30×10-2	-1.89
PIK3CD	down	0.38	1.38	1.30×10-2	-1.89
Metazoa_SRP	down	0.04	4.55	1.30×10-2	-1.88
VARS	down	0.32	1.65	1.31×10-2	-1.88
RASSF1	down	0.42	1.24	1.31×10-2	-1.88
PREB	down	0.44	1.18	1.31×10-2	-1.88
PA2G4P6	down	0.28	1.85	1.31×10-2	-1.88
SLC37A2	down	0.29	1.78	1.32×10-2	-1.88
SNRNP70	down	0.14	2.8	1.32×10-2	-1.88
S1PR4	down	0.21	2.22	1.33×10-2	-1.88
ABI3	down	0.38	1.41	1.34×10-2	-1.87
IER5	down	0.2	2.36	1.34×10-2	-1.87
RANBP10	down	0.37	1.43	1.35×10-2	-1.87
AC015921.1	down	0.03	5.18	1.36×10-2	-1.87
TBC1D2	down	0.4	1.32	1.37×10-2	-1.86
CCDC144A	down	0.07	3.74	1.38×10-2	-1.86
C6orf229	down	0.04	4.82	1.41×10-2	-1.85
ADPGK-AS1	down	0.18	2.47	1.42×10-2	-1.85
FAM78A	down	0.24	2.07	1.42×10-2	-1.85
AC244021.1	down	0.04	4.48	1.44×10-2	-1.84
PIBF1	down	0.49	1.02	1.44×10-2	-1.84
EBPL	down	0.16	2.63	1.46×10-2	-1.83
MIR4480	down	0.07	3.8	1.47×10-2	-1.83
RPL23AP50	down	0.05	4.26	1.48×10-2	-1.83
U62317.2	down	0.28	1.83	1.48×10-2	-1.83
GLRX5	down	0.17	2.55	1.49×10-2	-1.83
ZSWIM3	down	0.12	3.1	1.49×10-2	-1.83
ZBTB22	down	0.24	2.05	1.50×10-2	-1.82
TRIB1	down	0.33	1.59	1.51×10-2	-1.82
C17orf97	down	0.06	4.03	1.51×10-2	-1.82
CAPN10	down	0.17	2.53	1.52×10-2	-1.82
NHS-AS1	down	0.02	5.34	1.52×10-2	-1.82
AP000253.1	down	0.03	4.96	1.53×10-2	-1.82
SNX18	down	0.38	1.4	1.53×10-2	-1.81
PRR34-AS1	down	0.07	3.94	1.54×10-2	-1.81
TFDP1	down	0.38	1.39	1.54×10-2	-1.81
ZNF599	down	0.16	2.62	1.54×10-2	-1.81
AL691432.2	down	0.16	2.65	1.55×10-2	-1.81
FAM156B	down	0.22	2.18	1.57×10-2	-1.81
TLN1	down	0.4	1.32	1.57×10-2	-1.8
GTPBP6	down	0.28	1.85	1.61×10-2	-1.79
AC008736.1	down	0.09	3.51	1.62×10-2	-1.79
AC093752.2	down	0.11	3.25	1.63×10-2	-1.79
NRXN1	down	0.1	3.31	1.64×10-2	-1.79
SLC25A6	down	0.31	1.67	1.66×10-2	-1.78
MTND4P22	down	0.01	6.18	1.66×10-2	-1.78
LRRC75A	down	0.18	2.5	1.66×10-2	-1.78
GPR153	down	0.02	5.45	1.66×10-2	-1.78
IGF2R	down	0.42	1.25	1.66×10-2	-1.78
AC007285.1	down	0.13	2.92	1.67×10-2	-1.78
TYROBP	down	0.43	1.21	1.68×10-2	-1.77
GNAI2	down	0.32	1.64	1.68×10-2	-1.77
CROCCP2	down	0.36	1.46	1.68×10-2	-1.77
ISLR	down	0.03	5.22	1.69×10-2	-1.77
INCENP	down	0.12	3.09	1.69×10-2	-1.77
LINC01973	down	0.1	3.35	1.72×10-2	-1.76
BX284668.6	down	0.03	4.87	1.73×10-2	-1.76
ZNF343	down	0.15	2.7	1.77×10-2	-1.75
AL109610.1	down	0.02	5.45	1.77×10-2	-1.75
GPM6A	down	0.09	3.52	1.79×10-2	-1.75
FLOT2	down	0.38	1.41	1.82×10-2	-1.74
TMEM268	down	0.5	1	1.82×10-2	-1.74
AC011825.2	down	0.12	3.02	1.83×10-2	-1.74
AC092329.4	down	0.17	2.54	1.83×10-2	-1.74
SYNE4	down	0.05	4.35	1.84×10-2	-1.73
AL928970.1	down	0.06	4.1	1.84×10-2	-1.73
SYT17	down	0.21	2.24	1.84×10-2	-1.73
CDKN2D	down	0.39	1.36	1.85×10-2	-1.73
TMEM127	down	0.45	1.16	1.85×10-2	-1.73
CC2D1A	down	0.43	1.22	1.87×10-2	-1.73
AC124319.2	down	0.08	3.6	1.88×10-2	-1.73
UAP1L1	down	0.39	1.36	1.88×10-2	-1.73
CLSTN1	down	0.29	1.79	1.89×10-2	-1.72
PAQR8	down	0.2	2.32	1.90×10-2	-1.72
C2CD2L	down	0.3	1.75	1.92×10-2	-1.72
AC006270.2	down	0.04	4.81	1.92×10-2	-1.72
ARHGAP30	down	0.46	1.11	1.93×10-2	-1.71
PYGO2	down	0.29	1.76	1.95×10-2	-1.71
RNA5SP493	down	0.11	3.15	1.95×10-2	-1.71
AC026402.1	down	0.04	4.75	1.96×10-2	-1.71
ARMC7	down	0.37	1.42	1.97×10-2	-1.71
AL596247.1	down	0.04	4.61	1.99×10-2	-1.7
SPI1	down	0.25	1.98	1.99×10-2	-1.7
SSBP4	down	0.27	1.86	2.04×10-2	-1.69
SLC4A2	down	0.19	2.42	2.05×10-2	-1.69
RARSP1	down	0.02	5.73	2.07×10-2	-1.68
LINC00643	down	0.03	5.21	2.09×10-2	-1.68
AL136038.4	down	0.03	4.97	2.09×10-2	-1.68
KCTD9P1	down	0.11	3.19	2.10×10-2	-1.68
FAM43A	down	0.12	3.06	2.12×10-2	-1.67
THAP11	down	0.19	2.38	2.13×10-2	-1.67
FGD2	down	0.38	1.38	2.15×10-2	-1.67
SENP8	down	0.16	2.64	2.15×10-2	-1.67
CARS2	down	0.41	1.27	2.16×10-2	-1.67
TTLL12	down	0.28	1.84	2.17×10-2	-1.66
DHRS13	down	0.15	2.69	2.18×10-2	-1.66
MYPOP	down	0.08	3.71	2.19×10-2	-1.66
MINDY1	down	0.34	1.55	2.20×10-2	-1.66
ZNF252P-AS1	down	0.07	3.8	2.22×10-2	-1.65
CXCL17	down	0.05	4.37	2.22×10-2	-1.65
RASGRP2	down	0.36	1.48	2.23×10-2	-1.65
SHROOM1	down	0.16	2.69	2.23×10-2	-1.65
POLD4	down	0.42	1.24	2.24×10-2	-1.65
LINC01126	down	0.14	2.88	2.24×10-2	-1.65
IGFLR1	down	0.29	1.79	2.26×10-2	-1.65
AC083806.2	down	0.04	4.78	2.26×10-2	-1.65
GPC2	down	0.03	5.01	2.27×10-2	-1.64
ENO1-IT1	down	0.17	2.55	2.27×10-2	-1.64
LINC01003	down	0.14	2.79	2.31×10-2	-1.64
AC136475.3	down	0.08	3.68	2.32×10-2	-1.64
RNF123	down	0.39	1.36	2.33×10-2	-1.63
SLC1A5	down	0.25	2.02	2.35×10-2	-1.63
AL157402.2	down	0.41	1.28	2.37×10-2	-1.63
RIPK4	down	0.04	4.78	2.37×10-2	-1.62
ADGRA2	down	0.09	3.51	2.38×10-2	-1.62
RNF40	down	0.3	1.72	2.38×10-2	-1.62
GIMAP8	down	0.22	2.16	2.38×10-2	-1.62
DALRD3	down	0.38	1.38	2.38×10-2	-1.62
RPL31	down	0.34	1.55	2.39×10-2	-1.62
CYP4V2	down	0.28	1.84	2.39×10-2	-1.62
PIP4P1	down	0.48	1.07	2.39×10-2	-1.62
SRPX2	down	0.03	4.95	2.39×10-2	-1.62
AC022382.1	down	0.06	4.13	2.42×10-2	-1.62
TTLL11	down	0.14	2.87	2.43×10-2	-1.61
MEF2B	down	0.04	4.82	2.45×10-2	-1.61
TBC1D10B	down	0.34	1.57	2.45×10-2	-1.61
AC006205.1	down	0.04	4.67	2.46×10-2	-1.61
AMBN	down	0.04	4.74	2.46×10-2	-1.61
EIF2AK1	down	0.36	1.48	2.47×10-2	-1.61
PITPNC1	down	0.47	1.1	2.47×10-2	-1.61
AL773545.3	down	0.15	2.72	2.47×10-2	-1.61
NDUFB1	down	0.37	1.42	2.48×10-2	-1.61
AL161421.1	down	0.17	2.59	2.48×10-2	-1.61
PLEKHG3	down	0.35	1.5	2.48×10-2	-1.61
AK7	down	0.07	3.86	2.48×10-2	-1.61
NEBL	down	0.06	4.14	2.49×10-2	-1.6
XRCC1	down	0.45	1.16	2.51×10-2	-1.6
SLC52A2	down	0.22	2.17	2.51×10-2	-1.6
CHRD	down	0.03	5.06	2.52×10-2	-1.6
SFXN5	down	0.4	1.33	2.53×10-2	-1.6
DNAJC14	down	0.35	1.53	2.54×10-2	-1.6
ZNF770	down	0.42	1.26	2.54×10-2	-1.59
SNORD70	down	0.04	4.73	2.54×10-2	-1.59
UCK1	down	0.39	1.36	2.57×10-2	-1.59
RGS14	down	0.26	1.96	2.58×10-2	-1.59
CCNK	down	0.3	1.75	2.58×10-2	-1.59
FAM3C2	down	0.21	2.22	2.58×10-2	-1.59
BLOC1S4	down	0.19	2.39	2.58×10-2	-1.59
ZNF876P	down	0.02	5.73	2.58×10-2	-1.59
EZH1	down	0.46	1.13	2.59×10-2	-1.59
PIK3CD-AS2	down	0.12	3.02	2.59×10-2	-1.59
EGFL6	down	0.05	4.4	2.59×10-2	-1.59
PLN	down	0.11	3.17	2.62×10-2	-1.58
CENPA	down	0.08	3.56	2.62×10-2	-1.58
LINC00654	down	0.09	3.48	2.62×10-2	-1.58
AL359643.3	down	0.09	3.44	2.63×10-2	-1.58
TMEM100	down	0.04	4.5	2.63×10-2	-1.58
RUNX1T1	down	0.07	3.92	2.63×10-2	-1.58
Metazoa_SRP	down	0.38	1.38	2.67×10-2	-1.57
SLC10A3	down	0.42	1.25	2.68×10-2	-1.57
ODAPH	down	0.02	5.33	2.68×10-2	-1.57
CASTOR2	down	0.06	4.17	2.68×10-2	-1.57
ANKFY1	down	0.49	1.02	2.68×10-2	-1.57
PEG3	down	0.05	4.47	2.68×10-2	-1.57
AL158211.5	down	0.12	3.03	2.68×10-2	-1.57
RNF139	down	0.37	1.44	2.70×10-2	-1.57
KCNE1	down	0.38	1.4	2.70×10-2	-1.57
MBLAC1	down	0.08	3.56	2.70×10-2	-1.57
RNA5SP82	down	0.04	4.61	2.70×10-2	-1.57
CAMK1	down	0.16	2.65	2.70×10-2	-1.57
NELFA	down	0.45	1.15	2.70×10-2	-1.57
LENG8	down	0.4	1.33	2.74×10-2	-1.56
SAC3D1	down	0.15	2.7	2.74×10-2	-1.56
BOP1	down	0.24	2.04	2.74×10-2	-1.56
PRKCQ-AS1	down	0.08	3.61	2.76×10-2	-1.56
MYH11	down	0.4	1.31	2.78×10-2	-1.56
FGF12-AS3	down	0.03	4.87	2.79×10-2	-1.55
MIR7845	down	0.07	3.76	2.79×10-2	-1.55
GABRB1	down	0.02	5.58	2.80×10-2	-1.55
PHLDA3	down	0.04	4.64	2.81×10-2	-1.55
C19orf12	down	0.25	1.97	2.81×10-2	-1.55
HJURP	down	0.08	3.66	2.82×10-2	-1.55
DIO2-AS1	down	0.07	3.81	2.84×10-2	-1.55
AL928711.1	down	0.42	1.24	2.85×10-2	-1.55
SERPINA11	down	0.04	4.65	2.85×10-2	-1.55
LINC01091	down	0.04	4.52	2.85×10-2	-1.55
PARP2	down	0.37	1.42	2.86×10-2	-1.54
TSPYL5	down	0.22	2.17	2.86×10-2	-1.54
AC019080.3	down	0.06	3.99	2.86×10-2	-1.54
MFSD5	down	0.32	1.63	2.87×10-2	-1.54
AC243732.1	down	0.1	3.33	2.88×10-2	-1.54
IVD	down	0.34	1.54	2.88×10-2	-1.54
NENF	down	0.12	3.07	2.88×10-2	-1.54
LRRC18	down	0.09	3.42	2.88×10-2	-1.54
DCTN1	down	0.34	1.54	2.88×10-2	-1.54
IQCE	down	0.37	1.43	2.89×10-2	-1.54
AC009961.3	down	0.04	4.67	2.89×10-2	-1.54
AC104170.1	down	0.03	5.27	2.89×10-2	-1.54
SCLY	down	0.18	2.47	2.89×10-2	-1.54
CDC34	down	0.23	2.1	2.90×10-2	-1.54
FAM122A	down	0.33	1.6	2.91×10-2	-1.54
LRFN1	down	0.09	3.45	2.91×10-2	-1.54
AC007613.1	down	0.34	1.55	2.92×10-2	-1.54
ALG9-IT1	down	0.04	4.74	2.92×10-2	-1.54
FAM86HP	down	0.06	4.18	2.92×10-2	-1.53
EDC4	down	0.2	2.3	2.92×10-2	-1.53
ZNF574	down	0.29	1.8	2.93×10-2	-1.53
TTYH1	down	0.13	2.93	2.93×10-2	-1.53
TRANK1	down	0.34	1.55	2.93×10-2	-1.53
EEF1DP3	down	0.46	1.12	2.94×10-2	-1.53
CCNJL	down	0.08	3.66	2.94×10-2	-1.53
PROK2	down	0.27	1.9	2.94×10-2	-1.53
PEX11G	down	0.4	1.34	2.95×10-2	-1.53
AC009086.3	down	0.16	2.6	2.95×10-2	-1.53
PKN1	down	0.42	1.24	2.95×10-2	-1.53
RNF126	down	0.36	1.46	2.95×10-2	-1.53
AL158071.4	down	0.11	3.24	2.96×10-2	-1.53
ASH2LP3	down	0.02	5.42	3.02×10-2	-1.52
FAM215A	down	0.02	5.44	3.04×10-2	-1.52
RPL39	down	0.17	2.53	3.04×10-2	-1.52
AC131280.1	down	0.09	3.49	3.08×10-2	-1.51
NOD1	down	0.46	1.13	3.08×10-2	-1.51
IRF5	down	0.36	1.47	3.08×10-2	-1.51
RIBC1	down	0.08	3.61	3.09×10-2	-1.51
C6orf47	down	0.36	1.48	3.11×10-2	-1.51
GTF2IRD2B	down	0.4	1.33	3.11×10-2	-1.51
SIGLEC16	down	0.16	2.64	3.14×10-2	-1.5
HMGB1P8	down	0.12	3	3.14×10-2	-1.5
LSR	down	0.16	2.69	3.14×10-2	-1.5
FAM8A1	down	0.41	1.27	3.15×10-2	-1.5
ESD	down	0.37	1.43	3.15×10-2	-1.5
PPTC7	down	0.5	1	3.18×10-2	-1.5
AL589666.2	down	0.05	4.25	3.18×10-2	-1.5
AC138207.4	down	0.23	2.11	3.22×10-2	-1.49
FRG1-DT	down	0.09	3.47	3.23×10-2	-1.49
FAM220A	down	0.3	1.72	3.24×10-2	-1.49
AC007278.2	down	0.07	3.87	3.24×10-2	-1.49
IQCH	down	0.07	3.92	3.25×10-2	-1.49
PTP4A2	down	0.37	1.45	3.27×10-2	-1.49
LRCH4	down	0.13	2.89	3.27×10-2	-1.49
RNU6-509P	down	0.04	4.79	3.27×10-2	-1.49
RPAP2	down	0.45	1.14	3.29×10-2	-1.48
AC116021.1	down	0.09	3.5	3.29×10-2	-1.48
CLDN18	down	0.03	5.3	3.30×10-2	-1.48
AC069544.1	down	0.12	3.06	3.31×10-2	-1.48
CHTF8	down	0.3	1.73	3.34×10-2	-1.48
AC092287.1	down	0.19	2.43	3.35×10-2	-1.47
AC138393.3	down	0.07	3.74	3.36×10-2	-1.47
ADAMTS2	down	0.04	4.79	3.36×10-2	-1.47
TBC1D13	down	0.26	1.93	3.36×10-2	-1.47
MMP17	down	0.3	1.75	3.38×10-2	-1.47
CDH6	down	0.09	3.55	3.38×10-2	-1.47
TSGA10IP	down	0.18	2.5	3.40×10-2	-1.47
AC006023.1	down	0.03	4.86	3.41×10-2	-1.47
RRS1	down	0.39	1.36	3.42×10-2	-1.47
HIST4H4	down	0.14	2.84	3.42×10-2	-1.47
POU5F1P3	down	0.15	2.78	3.43×10-2	-1.47
EPHB3	down	0.13	2.96	3.44×10-2	-1.46
AL157838.1	down	0.08	3.66	3.45×10-2	-1.46
SLC2A12	down	0.03	4.89	3.46×10-2	-1.46
TAGLN	down	0.32	1.64	3.46×10-2	-1.46
AC068473.1	down	0.04	4.6	3.47×10-2	-1.46
Z82243.1	down	0.2	2.35	3.47×10-2	-1.46
MIB2	down	0.24	2.05	3.48×10-2	-1.46
SGPP1	down	0.28	1.82	3.48×10-2	-1.46
CHRM2	down	0.03	5.17	3.49×10-2	-1.46
RXFP2	down	0.22	2.2	3.50×10-2	-1.46
HEBP2	down	0.35	1.53	3.52×10-2	-1.45
AC007738.1	down	0.03	4.89	3.53×10-2	-1.45
AL136320.1	down	0.24	2.09	3.55×10-2	-1.45
COL6A2	down	0.14	2.83	3.55×10-2	-1.45
DCAF12	down	0.46	1.13	3.57×10-2	-1.45
KCNH7	down	0.14	2.84	3.57×10-2	-1.45
STIM2	down	0.44	1.19	3.58×10-2	-1.45
AC009090.3	down	0.05	4.26	3.59×10-2	-1.44
MOBP	down	0.12	3.01	3.60×10-2	-1.44
DRD3	down	0.03	4.84	3.60×10-2	-1.44
AC105114.1	down	0.03	5.27	3.60×10-2	-1.44
MMP13	down	0.04	4.83	3.60×10-2	-1.44
GLI4	down	0.2	2.31	3.61×10-2	-1.44
PGAM1P11	down	0.07	3.86	3.63×10-2	-1.44
AC013460.1	down	0.02	5.33	3.64×10-2	-1.44
TLR6	down	0.38	1.41	3.65×10-2	-1.44
RN7SKP134	down	0.03	4.96	3.67×10-2	-1.44
AC010894.3	down	0.11	3.22	3.67×10-2	-1.44
ENTPD3	down	0.07	3.87	3.67×10-2	-1.43
ACTA2	down	0.3	1.73	3.69×10-2	-1.43
AATBC	down	0.32	1.65	3.69×10-2	-1.43
HDGF	down	0.36	1.48	3.69×10-2	-1.43
RNVU1-19	down	0.26	1.96	3.69×10-2	-1.43
MIR4734	down	0.09	3.42	3.72×10-2	-1.43
MYO15A	down	0.25	2.02	3.75×10-2	-1.43
SLC12A9	down	0.18	2.51	3.75×10-2	-1.43
ARID3A	down	0.4	1.32	3.78×10-2	-1.42
C9orf66	down	0.35	1.52	3.79×10-2	-1.42
ZNF224	down	0.49	1.02	3.80×10-2	-1.42
CHST2	down	0.39	1.35	3.81×10-2	-1.42
RPS14P4	down	0.08	3.64	3.83×10-2	-1.42
SOWAHD	down	0.2	2.34	3.91×10-2	-1.41
AL354726.1	down	0.04	4.69	3.91×10-2	-1.41
CLCN7	down	0.2	2.3	3.91×10-2	-1.41
AL161785.1	down	0.25	2	3.93×10-2	-1.41
FAM207A	down	0.43	1.22	3.94×10-2	-1.4
TMUB1	down	0.27	1.91	3.95×10-2	-1.4
ATAD3C	down	0.09	3.45	3.97×10-2	-1.4
FBXO33	down	0.4	1.31	3.98×10-2	-1.4
GYPE	down	0.06	4.12	3.99×10-2	-1.4
GSTA2	down	0.02	5.55	4.01×10-2	-1.4
GYPB	down	0.05	4.34	4.01×10-2	-1.4
CTDP1	down	0.29	1.79	4.01×10-2	-1.4
AL161911.1	down	0.11	3.21	4.01×10-2	-1.4
KIAA2013	down	0.39	1.36	4.02×10-2	-1.4
INHBB	down	0.03	4.99	4.02×10-2	-1.4
TMEM229B	down	0.22	2.17	4.02×10-2	-1.4
PMS2P3	down	0.3	1.76	4.05×10-2	-1.39
MYLIP	down	0.47	1.1	4.07×10-2	-1.39
LINC02547	down	0.02	5.46	4.07×10-2	-1.39
LINC00575	down	0.03	5.2	4.11×10-2	-1.39
FLI1	down	0.41	1.27	4.11×10-2	-1.39
AP002892.2	down	0.06	4.1	4.12×10-2	-1.38
AC107959.3	down	0.04	4.53	4.14×10-2	-1.38
COX5A	down	0.45	1.16	4.14×10-2	-1.38
EYS	down	0.34	1.54	4.14×10-2	-1.38
CPTP	down	0.1	3.3	4.15×10-2	-1.38
RALY-AS1	down	0.26	1.94	4.16×10-2	-1.38
ZSWIM9	down	0.1	3.31	4.18×10-2	-1.38
UBE2S	down	0.25	1.97	4.19×10-2	-1.38
CPT2	down	0.42	1.25	4.19×10-2	-1.38
SPIDR	down	0.47	1.1	4.19×10-2	-1.38
ADGRB3	down	0.15	2.77	4.20×10-2	-1.38
TMCO6	down	0.47	1.1	4.20×10-2	-1.38
CDK5R1	down	0.15	2.77	4.20×10-2	-1.38
TET1	down	0.11	3.22	4.21×10-2	-1.38
CCDC88C	down	0.37	1.43	4.21×10-2	-1.38
KLHL17	down	0.21	2.26	4.23×10-2	-1.37
FGF14	down	0.04	4.83	4.27×10-2	-1.37
AC022400.2	down	0.05	4.3	4.27×10-2	-1.37
CCDC175	down	0.14	2.84	4.28×10-2	-1.37
MIR7850	down	0.03	5.27	4.28×10-2	-1.37
AC016542.3	down	0.17	2.54	4.29×10-2	-1.37
GAPDHP60	down	0.08	3.72	4.31×10-2	-1.37
SH2B2	down	0.29	1.77	4.31×10-2	-1.37
TRAPPC12-AS1	down	0.1	3.29	4.32×10-2	-1.36
MAGEF1	down	0.2	2.3	4.32×10-2	-1.36
MYO1F	down	0.5	1.01	4.33×10-2	-1.36
GAS2L1	down	0.22	2.18	4.33×10-2	-1.36
LRRC25	down	0.45	1.14	4.34×10-2	-1.36
PPFIA4	down	0.24	2.06	4.36×10-2	-1.36
CFAP47	down	0.1	3.37	4.36×10-2	-1.36
STARD7	down	0.44	1.2	4.37×10-2	-1.36
MIR629	down	0.06	4.16	4.38×10-2	-1.36
SUN2	down	0.47	1.08	4.39×10-2	-1.36
AC022211.4	down	0.06	4.16	4.39×10-2	-1.36
FASTK	down	0.45	1.15	4.40×10-2	-1.36
AC109597.1	down	0.19	2.43	4.42×10-2	-1.35
GNB2	down	0.47	1.09	4.43×10-2	-1.35
SUSD5	down	0.07	3.84	4.43×10-2	-1.35
AC034236.2	down	0.11	3.23	4.43×10-2	-1.35
OR5B15P	down	0.03	5.05	4.44×10-2	-1.35
FUT7	down	0.19	2.4	4.45×10-2	-1.35
FAF1	down	0.4	1.34	4.47×10-2	-1.35
RTEL1P1	down	0.11	3.2	4.47×10-2	-1.35
RHOBTB2	down	0.43	1.2	4.48×10-2	-1.35
FAM131A	down	0.46	1.11	4.48×10-2	-1.35
OR7E140P	down	0.36	1.47	4.48×10-2	-1.35
MAN1B1-AS1	down	0.26	1.93	4.49×10-2	-1.35
HCG14	down	0.07	3.85	4.50×10-2	-1.35
AIP	down	0.37	1.42	4.52×10-2	-1.34
SEPHS2	down	0.28	1.82	4.57×10-2	-1.34
AC007370.2	down	0.02	5.34	4.57×10-2	-1.34
ADAMTS20	down	0.05	4.23	4.59×10-2	-1.34
ICAM3	down	0.23	2.14	4.61×10-2	-1.34
MAVS	down	0.4	1.31	4.61×10-2	-1.34
ZSCAN5C	down	0.03	5.24	4.61×10-2	-1.34
AC005972.1	down	0.14	2.88	4.61×10-2	-1.34
MKRN1	down	0.42	1.27	4.63×10-2	-1.33
ZFPM2	down	0.1	3.3	4.65×10-2	-1.33
MGAT4B	down	0.16	2.64	4.65×10-2	-1.33
ZNF208	down	0.14	2.81	4.67×10-2	-1.33
TOP3B	down	0.11	3.25	4.71×10-2	-1.33
AP003168.1	down	0.07	3.85	4.72×10-2	-1.33
RNF31	down	0.23	2.12	4.72×10-2	-1.33
BRSK2	down	0.11	3.21	4.74×10-2	-1.32
CBFA2T3	down	0.43	1.23	4.77×10-2	-1.32
CGNL1	down	0.12	3.12	4.77×10-2	-1.32
NIT1	down	0.43	1.21	4.77×10-2	-1.32
AC092117.2	down	0.24	2.08	4.77×10-2	-1.32
RNF222	down	0.04	4.76	4.77×10-2	-1.32
POU2F2	down	0.44	1.18	4.78×10-2	-1.32
DUSP22	down	0.49	1.02	4.78×10-2	-1.32
LINC00444	down	0.08	3.62	4.78×10-2	-1.32
[truncated: 31 more rows]
