# Supplementary material for: Gene Expression Analysis Suggests Immunological Changes of Peripheral Blood Monocytes in the Progression of Patients With Coronary Artery Disease
Source: Front Genet. 2021 Mar 11;12:641117. doi: 10.3389/fgene.2021.641117 (PMC7990797; doi:10.3389/fgene.2021.641117)
Supplement: Supplementary Table 4 — 98 differentially expressed genes in different stages of coronary artery disease patients. [file Table_4.XLSX]

## Sheet: Supplementary Table 4
Supplementary Table 4. 98 differentially expressed genes in different stages of coronary artery disease patients
Genes	Up/Down	ICL vs NCA		AMI vs NCA
		Fold change	lgFDR	Fold change	lgFDR
PLAUR	up	5.26	-1.38	7.23	-3.83
MAMLD1	up	37.42	-1.58	264.8	-1.65
PHLDB1	up	12.4	-1.7	19.02	-2.6
SLAMF7	up	4.89	-1.32	15.73	-3.64
HSPA5	up	4.62	-1.3	42.73	-8.79
NNAT	up	265.06	-1.75	167.43	-3.88
MAPK6	up	4.75	-1.34	9.26	-4.52
TRAF4	up	5.9	-1.79	7.33	-2.38
SYNJ2	up	7.73	-1.79	15.58	-4.2
RGS1	up	6.75	-1.87	8.48	-2.99
LGMN	up	4.62	-1.59	7.85	-3.8
ACOD1	up	31.91	-1.97	77.35	-5.42
DOT1L	up	3.51	-1.38	3.2	-1.3
TWISTNB	up	3.73	-1.7	6.82	-5.13
CSF3	up	530.34	-2.13	686.44	-3.23
EHD1	up	3.81	-1.34	3.62	-1.4
IL23A	up	24.61	-2.26	205.84	-8.89
CD83	up	6.57	-1.44	9.78	-3.03
IL1A	up	28.87	-1.87	129.09	-6.67
CCL20	up	38.27	-1.87	94.1	-6.06
CCRL2	up	8.2	-1.74	46.14	-7.15
LY9	up	2.84	-1.79	9.04	-3.05
BATF3	up	5.92	-1.57	7.58	-2.18
SDC4	up	5.47	-1.42	16.34	-4.68
SNAI1	up	5.12	-1.67	4.55	-2.04
CDKN1A	up	3.68	-1.78	3.26	-2.23
TRIP10	up	9.05	-1.54	29.11	-3.65
CCR7	up	13.07	-1.68	70.57	-6.3
ZNF331	up	3.75	-1.71	3.47	-2.34
BEX1	up	60.17	-1.87	18.19	-1.63
IRAK2	up	13.83	-1.76	45.27	-4.99
SLC43A3	up	3.87	-1.44	4.52	-2.41
ITGAV	up	2.96	-1.32	10.11	-3.51
GPR84	up	7.49	-1.72	13.23	-3.92
PTGES	up	10.45	-1.92	37.57	-5.45
IL18	up	6.89	-1.75	22.31	-4.89
BTG3	up	4.94	-1.35	9.69	-3.71
MMP14	up	2.95	-1.32	8.92	-2.84
RALGDS	up	5.96	-1.52	7.52	-2.88
NLRP3	up	5.42	-1.36	7.87	-3.02
ZC3H12A	up	6.56	-1.97	4.24	-1.38
SEMA6B	up	10.3	-2.26	23.07	-4.59
MFSD2A	up	3.93	-1.32	10.47	-3.48
CLIC4	up	3.21	-1.35	13.53	-5.46
NIPAL4	up	25.7	-1.74	38.63	-3.82
OLR1	up	15.28	-1.79	44.16	-4.38
DDIT3	up	6.81	-1.79	16.13	-6.63
PHLDA2	up	6.73	-2.13	6.7	-3.2
GPR132	up	5.66	-1.77	6.56	-2.48
MAFF	up	8.43	-1.79	7.43	-2.43
ZNF267	up	5.09	-1.56	7.23	-3.4
NCR3LG1	up	7.73	-1.42	47.16	-4.56
IDO2	up	14.67	-1.9	31.73	-3.18
LAMB3	up	5.5	-1.4	8.62	-2.61
SERPINB2	up	28.67	-1.85	62.57	-6.28
LEKR1	up	14.06	-2.26	5.2	-2.54
GPX3	up	5.86	-1.58	6.72	-2.67
AL592429.1	up	4.41	-1.5	5.06	-2.98
PRR29	up	2.97	-1.57	2.03	-1.8
PA2G4P4	up	4.98	-1.79	9.04	-3.96
THAP9-AS1	up	3.62	-1.35	5.39	-3.28
AC025580.2	up	13.12	-1.41	37.61	-4.99
AC012181.2	up	4.79	-1.4	6.18	-2.5
MIR4425	up	5.47	-2.13	3.62	-1.45
AL031590.1	up	8.68	-1.47	30.36	-5.15
PHF23	down	0.46	-1.3	0.32	-2.36
PPP2R5A	down	0.4	-1.71	0.29	-3.67
MARK2	down	0.29	-2.02	0.17	-7.36
SMAP2	down	0.44	-1.4	0.27	-3.16
MAPK14	down	0.4	-2.26	0.34	-4.28
RAD23B	down	0.43	-1.4	0.26	-7.15
PANK2	down	0.31	-3.25	0.25	-3.38
S1PR4	down	0.34	-1.79	0.21	-1.88
LMO2	down	0.2	-1.79	0.13	-2.9
EGLN1	down	0.34	-1.79	0.24	-2.43
S100A8	down	0.36	-1.79	0.33	-2.12
SLC12A9	down	0.48	-1.44	0.18	-1.43
C9orf84	down	0.23	-1.36	0.12	-2
FRAT1	down	0.13	-4.41	0.08	-3.76
THAP11	down	0.27	-1.52	0.19	-1.67
SNTB2	down	0.38	-2.36	0.34	-2.6
SFTPB	down	0.03	-2.26	0	-7.99
SH3BP5L	down	0.44	-1.77	0.25	-2.41
ORAI3	down	0.29	-1.65	0.25	-1.32
IL17RA	down	0.41	-1.87	0.25	-2.67
FAM220A	down	0.37	-1.57	0.3	-1.49
FRAT2	down	0.18	-2.42	0.06	-7.36
TMEM102	down	0.3	-1.32	0.08	-1.95
LRRC75A	down	0.23	-1.69	0.18	-1.78
IKZF1	down	0.48	-2.17	0.38	-3.01
HNRNPAB	down	0.42	-1.87	0.3	-3.9
RUNDC1	down	0.34	-2.36	0.25	-6.28
LINGO3	down	0.2	-1.32	0.08	-3.16
TMEM250	down	0.24	-2.26	0.11	-2.93
AC138207.4	down	0.32	-2.13	0.23	-1.49
LINC01970	down	0.06	-2.42	0.02	-5.52
AC037487.2	down	0.28	-1.7	0.13	-3.78
AC092117.2	down	0.26	-2.13	0.24	-1.32
